# Supplementary material for: Constitutively elevated levels of SOCS1 suppress innate responses in DF-1 immortalised chicken fibroblast cells
Source: Sci Rep. 2017 Dec 13;7:17485. doi: 10.1038/s41598-017-17730-2 (PMC5727488; doi:10.1038/s41598-017-17730-2)
Supplement: Supplementary file 2 — Supplementary Table 1 [file 41598_2017_17730_MOESM2_ESM.xlsx]

## Sheet: a) CEF_IFNa_6h
Probeset ID	Gene Symbol	Gene Title	RefSeq Transcript ID	p-value	Fold-change
GgaAffx.21915.1.S1_at	IFIT5	interferon-induced protein with tetratricopeptide repeats 5	XM_421662	2.77256e-16	1216.48
Gga.131.1.S1_at	MX1	myxovirus (influenza virus) resistance 1, interferon-inducible protein p78 (mouse)	NM_204609	1.0009e-13	614.283
GgaAffx.10498.1.S1_at	RSAD2	radical S-adenosyl methionine domain containing 2	XM_426208	3.30177e-18	509.441
GgaAffx.25059.1.S1_at	LOC418700	lysozyme g-like	XM_416896	3.04297e-13	471.102
Gga.6201.1.S1_at	ISG12-2	ISG12-2 protein-like	NM_001001296	9.21564e-13	332.584
Gga.13146.1.S1_at	EPSTI1	epithelial stromal interaction 1 (breast)	XM_417033	6.49946e-13	220.976
Gga.536.1.S1_a_at	OASL	2'-5'-oligoadenylate synthetase-like	NM_205041	1.46976e-13	190.461
GgaAffx.6052.1.S1_s_at	DDX60	DEAD (Asp-Glu-Ala-Asp) box polypeptide 60	XM_003641151	1.3762e-15	190.081
Gga.990.1.S1_at	LOC100857411	placenta-specific gene 8 protein-like	XM_003641174	2.38138e-17	125.639
GgaAffx.5967.1.S1_at	SAMD9L	sterile alpha motif domain containing 9-like	XM_418660	1.38045e-10	122.265
Gga.7800.1.S1_at	GVINP1	GTPase, very large interferon inducible pseudogene 1	XM_426218	2.78543e-16	116.065
Gga.1746.1.S1_s_at	LOC420108	uncharacterized LOC420108	XM_429734	4.30349e-10	115.374
Gga.8244.1.S1_at	CMPK2	cytidine monophosphate (UMP-CMP) kinase 2, mitochondrial	XM_419937	1.72116e-12	88.0697
GgaAffx.7654.2.S1_s_at	PARP14	poly (ADP-ribose) polymerase family, member 14	XM_422113	2.80436e-12	68.084
Gga.12928.1.S1_at	VCAM1	vascular cell adhesion molecule 1	XM_422310	3.00907e-10	59.9275
Gga.11337.1.S1_at	LOC417192	torsin family 1, member B-like	NM_001277658 /// XM_003642288 /// XM_415474	2.44217e-10	59.6885
GgaAffx.7658.1.S1_at	PARP9	poly (ADP-ribose) polymerase family, member 9	XM_422116	2.39515e-11	56.4768
GgaAffx.23449.1.S1_at	IFIH1	interferon induced with helicase C domain 1	NM_001193638	4.08585e-12	56.3644
Gga.17993.1.S1_at	ZC3HAV1	zinc finger CCCH-type, antiviral 1	NM_001012938	4.17084e-12	55.7767
Gga.10351.2.S1_x_at	LOC100858381	chromosome 11 open reading frame, human C19orf12-like	NM_001277666 /// XM_003641939 /// XM_003641940	9.69314e-10	47.1523
Gga.1111.1.S1_a_at	USP18	ubiquitin specific peptidase 18	XM_416398	7.22063e-12	42.3918
GgaAffx.26344.1.S1_at	ZNFX1	zinc finger, NFX1-type containing 1	XM_417395	4.55061e-12	39.6724
Gga.11597.2.S1_s_at	STAT1	signal transducer and activator of transcription 1, 91kDa	NM_001012914	3.79069e-13	39.1882
Gga.5743.1.S1_at	LY96	lymphocyte antigen 96	XM_418301	1.65106e-10	37.4313
GgaAffx.23767.1.S1_at	TRANK1	tetratricopeptide repeat and ankyrin repeat containing 1	XM_418827	4.66593e-14	37.2205
Gga.8227.1.S1_s_at	IFI27L2	interferon, alpha-inducible protein 27-like 2	NM_001002856	1.63059e-12	35.2549
GgaAffx.8585.3.S1_s_at	TLR3	toll-like receptor 3	NM_001011691	1.7093e-10	32.4355
GgaAffx.7654.1.S1_s_at	LOC424265	poly [ADP-ribose] polymerase 14-like	XM_422112	5.77682e-15	30.2002
Gga.9292.1.S1_at	EIF2AK2	eukaryotic translation initiation factor 2-alpha kinase 2	NM_204487	5.2303e-13	28.7578
GgaAffx.8109.1.S1_s_at	PARP12	poly (ADP-ribose) polymerase family, member 12	XM_416333	8.6362e-12	27.7087
Gga.4791.1.S1_at	IFI35	interferon-induced protein 35	XM_418132	2.16047e-15	27.6822
Gga.41.1.S1_at	BCMO1	beta-carotene 15,15'-monooxygenase 1	NM_204635	1.42507e-11	26.6062
Gga.7829.2.S1_a_at	C15ORF48	chromosome 10 open reading frame, human C15orf48	XM_413822	2.60337e-09	25.808
GgaAffx.1956.1.S1_at	ANKFN1	ankyrin-repeat and fibronectin type III domain containing 1	XM_425378	1.59076e-14	25.1528
Gga.1182.1.S1_s_at	MOV10	Mov10, Moloney leukemia virus 10, homolog (mouse)	NM_001012843	6.21584e-13	24.53
Gga.3357.2.S1_a_at	LYG2	lysozyme G-like 2	NM_001001470	1.58402e-09	21.0897
GgaAffx.3296.1.S1_at	OLFML1	olfactomedin-like 1	XM_426398	3.18899e-09	20.8614
Gga.5253.1.S1_at	ATP8A1	ATPase, aminophospholipid transporter (APLT), class I, type 8A, member 1	XM_420729	6.08552e-13	20.7227
GgaAffx.20966.1.S1_s_at	LOC422513	hect domain and RLD 4-like	XM_420476	1.28872e-12	20.3346
Gga.8260.1.S1_at	C3H8ORF80	chromosome 3 open reading frame, human C8orf80	XM_420008	7.55727e-13	20.1853
Gga.11477.1.S1_at	DRAM1	DNA-damage regulated autophagy modulator 1	XM_001234898 /// XM_416328	6.96705e-12	20.0432
Gga.12098.1.S1_a_at	LOC415756	uncharacterized LOC415756	NM_001277579 /// NM_001277581 /// NM_001277582 /// XM_001233461 /// XM_001233500 /// XM	1.46802e-12	19.8896
Gga.3886.1.S1_at	DTX3L /// LOC100859635	deltex 3-like (Drosophila) /// poly [ADP-ribose] polymerase 14-like	XM_003641625 /// XM_422114	4.27768e-10	19.8694
Gga.10606.1.S1_at	SOCS1	suppressor of cytokine signaling 1	NM_001137648	3.80489e-12	19.7475
Gga.791.1.S1_at	IRF1	interferon regulatory factor 1	NM_205415	3.88245e-10	19.4417
GgaAffx.21670.1.S1_at	gga-mir-147	gga-mir-147	---	1.32257e-11	18.0915
Gga.9567.1.S1_at	B3GNT7	UDP-GlcNAc:betaGal beta-1,3-N-acetylglucosaminyltransferase 7	XM_422738	1.19125e-12	17.4906
Gga.5387.1.S1_at	DHX58	DEXH (Asp-Glu-X-His) box polypeptide 58	XM_003642831	2.50403e-09	16.5466
Gga.1087.1.S1_at	IRF7	interferon regulatory factor 7	NM_205372	1.54722e-11	15.7518
Gga.8235.1.S1_at	LOC100857928	uncharacterized LOC100857928	XR_140261	9.52481e-10	14.6574
Gga.2865.1.S1_at	TAP2	transporter 2, ATP-binding cassette, sub-family B (MDR/TAP)	NM_001099357	7.99824e-14	14.4756
GgaAffx.9505.1.S1_at	FAM26F	family with sequence similarity 26, member F	XM_419776	1.22833e-09	14.3591
Gga.10351.1.S1_s_at	C11H19ORF12 /// LOC100858381	chromosome 11 open reading frame, human C19orf12 /// chromosome 11 open reading frame,	NM_001277666 /// NM_001277669 /// NM_001277671 /// XM_003641939 /// XM_003641940 /// XM	1.28032e-09	14.1
GgaAffx.1388.1.S1_at	LOC415325	uncharacterized LOC415325	XM_429316	9.25376e-11	13.8132
Gga.6025.1.S1_s_at	CTSS	cathepsin S	NM_001031345	1.12332e-11	13.1187
Gga.8873.1.S1_a_at	NMI	N-myc (and STAT) interactor	XM_422160	4.58524e-11	12.9507
GgaAffx.24574.1.S1_at	CD274	CD274 molecule	XM_424811	1.1922e-12	12.41
Gga.11252.1.S1_at	CCL19	chemokine (C-C motif) ligand 19	XM_424980	2.75292e-08	12.3694
GgaAffx.24485.1.S1_s_at	ERAP1	endoplasmic reticulum aminopeptidase 1	NM_001031416 /// XM_001232417	4.66467e-11	11.9192
GgaAffx.10735.1.S1_at	MITD1	MIT, microtubule interacting and transport, domain containing 1	XM_416894	6.11759e-09	11.3187
GgaAffx.11512.1.S1_at	TRAFD1	TRAF-type zinc finger domain containing 1	NM_001006191	8.53202e-11	10.9271
Gga.16084.1.S1_at	PML	promyelocytic leukemia	XM_413690	1.81396e-10	10.755
GgaAffx.4049.3.S1_s_at	GGT5	gamma-glutamyltransferase 5	XM_415237	1.30962e-11	10.659
GgaAffx.11413.1.S1_s_at	NCOA7	nuclear receptor coactivator 7	NM_001012878	4.58556e-16	10.563
Gga.5216.1.S1_at	LOC420381	GTPase IMAP family member 8-like	XM_418486	2.59836e-11	10.5175
Gga.9471.1.S1_at	ANGPT1	angiopoietin 1	NM_001199447	2.09468e-11	10.5142
Gga.6650.3.S1_a_at	PDCD1LG2	programmed cell death 1 ligand 2	XM_424812	1.9112e-12	10.2119
Gga.4321.2.S1_s_at	NT5C3L	5'-nucleotidase, cytosolic III-like	NM_001006334	1.1224e-06	9.99186
GgaAffx.12475.1.S1_at	TRAF5	TNF receptor-associated factor 5	NM_204219	3.02828e-08	9.78076
Gga.12233.1.S1_at	NAAA	N-acylethanolamine acid amidase	XM_420596	2.4841e-09	9.59709
Gga.8752.1.S1_s_at	SNX10	sorting nexin 10	NM_001030986	3.14887e-08	9.24981
Gga.16267.1.S1_s_at	LOC100858733 /// LOC100859069 /// LOC100859100 /// LOC100859807 /// LOC417080 /// LOC769716	class I histocompatibility antigen, F10 alpha chain-like /// class I histocompatibility	XM_001233004 /// XM_003642243 /// XM_003642244 /// XM_003643219 /// XM_003643701 /// XM	9.32209e-13	8.83716
GgaAffx.25763.1.S1_s_at	TRIM25	tripartite motif containing 25	XM_415653	4.99286e-09	8.82712
Gga.3236.1.S1_at	PHF11	PHD finger protein 11	---	1.37113e-10	8.74984
Gga.3729.1.S1_at	CAMKK2	---	---	5.83804e-13	8.51988
Gga.7751.1.S1_at	B3GNT4	UDP-GlcNAc:betaGal beta-1,3-N-acetylglucosaminyltransferase 4	XM_003642193	8.70894e-09	8.49698
Gga.12326.1.S1_s_at	MXI1	MAX interactor 1	NM_001012911	2.70037e-08	8.46085
GgaAffx.20195.1.S1_at	C11H19ORF12	chromosome 11 open reading frame, human C19orf12	NM_001277669 /// NM_001277671 /// XM_414121	3.44825e-09	8.18219
Gga.17291.1.S1_at	C8H1ORF168	chromosome 8 open reading frame, human C1orf168	XM_422501	6.05727e-08	8.0448
GgaAffx.5618.1.S1_at	CASP7	caspase 7, apoptosis-related cysteine peptidase	XM_421764	2.50845e-08	7.9483
Gga.12505.1.S1_at	ZDHHC4	zinc finger, DHHC-type containing 4	XM_414861	7.92645e-10	7.73305
Gga.3474.1.S1_at	FANCA	Fanconi anemia, complementation group A	NM_001134359	3.15563e-11	7.42841
Gga.13501.1.S1_at	LY75	lymphocyte antigen 75	NM_001037836	3.55728e-08	7.33851
GgaAffx.20895.1.S1_at	LOC423478	uncharacterized LOC423478	XM_430056	3.69461e-10	7.28119
Gga.14717.1.S1_at	TAP1	transporter 1, ATP-binding cassette, sub-family B (MDR/TAP)	NM_001135968	1.14748e-09	7.19501
GgaAffx.4651.1.S1_at	LOC420486	mycocerosic acid synthase-like	XM_418588	2.66586e-07	7.1758
Gga.4706.1.S1_at	CALCOCO2	calcium binding and coiled-coil domain 2	XM_418115	1.57544e-13	6.79646
GgaAffx.11747.1.S1_at	SLBP	stem-loop binding protein	NM_001004403	4.72671e-14	6.787
GgaAffx.2012.1.S1_at	ANGPTL7	---	---	4.37258e-08	6.74958
GgaAffx.9472.1.S1_at	LOC427201	rho-guanine nucleotide exchange factor-like	XM_424789	3.56394e-07	6.68449
Gga.16267.1.S1_at	LOC100858581 /// LOC100858943 /// LOC100859069	class I histocompatibility antigen, F10 alpha chain-like /// class I histocompatibility	XM_003642243 /// XM_003643207 /// XM_003643705	4.11932e-10	6.64037
GgaAffx.3518.1.S1_at	OGFR	opioid growth factor receptor	XM_425708	3.18726e-09	6.58404
Gga.5385.1.S1_s_at	ASS1	argininosuccinate synthase 1	NM_001013395	6.05704e-11	6.54234
Gga.16219.1.S1_at	RNF19B	ring finger protein 19B	XM_417816	1.07667e-09	6.53909
Gga.2922.1.S1_at	STOML1	stomatin (EPB72)-like 1	XM_003641808	6.09094e-10	6.37434
GgaAffx.24513.7.S1_s_at	EPB41L3	---	---	6.32536e-12	6.16401
GgaAffx.22137.1.S1_at	PXK	PX domain containing serine/threonine kinase	XM_414403	6.96604e-12	6.1533
Gga.10787.1.S1_at	BATF3	basic leucine zipper transcription factor, ATF-like 3	XM_419428	5.9162e-10	6.07226
Gga.1171.1.S1_at	LY6E	lymphocyte antigen 6 complex, locus E	NM_204775	1.58853e-05	5.81804
Gga.12397.1.S1_at	PTGES	prostaglandin E synthase	NM_001194983	1.49617e-07	5.77376
Gga.7773.1.S1_at	ARHGEF18	rho/rac guanine nucleotide exchange factor (GEF) 18	XM_418249	8.01651e-11	5.75188
GgaAffx.24380.1.S1_at	ARHGAP8	Rho GTPase activating protein 8	NM_001204389	5.90215e-10	5.71368
Gga.8033.1.S1_at	ADAR	adenosine deaminase, RNA-specific	XM_001232161	2.9764e-11	5.65516
Gga.8299.1.S1_at	LOC100857331	tapasin-related protein-like	XM_003642435	7.3721e-08	5.64323
GgaAffx.9402.1.S1_at	SMCHD1	structural maintenance of chromosomes flexible hinge domain containing 1	XM_419144	1.60679e-06	5.626
Gga.448.1.S1_at	TJP2	tight junction protein 2 (zona occludens 2)	NM_204918	2.20257e-12	5.59704
GgaAffx.24163.2.S1_s_at	PRMT8	protein arginine methyltransferase 8	XM_423669	8.73541e-09	5.45272
Gga.17642.1.S1_at	RNF213	ring finger protein 213	XM_420083	2.51204e-10	5.42094
Gga.18051.1.S1_s_at	E4F1	E4F transcription factor 1	XM_414860	2.24866e-08	5.41692
Gga.158.1.S1_a_at	FOXS1 /// IRF10	forkhead box S1 /// interferon regulatory factor 10	NM_204558 /// XM_425714	1.55377e-08	5.35397
Gga.4412.1.S1_a_at	TAPBP	TAP binding protein (tapasin)	NM_001034816 /// NM_001206611	2.74081e-11	5.20835
Gga.15965.1.S1_at	ARHGEF28	Rho guanine nucleotide exchange factor (GEF) 28	---	2.06173e-09	5.14332
Gga.10528.1.S1_a_at	PROK2	prokineticin 2	---	1.36093e-08	5.10784
Gga.4098.1.S1_at	CNP	2',3'-cyclic nucleotide 3' phosphodiesterase	NM_205050	3.35754e-08	5.03323
Gga.9687.1.S1_at	FAM149A	family with sequence similarity 149, member A	XM_420676	4.39977e-08	5.0004
Gga.7396.1.S1_at	C9ORF167	chromosome 17 open reading frame, human C9orf167	XM_415532	5.28443e-08	4.96788
GgaAffx.5953.1.S1_at	TMEM168	transmembrane protein 168	XM_416021	5.74859e-12	4.92855
Gga.12454.1.S1_at	RLN3	relaxin 3	NM_001113200	4.05377e-07	4.83793
Gga.11377.1.S1_at	UPK3A	uroplakin 3A	XM_416466	1.2001e-07	4.82795
Gga.3306.1.S1_s_at	EDNRB	endothelin receptor type B	NM_001001127	4.76768e-07	4.8108
GgaAffx.2253.2.S1_s_at	ADC	arginine decarboxylase	XM_003642572 /// XM_425787	3.23537e-08	4.71889
GgaAffx.11993.1.S1_s_at	WDFY2	WD repeat and FYVE domain containing 2	NM_001079750	3.25007e-11	4.69478
Gga.11111.1.S1_s_at	SMC6	structural maintenance of chromosomes 6	XM_419962	2.57595e-07	4.68337
Gga.12111.1.S1_at	ANGPTL1	angiopoietin-like 1	NM_001277665 /// XM_001233149	1.08748e-08	4.65131
Gga.9267.1.S1_at	PLA2G6	phospholipase A2, group VI (cytosolic, calcium-independent)	NM_001130738	2.37902e-11	4.6025
GgaAffx.21358.1.S1_s_at	SAMHD1	SAM domain and HD domain 1	NM_001030845	6.35334e-09	4.59513
Gga.15518.1.S1_at	KLHL10	kelch-like 10 (Drosophila)	NM_001277298 /// XM_418155	1.9204e-07	4.57749
Gga.7412.1.S1_s_at	LOC419112	transmembrane protein 110-like	NM_001030842	2.12985e-09	4.4996
Gga.7708.1.S1_at	MAOA	monoamine oxidase A	NM_001030799	1.42438e-08	4.48963
Gga.12743.1.S1_at	ETV7	ets variant 7	XM_417949	2.50322e-08	4.46248
Gga.196.1.S1_at	NBN	nibrin	NM_204337	1.64364e-09	4.40388
Gga.17397.1.S1_at	MYD88	myeloid differentiation primary response gene (88)	NM_001030962	1.89519e-10	4.39883
Gga.7758.1.S1_at	TCERG1L	transcription elongation regulator 1-like	XM_421827	8.12075e-09	4.39344
Gga.4832.1.S1_at	LOC770612	interferon-induced transmembrane protein 1-like	XM_001233949 /// XM_003641281	1.31215e-07	4.298
GgaAffx.13096.1.S1_at	RASSF5	Ras association (RalGDS/AF-6) domain family member 5	NM_001008452	1.30056e-11	4.28539
GgaAffx.10597.1.S1_at	PIGA	phosphatidylinositol glycan anchor biosynthesis, class A	NM_001030808	6.62089e-08	4.28426
Gga.6523.1.S1_at	TMEM173	transmembrane protein 173	XM_001232170	1.00672e-07	4.27123
GgaAffx.25742.1.S1_at	BFAR	bifunctional apoptosis regulator	XM_414737	1.51031e-10	4.26992
Gga.7979.1.S1_at	VAT1	vesicle amine transport protein 1 homolog (T. californica)	XM_418130	1.98422e-11	4.23874
Gga.4418.1.S1_at	IRF8	interferon regulatory factor 8	NM_205416	8.13924e-09	4.20543
Gga.13484.1.S1_at	IL15	interleukin 15	NM_204571	2.59185e-08	4.20423
Gga.1328.2.A1_at	B2M	beta-2-microglobulin	NM_001001750	1.20179e-05	4.15712
GgaAffx.4338.1.S1_s_at	PFKP	phosphofructokinase, platelet	NM_001031511	6.78171e-09	4.12003
GgaAffx.13038.1.S1_s_at	PRPS2	phosphoribosyl pyrophosphate synthetase 2	NM_001006264	4.19782e-07	4.11062
GgaAffx.13061.1.S1_at	RFFL	ring finger and FYVE-like domain containing E3 ubiquitin protein ligase	NM_001030711	1.14495e-08	4.08024
GgaAffx.566.2.S1_s_at	GGCL1 /// LOC770718	chemokine-like ligand 1 /// tripartite motif-containing protein 39-like	NM_001045831 /// XM_001232969	1.19799e-06	4.07523
Gga.74.1.S1_at	LMO2	LIM domain only 2 (rhombotin-like 1)	NM_204271	3.07489e-07	4.06242
Gga.17600.1.S1_s_at	ZCCHC11	zinc finger, CCHC domain containing 11	XM_422476	1.57262e-09	4.06166
Gga.1035.1.S1_at	TGM2	transglutaminase 2 (C polypeptide, protein-glutamine-gamma-glutamyltransferase)	NM_205448	1.08034e-08	4.0546
Gga.7523.1.S1_s_at	FNDC3A	fibronectin type III domain containing 3A	NM_001012826	3.21846e-06	4.01898
GgaAffx.23773.1.S1_s_at	MLH1	mutL homolog 1, colon cancer, nonpolyposis type 2 (E. coli)	XM_418828	8.5671e-09	3.9389
Gga.8668.1.S1_at	OTUD4	OTU domain containing 4	XM_420427	1.52453e-10	3.90871
Gga.13096.1.S1_at	JPH1	junctophilin 1	XM_418302	1.12754e-06	3.89672
Gga.2085.1.S1_at	USP25	ubiquitin specific peptidase 25	---	1.27963e-09	3.85797
Gga.9765.1.S1_at	ANKRD9	ankyrin repeat domain 9	XM_421377	5.86547e-08	3.84544
Gga.5128.1.S1_at	CCL20	chemokine (C-C motif) ligand 20	NM_204438	4.84533e-06	3.80448
Gga.10809.1.S1_at	LRRC6	leucine rich repeat containing 6	NM_001277456 /// XM_418433	2.18205e-08	3.73668
GgaAffx.10214.1.S1_at	RGS22	regulator of G-protein signaling 22	---	4.36022e-07	3.7222
Gga.1869.1.S1_at	FAM84A	family with sequence similarity 84, member A	XM_419958	2.00293e-07	3.71807
Gga.7086.1.S1_at	LOC420010	E3 ubiquitin-protein ligase DTX3L-like	XM_418131	1.35815e-07	3.7151
Gga.9404.1.S1_at	PCSK2	proprotein convertase subtilisin/kexin type 2	XM_419332	1.69752e-06	3.68094
Gga.15599.1.S1_s_at	SPOCK1	sparc/osteonectin, cwcv and kazal-like domains proteoglycan (testican) 1	XM_414622	1.32515e-08	3.67409
Gga.16363.1.S1_at	NKTR	natural killer-tumor recognition sequence	---	9.10747e-06	3.66802
GgaAffx.10236.2.S1_at	TTC3	---	---	2.95701e-07	3.65074
Gga.9239.1.S1_s_at	LOC100857553 /// LOC100859069 /// LOC100859282 /// LOC100859374 /// LOC417057 /// LOC768350 /// MICA /// MR1 /// YF5 /// YF6	class I histocompatibility antigen, F10 alpha chain-like /// class I histocompatibility	NM_001030675 /// NM_001080867 /// NM_001184719 /// XM_001231197 /// XM_003642242 /// XM	4.42079e-07	3.64963
GgaAffx.23423.2.S1_s_at	KCNJ5	potassium inwardly-rectifying channel, subfamily J, member 5	XM_417864	1.36389e-05	3.64706
GgaAffx.10717.1.S1_at	GABRA5	gamma-aminobutyric acid (GABA) A receptor, alpha 5	XM_416880	1.68827e-07	3.62627
Gga.5114.1.S1_at	FUT10	fucosyltransferase 10 (alpha (1,3) fucosyltransferase)	NM_204430	4.88233e-09	3.61084
Gga.12650.1.A1_s_at	FMR1	fragile X mental retardation 1	XM_003641125 /// XM_003641126 /// XM_420363	4.13981e-06	3.60709
Gga.17774.1.S1_s_at	KIF5C	kinesin family member 5C	XM_422155	3.62787e-07	3.60704
Gga.12978.1.S1_at	C1QTNF6	C1q and tumor necrosis factor related protein 6	XM_425481	8.77171e-07	3.59567
GgaAffx.12606.1.S1_s_at	JAM2	junctional adhesion molecule 2	NM_001006257	2.24452e-08	3.57651
Gga.3204.1.S1_at	C7ORF23	chromosome 1 open reading frame, human C7orf23	XM_416845	1.63818e-07	3.57038
Gga.1000.1.S1_at	BCAP29	B-cell receptor-associated protein 29	NM_001097645	4.88759e-10	3.52845
GgaAffx.26465.1.S1_at	LOC100858659	NK-tumor recognition protein-like	XM_003640672	1.1169e-08	3.51547
Gga.12535.1.S1_at	CYBRD1	cytochrome b reductase 1	XM_421999	2.49884e-08	3.51447
Gga.674.1.S1_at	GCH1	GTP cyclohydrolase 1	NM_205223	4.52792e-10	3.50437
Gga.12855.1.S1_at	IQCK	IQ motif containing K	XM_003642170 /// XM_424597	3.0278e-09	3.50408
Gga.7847.1.S1_at	ACSL5	acyl-CoA synthetase long-chain family member 5	NM_001031237	1.41671e-07	3.49647
Gga.5761.1.S1_at	EFHD1	EF-hand domain family, member D1	NM_001031773	1.25434e-10	3.49564
Gga.15192.1.S1_at	SLC35F1	solute carrier family 35, member F1	XM_001233613	8.70144e-06	3.47991
Gga.8215.1.S1_at	CARD8	caspase recruitment domain family, member 8	XM_415289	1.00757e-08	3.46943
Gga.4106.1.S1_at	SLC15A1	solute carrier family 15 (oligopeptide transporter), member 1	NM_204365	4.14276e-08	3.46922
GgaAffx.2893.1.S1_at	ASPA	aspartoacylase	XM_415853	6.56134e-05	3.45803
Gga.5359.1.S1_at	LOC417676	uncharacterized LOC417676	XM_415921	8.33709e-05	3.39755
Gga.5218.1.S1_at	GKAP1	G kinase anchoring protein 1	XM_425029	5.43953e-09	3.39614
GgaAffx.3307.1.S1_at	PPFIBP2	PTPRF interacting protein, binding protein 2 (liprin beta 2)	XM_003641314	3.25226e-07	3.38547
GgaAffx.7916.1.S1_at	RBM43	RNA binding motif protein 43	XM_422159	5.78754e-07	3.38166
Gga.42.1.S1_at	PCDH10	protocadherin 10	NM_214672	1.68766e-06	3.34938
Gga.10666.1.S1_at	ATP6V1G3	ATPase, H+ transporting, lysosomal 13kDa, V1 subunit G3	XM_422192	3.68409e-06	3.3399
Gga.13327.1.S1_s_at	FAM198B	family with sequence similarity 198, member B	XM_420382	8.59158e-06	3.30348
GgaAffx.789.1.S1_at	ARHGAP32	Rho GTPase activating protein 32	XM_417865	8.43261e-06	3.29555
Gga.17535.1.S1_at	RHOC	ras homolog gene family, member C	NM_001029849	1.37321e-06	3.28021
Gga.7817.2.S1_a_at	DNAJC13	DnaJ (Hsp40) homolog, subfamily C, member 13	XM_418787	4.94474e-09	3.26504
Gga.15061.1.S1_at	MRGPRH	MAS-related GPR, member H	XM_423677	3.98598e-07	3.25383
GgaAffx.24484.2.S1_s_at	C1R	complement component 1, r subcomponent	XM_416518	0.000237013	3.24391
GgaAffx.7332.1.S1_at	ASPG	asparaginase homolog (S. cerevisiae)	XM_001234723	8.68388e-09	3.21168
GgaAffx.1442.1.S1_at	PATL2	protein associated with topoisomerase II homolog 2 (yeast)	XM_413714	3.21474e-06	3.21134
Gga.15359.1.S1_at	APAF1	apoptotic peptidase activating factor 1	XM_001232224 /// XM_001232244 /// XM_001232265 /// XM_416167	8.51107e-06	3.20828
Gga.3459.1.S2_at	COL9A3	collagen, type IX, alpha 3	NM_205305	2.86875e-06	3.19337
Gga.729.1.S1_at	AVD	avidin	NM_205320	5.5407e-05	3.16513
GgaAffx.12402.1.S1_s_at	SMC5	structural maintenance of chromosomes 5	NM_001039335	1.41728e-08	3.14829
Gga.5530.1.S1_at	DDX27	DEAD (Asp-Glu-Ala-Asp) box polypeptide 27	NM_001006293	1.88765e-09	3.13248
Gga.9904.1.S1_at	SLCO4C1	solute carrier organic anion transporter family, member 4C1	XM_003643045	1.6801e-05	3.10438
Gga.12279.1.S1_at	RPA3	replication protein A3, 14kDa	XM_418679	5.21995e-12	3.09086
Gga.6399.1.S1_at	MALL	mal, T-cell differentiation protein-like	NM_001199428	2.11081e-07	3.07885
Gga.13336.3.S1_a_at	BLB2	Major histocompatibility complex class II beta chain BLB2, (similar to HLA class II, D	NM_001044679	9.01623e-05	3.05969
GgaAffx.11933.1.S1_s_at	NAMPT	nicotinamide phosphoribosyltransferase	NM_001030728	0.000100947	3.04735
Gga.4977.1.S1_at	MSX2	msh homeobox 2	NM_204559	8.78136e-08	3.0422
Gga.13627.1.S1_s_at	ACBD7	acyl-CoA binding domain containing 7	XM_429769	2.8423e-06	3.03546
GgaAffx.4851.1.S1_at	EIF4E3	eukaryotic translation initiation factor 4E family member 3	NM_001030602 /// XM_003642027	6.19129e-06	3.02671
Gga.17667.1.S1_at	MAN2A1	mannosidase, alpha, class 2A, member 1	XM_003643046	0.000389057	3.01933
GgaAffx.8765.2.S1_at	GFPT2	glutamine-fructose-6-phosphate transaminase 2	XM_003642065 /// XM_003642066 /// XM_424573	1.95479e-05	3.01286
Gga.8802.1.S1_at	PYURF	PIGY upstream reading frame	---	1.4986e-10	-3.99043

## Sheet: b) DF-1_IFNa_6h
Probeset ID	Gene Symbol	Gene Title	RefSeq Transcript ID	p-value	Fold-change
GgaAffx.10498.1.S1_at	RSAD2	radical S-adenosyl methionine domain containing 2	XM_426208	5.41784e-15	44.1549
GgaAffx.21915.1.S1_at	IFIT5	interferon-induced protein with tetratricopeptide repeats 5	XM_421662	6.09571e-16	842.54
Gga.7800.1.S1_at	GVINP1	GTPase, very large interferon inducible pseudogene 1	XM_426218	8.87889e-09	4.19594
GgaAffx.6052.1.S1_s_at	DDX60	DEAD (Asp-Glu-Ala-Asp) box polypeptide 60	XM_003641151	2.70879e-13	39.1177
Gga.7979.1.S1_at	VAT1	vesicle amine transport protein 1 homolog (T. californica)	XM_418130	7.49082e-10	3.05754
Gga.14618.1.S1_at	DTX3L /// LOC100859635	deltex 3-like (Drosophila) /// poly [ADP-ribose] polymerase 14-like	XM_003641625 /// XM_422114	1.24027e-12	8.91111
Gga.10720.1.S1_at	---	---	---	6.37459e-08	5.66502
Gga.4791.1.S1_at	IFI35	interferon-induced protein 35	XM_418132	4.00918e-11	5.44003
Gga.131.1.S1_at	MX1	myxovirus (influenza virus) resistance 1, interferon-inducible protein p78 (mouse)	NM_204609	1.82271e-12	193.157
Gga.6201.1.S1_at	ISG12-2	ISG12-2 protein-like	NM_001001296	5.19615e-13	419.721
Gga.1442.1.S1_at	---	---	---	7.30818e-13	52.8844
GgaAffx.23767.1.S1_at	TRANK1	tetratricopeptide repeat and ankyrin repeat containing 1	XM_418827	3.39107e-12	14.8382
GgaAffx.21670.1.S1_at	gga-mir-147	gga-mir-147	---	3.41967e-10	10.0111
Gga.13972.1.S1_s_at	TRANK1	tetratricopeptide repeat and ankyrin repeat containing 1	XM_418827	3.7444e-11	6.37443
Gga.536.1.S1_a_at	OASL	2'-5'-oligoadenylate synthetase-like	NM_205041	3.53058e-12	68.0949
Gga.2722.1.S1_a_at	CKB	creatine kinase, brain	NM_205310	8.06237e-09	3.1628
GgaAffx.25059.1.S1_at	LOC418700	lysozyme g-like	XM_416896	6.46144e-12	146.698
Gga.2865.1.S1_at	TAP2	transporter 2, ATP-binding cassette, sub-family B (MDR/TAP)	NM_001099357	1.03355e-09	3.98654
Gga.13146.1.S1_at	EPSTI1	epithelial stromal interaction 1 (breast)	XM_417033	3.09176e-12	127.614
GgaAffx.22137.1.S1_at	PXK	PX domain containing serine/threonine kinase	XM_414403	6.664e-13	8.46476
Gga.12098.1.S1_a_at	LOC415756	uncharacterized LOC415756	NM_001277579 /// NM_001277581 /// NM_001277582 /// XM_001233461 /// XM_001233500 /// XM	5.46453e-10	7.21705
Gga.4977.1.S1_at	MSX2	msh homeobox 2	NM_204559	1.13971e-08	3.66137
GgaAffx.23449.1.S1_at	IFIH1	interferon induced with helicase C domain 1	NM_001193638	6.26148e-10	16.9804
GgaAffx.24574.1.S1_at	CD274	CD274 molecule	XM_424811	1.2879e-08	3.68357
Gga.1182.1.S1_s_at	MOV10	Mov10, Moloney leukemia virus 10, homolog (mouse)	NM_001012843	1.72557e-10	8.70757
GgaAffx.22996.1.S1_at	DDX60	DEAD (Asp-Glu-Ala-Asp) box polypeptide 60	XM_003641151	6.24738e-09	9.51626
Gga.3729.1.S1_at	CAMKK2	---	---	1.17224e-10	4.40496
GgaAffx.7645.1.S1_s_at	TRANK1	tetratricopeptide repeat and ankyrin repeat containing 1	XM_418827	2.3797e-11	12.3363
Gga.16457.1.S1_s_at	IFIH1	interferon induced with helicase C domain 1	NM_001193638	1.1338e-10	23.1613
Gga.11597.2.S1_s_at	STAT1	signal transducer and activator of transcription 1, 91kDa	NM_001012914	5.21949e-10	9.17894
Gga.9103.1.S1_at	LOC418700	lysozyme g-like	XM_416896	6.97344e-10	38.1996
Gga.9292.1.S1_at	EIF2AK2	eukaryotic translation initiation factor 2-alpha kinase 2	NM_204487	2.09386e-11	13.5096
GgaAffx.11404.1.S1_at	MXI1	MAX interactor 1	NM_001012911	2.00539e-11	4.32063
Gga.8227.1.S1_s_at	IFI27L2	interferon, alpha-inducible protein 27-like 2	NM_001002856	1.25282e-08	6.60903
Gga.11597.1.S1_s_at	STAT1	signal transducer and activator of transcription 1, 91kDa	NM_001012914	3.89688e-09	7.13499
Gga.8244.1.S1_at	CMPK2	cytidine monophosphate (UMP-CMP) kinase 2, mitochondrial	XM_419937	5.29234e-09	12.6676
Gga.5253.1.S1_at	ATP8A1	ATPase, aminophospholipid transporter (APLT), class I, type 8A, member 1	XM_420729	4.45441e-08	3.917
Gga.9930.1.S1_at	---	---	---	8.15032e-08	5.40095
Gga.19180.1.S1_s_at	MXI1	MAX interactor 1	NM_001012911	2.16465e-10	4.40436
Gga.9317.1.S1_at	---	---	---	1.80732e-09	3.22137
GgaAffx.20966.1.S1_s_at	LOC422513	hect domain and RLD 4-like	XM_420476	2.52844e-11	11.604
Gga.1087.1.S1_at	IRF7	interferon regulatory factor 7	NM_205372	5.44977e-10	8.54248
GgaAffx.26344.1.S1_at	ZNFX1	zinc finger, NFX1-type containing 1	XM_417395	1.33673e-10	18.3006
Gga.17993.1.S1_at	ZC3HAV1	zinc finger CCCH-type, antiviral 1	NM_001012938	8.84411e-10	15.7924
Gga.17397.1.S1_at	MYD88	myeloid differentiation primary response gene (88)	NM_001030962	1.38785e-09	3.61422
GgaAffx.7654.2.S1_s_at	PARP14	poly (ADP-ribose) polymerase family, member 14	XM_422113	4.16298e-10	19.5742
Gga.16391.1.S1_at	---	---	---	5.96446e-10	5.91776
Gga.12421.1.S1_at	---	---	---	6.42659e-07	7.82965
Gga.7829.2.S1_a_at	C15ORF48	chromosome 10 open reading frame, human C15orf48	XM_413822	2.96549e-10	44.6935
Gga.11496.1.S1_at	---	---	---	1.43141e-05	3.48748
Gga.12928.1.S1_at	VCAM1	vascular cell adhesion molecule 1	XM_422310	4.06529e-06	7.23682
Gga.674.1.S1_at	GCH1	GTP cyclohydrolase 1	NM_205223	6.65699e-10	3.38696
Gga.8752.1.S1_s_at	SNX10	sorting nexin 10	NM_001030986	2.5823e-10	23.5183
Gga.11629.1.S1_at	---	---	---	6.33483e-09	3.09691
Gga.41.1.S1_at	BCMO1	beta-carotene 15,15'-monooxygenase 1	NM_204635	5.08619e-11	20.1298
Gga.791.1.S1_at	IRF1	interferon regulatory factor 1	NM_205415	1.76809e-10	23.0556
Gga.15359.1.S1_s_at	---	---	---	1.94007e-09	3.7692
Gga.1111.1.S1_a_at	USP18	ubiquitin specific peptidase 18	XM_416398	9.94459e-10	14.1304
Gga.10215.1.S1_at	---	---	---	1.19742e-08	4.68998
GgaAffx.11512.1.S1_at	TRAFD1	TRAF-type zinc finger domain containing 1	NM_001006191	3.64372e-10	8.65122
GgaAffx.8109.1.S1_s_at	PARP12	poly (ADP-ribose) polymerase family, member 12	XM_416333	3.24748e-08	6.295
Gga.3236.1.S1_at	PHF11	PHD finger protein 11	---	9.17328e-10	6.64871
Gga.14492.1.S1_at	NT5C1B	5'-nucleotidase, cytosolic IB	XM_419966	5.27738e-10	3.12731
Gga.8033.1.S1_at	ADAR	adenosine deaminase, RNA-specific	XM_001232161	1.07539e-08	3.11417
Gga.15781.1.S1_a_at	---	---	---	1.03193e-09	6.37493
GgaAffx.6546.1.S1_at	---	---	---	5.51791e-11	23.972
Gga.6162.1.S1_at	SPTBN5	spectrin, beta, non-erythrocytic 5	XM_421149	1.57804e-05	3.11839
GgaAffx.22313.1.S1_s_at	STAT1	signal transducer and activator of transcription 1, 91kDa	NM_001012914	1.63626e-08	8.6757
Gga.19664.1.S1_at	---	---	---	1.33985e-10	11.5765
Gga.5743.1.S1_at	LY96	lymphocyte antigen 96	XM_418301	6.52552e-09	16.1144
GgaAffx.24485.1.S1_s_at	ERAP1	endoplasmic reticulum aminopeptidase 1	NM_001031416 /// XM_001232417	1.61653e-06	3.11194
Gga.1328.1.S2_at	B2M	beta-2-microglobulin	NM_001001750	1.68834e-07	3.36409
GgaAffx.7658.1.S1_at	PARP9	poly (ADP-ribose) polymerase family, member 9	XM_422116	1.50433e-08	12.69
Gga.16084.1.S1_at	PML	promyelocytic leukemia	XM_413690	8.30144e-10	8.42623
Gga.8873.1.S1_a_at	NMI	N-myc (and STAT) interactor	XM_422160	4.24727e-09	6.38074
Gga.1171.1.S1_at	LY6E	lymphocyte antigen 6 complex, locus E	NM_204775	1.01912e-10	84.0741
GgaAffx.5967.1.S1_at	SAMD9L	sterile alpha motif domain containing 9-like	XM_418660	1.5335e-08	30.5219
Gga.16219.1.S1_at	RNF19B	ring finger protein 19B	XM_417816	2.48133e-09	5.85781
Gga.13502.1.S1_at	PHF11	PHD finger protein 11	---	6.92274e-09	5.1573
Gga.10351.2.S1_x_at	LOC100858381	chromosome 11 open reading frame, human C19orf12-like	NM_001277666 /// XM_003641939 /// XM_003641940	9.90648e-10	46.8692
Gga.16751.1.S1_at	PARP12	poly (ADP-ribose) polymerase family, member 12	XM_416333	4.13248e-08	5.36321
GgaAffx.12231.1.S1_s_at	NT5C3L	5'-nucleotidase, cytosolic III-like	NM_001006334	6.26032e-09	4.74652
Gga.1746.1.S1_s_at	LOC420108	uncharacterized LOC420108	XM_429734	1.03302e-08	43.3807
Gga.74.1.S1_at	LMO2	LIM domain only 2 (rhombotin-like 1)	NM_204271	4.79368e-09	6.83219
Gga.11337.1.S1_at	LOC417192	torsin family 1, member B-like	NM_001277658 /// XM_003642288 /// XM_415474	3.44324e-08	17.2897
GgaAffx.8131.1.S1_s_at	---	---	---	3.42704e-09	5.35578
Gga.3886.1.S1_at	DTX3L /// LOC100859635	deltex 3-like (Drosophila) /// poly [ADP-ribose] polymerase 14-like	XM_003641625 /// XM_422114	6.28424e-09	11.7165
GgaAffx.3518.1.S1_at	OGFR	opioid growth factor receptor	XM_425708	2.1943e-09	6.9345
GgaAffx.21224.1.S1_at	LOC100857928	uncharacterized LOC100857928	XR_140261	8.34675e-09	6.18732
Gga.9025.1.S1_at	C1R	complement component 1, r subcomponent	XM_416518	5.06953e-08	3.89351
GgaAffx.8585.3.S1_s_at	TLR3	toll-like receptor 3	NM_001011691	2.39321e-08	11.3599
GgaAffx.11358.1.S1_s_at	ZC3HAV1	zinc finger CCCH-type, antiviral 1	NM_001012938	3.48765e-08	12.3886
Gga.5148.1.S1_at	TNFRSF1B	tumor necrosis factor receptor superfamily, member 1B	NM_204439	6.99992e-07	3.47873
Gga.10351.1.S1_s_at	C11H19ORF12 /// LOC100858381	chromosome 11 open reading frame, human C19orf12 /// chromosome 11 open reading frame,	NM_001277666 /// NM_001277669 /// NM_001277671 /// XM_003641939 /// XM_003641940 /// XM	4.07242e-07	5.55716
Gga.14717.1.S1_at	TAP1	transporter 1, ATP-binding cassette, sub-family B (MDR/TAP)	NM_001135968	1.2979e-06	3.1755
GgaAffx.20602.1.S1_at	ZC3HAV1	zinc finger CCCH-type, antiviral 1	NM_001012938	3.43554e-08	12.367
Gga.2922.1.S1_at	STOML1	stomatin (EPB72)-like 1	XM_003641808	8.82167e-08	3.60612
Gga.14494.1.S1_at	MSX2	msh homeobox 2	NM_204559	2.35241e-08	4.04303
Gga.3263.1.S1_at	LOC100859855	uncharacterized LOC100859855	XR_140064	4.87552e-09	78.3377
Gga.8235.1.S1_at	LOC100857928	uncharacterized LOC100857928	XR_140261	1.3256e-09	13.7603
GgaAffx.21358.1.S1_s_at	SAMHD1	SAM domain and HD domain 1	NM_001030845	8.10712e-08	3.5247
Gga.4418.1.S1_at	IRF8	interferon regulatory factor 8	NM_205416	1.44084e-08	3.96239
Gga.7288.1.S1_at	---	---	---	7.08337e-07	6.57541
GgaAffx.25830.1.S1_at	DHX58	DEXH (Asp-Glu-X-His) box polypeptide 58	XM_003642831	5.92142e-09	8.2091
GgaAffx.21915.1.A1_at	IFIT5	interferon-induced protein with tetratricopeptide repeats 5	XM_421662	2.45572e-08	18.3779
Gga.5387.1.S1_at	DHX58	DEXH (Asp-Glu-X-His) box polypeptide 58	XM_003642831	1.3563e-08	11.9245
Gga.12505.1.S1_at	ZDHHC4	zinc finger, DHHC-type containing 4	XM_414861	1.29204e-07	4.06152
Gga.15768.1.S1_at	TNFAIP6	tumor necrosis factor, alpha-induced protein 6	NM_001037837	3.96633e-06	5.35007
Gga.10928.1.S1_at	CH25H	cholesterol 25-hydroxylase	NM_001277354 /// XM_421660	2.69387e-05	4.18386
Gga.4098.1.S1_at	CNP	2',3'-cyclic nucleotide 3' phosphodiesterase	NM_205050	3.79597e-07	3.81817
Gga.7396.1.S1_at	C9ORF167	chromosome 17 open reading frame, human C9orf167	XM_415532	1.43157e-09	8.112
GgaAffx.21224.1.S1_s_at	LOC100857928	uncharacterized LOC100857928	XR_140261	2.23629e-08	7.94491
GgaAffx.12920.1.S1_at	ACSL5	acyl-CoA synthetase long-chain family member 5	NM_001031237	1.72537e-07	3.51126
GgaAffx.7917.1.S1_at	TNFAIP6	tumor necrosis factor, alpha-induced protein 6	NM_001037837	0.000109029	4.08696
Gga.12662.1.S1_at	STAT1	signal transducer and activator of transcription 1, 91kDa	NM_001012914	8.53104e-06	4.18958
Gga.18832.1.S1_s_at	CCDC79	coiled-coil domain containing 79	XM_001232197	7.58696e-10	4.00333
GgaAffx.25763.1.S1_s_at	TRIM25	tripartite motif containing 25	XM_415653	6.38862e-08	6.0503
GgaAffx.10597.1.S1_at	PIGA	phosphatidylinositol glycan anchor biosynthesis, class A	NM_001030808	4.9639e-08	4.42481
GgaAffx.12920.1.S1_s_at	ACSL5	acyl-CoA synthetase long-chain family member 5	NM_001031237	1.08186e-06	3.22559
GgaAffx.2985.1.S1_s_at	TRAFD1	TRAF-type zinc finger domain containing 1	NM_001006191	1.28177e-06	4.29471
GgaAffx.26344.3.S1_s_at	ZNFX1	zinc finger, NFX1-type containing 1	XM_417395	4.28492e-09	8.33798
GgaAffx.24163.2.S1_s_at	PRMT8	protein arginine methyltransferase 8	XM_423669	8.90694e-07	3.27885
Gga.12464.1.S1_at	---	---	---	3.42207e-08	10.3901
GgaAffx.10735.1.S1_at	MITD1	MIT, microtubule interacting and transport, domain containing 1	XM_416894	9.80874e-08	7.16996
Gga.12925.1.S1_at	SMCHD1	structural maintenance of chromosomes flexible hinge domain containing 1	XM_419144	1.60408e-07	4.83096
GgaAffx.20195.1.S1_at	C11H19ORF12	chromosome 11 open reading frame, human C19orf12	NM_001277669 /// NM_001277671 /// XM_414121	4.7871e-06	3.30204
Gga.8245.1.S1_at	---	---	---	5.1993e-05	3.5198
Gga.12454.1.S1_at	RLN3	relaxin 3	NM_001113200	6.10257e-06	3.52299
GgaAffx.9401.1.S1_at	SMCHD1	structural maintenance of chromosomes flexible hinge domain containing 1	XM_419144	2.36412e-07	5.20138
GgaAffx.4651.1.S1_at	LOC420486	mycocerosic acid synthase-like	XM_418588	4.34758e-08	9.64902
Gga.9687.1.S1_at	FAM149A	family with sequence similarity 149, member A	XM_420676	7.77075e-08	4.67028
Gga.1264.1.S1_at	NFYB	nuclear transcription factor Y, beta	NM_205269	2.77957e-08	5.00199
Gga.4973.3.S1_x_at	BF1 /// BF1 /// BF2	MHC BF1 class I /// MHC class I antigen B-F minor heavy chain /// Major histocompatibil	NM_001031338 /// NM_001044683 /// NM_001097530	1.10323e-06	3.86882
Gga.11726.1.S1_a_at	GADD45B	growth arrest and DNA-damage-inducible, beta	NM_001044666	1.02581e-07	5.3595
GgaAffx.7916.1.S1_at	RBM43	RNA binding motif protein 43	XM_422159	3.75295e-08	4.51425
Gga.7086.1.S1_at	LOC420010	E3 ubiquitin-protein ligase DTX3L-like	XM_418131	4.85311e-08	4.1381
Gga.17589.1.S1_at	---	---	---	3.26685e-06	3.50682
Gga.12326.1.S1_s_at	MXI1	MAX interactor 1	NM_001012911	2.98199e-06	4.35526
GgaAffx.12475.1.S1_at	TRAF5	TNF receptor-associated factor 5	NM_204219	4.92635e-08	9.00694
Gga.4832.1.S1_at	LOC770612	interferon-induced transmembrane protein 1-like	XM_001233949 /// XM_003641281	6.92485e-07	3.59133
Gga.15518.1.S1_at	KLHL10	kelch-like 10 (Drosophila)	NM_001277298 /// XM_418155	6.35051e-07	3.989
Gga.4973.1.S1_x_at	BF2	Major histocompatibility complex class I antigen BF2	NM_001031338	3.32741e-07	4.83544
GgaAffx.9256.1.S1_s_at	C1S	complement component 1, s subcomponent	NM_001030777	1.51545e-05	3.54935
Gga.15359.1.S1_at	APAF1	apoptotic peptidase activating factor 1	XM_001232224 /// XM_001232244 /// XM_001232265 /// XM_416167	1.55595e-06	3.84667
GgaAffx.9402.1.S1_at	SMCHD1	structural maintenance of chromosomes flexible hinge domain containing 1	XM_419144	9.77875e-07	6.04538
Gga.4973.2.S1_x_at	BF1 /// BF1 /// BF2	MHC BF1 class I /// MHC class I antigen B-F minor heavy chain /// Major histocompatibil	NM_001031338 /// NM_001044683 /// NM_001097530	3.26179e-07	4.30086
GgaAffx.25763.1.S1_at	TRIM25	tripartite motif containing 25	XM_415653	5.46556e-08	4.73892
GgaAffx.23423.2.S1_s_at	KCNJ5	potassium inwardly-rectifying channel, subfamily J, member 5	XM_417864	2.94682e-07	5.95008
Gga.8299.1.S1_at	LOC100857331	tapasin-related protein-like	XM_003642435	5.42807e-06	3.39589
Gga.9239.1.S1_s_at	LOC100857553 /// LOC100859069 /// LOC100859282 /// LOC100859374 /// LOC417057 /// LOC768350 /// MICA /// MR1 /// YF5 /// YF6	class I histocompatibility antigen, F10 alpha chain-like /// class I histocompatibility	NM_001030675 /// NM_001080867 /// NM_001184719 /// XM_001231197 /// XM_003642242 /// XM	7.95979e-07	3.4379
Gga.16788.1.S1_at	---	---	---	2.95194e-06	3.89771
GgaAffx.22652.1.S1_at	C9ORF167	chromosome 17 open reading frame, human C9orf167	XM_415532	5.93112e-09	3.46563
GgaAffx.24484.2.S1_s_at	C1R	complement component 1, r subcomponent	XM_416518	7.13598e-05	3.78076
Gga.663.1.S1_at	LPAR6	lysophosphatidic acid receptor 6	NM_205199	4.92125e-06	4.17665
Gga.4321.2.S1_s_at	NT5C3L	5'-nucleotidase, cytosolic III-like	NM_001006334	2.28665e-05	5.89504
GgaAffx.23423.1.S1_at	KCNJ5	potassium inwardly-rectifying channel, subfamily J, member 5	XM_417864	1.78132e-06	4.9388
GgaAffx.10727.3.S1_s_at	ATP10A	ATPase, class V, type 10A	XM_416881	2.07106e-06	4.19866
GgaAffx.23140.1.S1_at	FTSJD2	FtsJ methyltransferase domain containing 2	XM_419486	7.46579e-07	3.17182
Gga.8131.1.S1_at	---	---	---	6.21822e-06	3.05311
Gga.18832.1.S1_at	CCDC79	coiled-coil domain containing 79	XM_001232197	6.42679e-07	3.32462
GgaAffx.3825.1.S1_at	HELZ2	helicase with zinc finger 2, transcriptional coactivator	XM_417438	1.54238e-05	3.95905
Gga.2740.1.S1_at	DLEC1	deleted in lung and esophageal cancer 1	XM_003640674	1.79818e-07	9.63062
Gga.546.1.S1_s_at	KCNJ5	potassium inwardly-rectifying channel, subfamily J, member 5	XM_417864	2.50043e-05	3.66384
Gga.19919.1.S1_at	TLR3	toll-like receptor 3	NM_001011691	3.65188e-06	4.71157

## Sheet: c) CEF_IBDV_16h 
SOCS1: a critical suppressor of innate immune response in DF-1 chicken fibroblast cells
Giotis ES, Ross CS, Robey RC, Nohturfft A, Goodbourn S and Skinner MA
Probeset ID	Gene Symbol	Gene Title	RefSeq Transcript ID	p-value	Fold-change
GgaAffx.21915.1.S1_at	IFIT5	interferon-induced protein with tetratricopeptide repeats 5	XM_421662	2.87628e-16	1195.32
Gga.131.1.S1_at	MX1	myxovirus (influenza virus) resistance 1, interferon-inducible protein p78 (mouse)	NM_204609	3.91052e-14	938.639
Gga.6201.1.S1_at	ISG12-2	ISG12-2 protein-like	NM_001001296	1.86675e-13	650.352
GgaAffx.25059.1.S1_at	LOC418700	lysozyme g-like	XM_416896	1.50157e-13	638.58
GgaAffx.10498.1.S1_at	RSAD2	radical S-adenosyl methionine domain containing 2	XM_426208	2.50368e-18	572.487
Gga.990.1.S1_at	LOC100857411	placenta-specific gene 8 protein-like	XM_003641174	2.11114e-18	294.82
Gga.13146.1.S1_at	EPSTI1	epithelial stromal interaction 1 (breast)	XM_417033	3.49059e-13	279.446
GgaAffx.3605.1.S1_at	IFNB	interferon, beta 1, fibroblast	NM_001024836	4.81015e-12	200.054
Gga.536.1.S1_a_at	OASL	2'-5'-oligoadenylate synthetase-like	NM_205041	1.39038e-13	194.293
GgaAffx.23449.1.S1_at	IFIH1	interferon induced with helicase C domain 1	NM_001193638	9.0828e-14	187.557
GgaAffx.6052.1.S1_s_at	DDX60	DEAD (Asp-Glu-Ala-Asp) box polypeptide 60	XM_003641151	1.57601e-15	181.209
Gga.1746.1.S1_s_at	LOC420108	uncharacterized LOC420108	XM_429734	3.62817e-10	122.278
GgaAffx.5967.1.S1_at	SAMD9L	sterile alpha motif domain containing 9-like	XM_418660	1.5301e-10	118.08
Gga.3357.2.S1_a_at	LYG2	lysozyme G-like 2	NM_001001470	5.22625e-12	95.7471
Gga.7800.1.S1_at	GVINP1	GTPase, very large interferon inducible pseudogene 1	XM_426218	6.34919e-16	89.7894
Gga.8244.1.S1_at	CMPK2	cytidine monophosphate (UMP-CMP) kinase 2, mitochondrial	XM_419937	1.87581e-12	85.7711
Gga.11252.1.S1_at	CCL19	chemokine (C-C motif) ligand 19	XM_424980	1.7777e-11	71.2122
Gga.10351.2.S1_x_at	LOC100858381	chromosome 11 open reading frame, human C19orf12-like	NM_001277666 /// XM_003641939 /// XM_003641940	2.38442e-10	70.7615
Gga.17993.1.S1_at	ZC3HAV1	zinc finger CCCH-type, antiviral 1	NM_001012938	3.96571e-12	56.5652
Gga.12928.1.S1_at	VCAM1	vascular cell adhesion molecule 1	XM_422310	4.3846e-10	53.777
Gga.12098.1.S1_a_at	LOC415756	uncharacterized LOC415756	NM_001277579 /// NM_001277581 /// NM_001277582 /// XM_001233461 /// XM_001233500 /// XM	2.86319e-14	50.0384
Gga.8227.1.S1_s_at	IFI27L2	interferon, alpha-inducible protein 27-like 2	NM_001002856	7.43066e-13	42.9588
Gga.10606.1.S1_at	SOCS1	suppressor of cytokine signaling 1	NM_001137648	1.51761e-13	41.306
Gga.5743.1.S1_at	LY96	lymphocyte antigen 96	XM_418301	1.13945e-10	41.2092
GgaAffx.7654.2.S1_s_at	PARP14	poly (ADP-ribose) polymerase family, member 14	XM_422113	2.80848e-11	36.4936
GgaAffx.26344.1.S1_at	ZNFX1	zinc finger, NFX1-type containing 1	XM_417395	7.05171e-12	35.5432
Gga.11337.1.S1_at	LOC417192	torsin family 1, member B-like	NM_001277658 /// XM_003642288 /// XM_415474	2.80347e-09	30.93
GgaAffx.7658.1.S1_at	PARP9	poly (ADP-ribose) polymerase family, member 9	XM_422116	2.57911e-10	30.3479
GgaAffx.23767.1.S1_at	TRANK1	tetratricopeptide repeat and ankyrin repeat containing 1	XM_418827	1.14022e-13	30.0671
Gga.791.1.S1_at	IRF1	interferon regulatory factor 1	NM_205415	5.93808e-11	29.6282
Gga.11477.1.S1_at	DRAM1	DNA-damage regulated autophagy modulator 1	XM_001234898 /// XM_416328	1.26049e-12	29.1733
GgaAffx.21669.1.S1_at	NR4A2	nuclear receptor subfamily 4, group A, member 2	XM_422166	9.60166e-15	28.5508
Gga.11597.2.S1_s_at	STAT1	signal transducer and activator of transcription 1, 91kDa	NM_001012914	1.47549e-12	28.2714
GgaAffx.1956.1.S1_at	ANKFN1	ankyrin-repeat and fibronectin type III domain containing 1	XM_425378	9.42084e-15	28.262
Gga.7829.2.S1_a_at	C15ORF48	chromosome 10 open reading frame, human C15orf48	XM_413822	2.1168e-09	27.1098
Gga.10528.1.S1_a_at	PROK2	prokineticin 2	---	6.46382e-13	27.0746
GgaAffx.9505.1.S1_at	FAM26F	family with sequence similarity 26, member F	XM_419776	6.52458e-11	26.6472
GgaAffx.20967.1.S1_s_at	CD83	CD83 molecule	XM_418929	2.28287e-10	25.9898
Gga.1111.1.S1_a_at	USP18	ubiquitin specific peptidase 18	XM_416398	6.39084e-11	24.9871
GgaAffx.21670.1.S1_at	gga-mir-147	gga-mir-147	---	3.09723e-12	24.5741
GgaAffx.1388.1.S1_at	LOC415325	uncharacterized LOC415325	XM_429316	5.74022e-12	24.2337
GgaAffx.8109.1.S1_s_at	PARP12	poly (ADP-ribose) polymerase family, member 12	XM_416333	1.64007e-11	23.9736
Gga.1182.1.S1_s_at	MOV10	Mov10, Moloney leukemia virus 10, homolog (mouse)	NM_001012843	6.92637e-13	23.9565
Gga.8260.1.S1_at	C3H8ORF80	chromosome 3 open reading frame, human C8orf80	XM_420008	3.78628e-13	23.3513
GgaAffx.7654.1.S1_s_at	LOC424265	poly [ADP-ribose] polymerase 14-like	XM_422112	2.02417e-14	22.8809
Gga.9567.1.S1_at	B3GNT7	UDP-GlcNAc:betaGal beta-1,3-N-acetylglucosaminyltransferase 7	XM_422738	4.96747e-13	20.8767
GgaAffx.3296.1.S1_at	OLFML1	olfactomedin-like 1	XM_426398	4.13301e-09	19.7062
Gga.2283.1.S2_at	DLL1	delta-like 1 (Drosophila)	NM_204973	2.344e-10	19.4424
Gga.12800.1.S1_at	MMP10	matrix metallopeptidase 10 (stromelysin 2)	NM_001278089 /// XM_417175	4.91521e-11	18.9961
Gga.512.1.S1_at	IL8L1	interleukin 8-like 1	NM_205018	4.26815e-08	18.7115
Gga.5253.1.S1_at	ATP8A1	ATPase, aminophospholipid transporter (APLT), class I, type 8A, member 1	XM_420729	1.0052e-12	18.7021
Gga.9292.1.S1_at	EIF2AK2	eukaryotic translation initiation factor 2-alpha kinase 2	NM_204487	4.01758e-12	18.5303
GgaAffx.10717.1.S1_at	GABRA5	gamma-aminobutyric acid (GABA) A receptor, alpha 5	XM_416880	2.06816e-12	18.4115
GgaAffx.11747.1.S1_at	SLBP	stem-loop binding protein	NM_001004403	9.59843e-17	18.3787
Gga.5387.1.S1_at	DHX58	DEXH (Asp-Glu-X-His) box polypeptide 58	XM_003642831	1.68517e-09	17.956
Gga.158.1.S1_a_at	FOXS1 /// IRF10	forkhead box S1 /// interferon regulatory factor 10	NM_204558 /// XM_425714	9.15132e-12	17.3752
GgaAffx.11413.1.S1_s_at	NCOA7	nuclear receptor coactivator 7	NM_001012878	3.43032e-17	16.5521
GgaAffx.4049.3.S1_s_at	GGT5	gamma-glutamyltransferase 5	XM_415237	1.21128e-12	16.2737
Gga.6650.3.S1_a_at	PDCD1LG2	programmed cell death 1 ligand 2	XM_424812	1.37166e-13	16.169
GgaAffx.8585.3.S1_s_at	TLR3	toll-like receptor 3	NM_001011691	4.24686e-09	15.8317
Gga.10351.1.S1_s_at	C11H19ORF12 /// LOC100858381	chromosome 11 open reading frame, human C19orf12 /// chromosome 11 open reading frame,	NM_001277666 /// NM_001277669 /// NM_001277671 /// XM_003641939 /// XM_003641940 /// XM	7.1072e-10	15.8087
Gga.5128.1.S1_at	CCL20	chemokine (C-C motif) ligand 20	NM_204438	4.04466e-10	15.5925
Gga.1087.1.S1_at	IRF7	interferon regulatory factor 7	NM_205372	2.13578e-11	14.8164
Gga.3886.1.S1_at	DTX3L /// LOC100859635	deltex 3-like (Drosophila) /// poly [ADP-ribose] polymerase 14-like	XM_003641625 /// XM_422114	2.06743e-09	14.4265
Gga.3236.1.S1_at	PHF11	PHD finger protein 11	---	8.16832e-12	14.0425
Gga.4791.1.S1_at	IFI35	interferon-induced protein 35	XM_418132	7.45256e-14	13.629
GgaAffx.24574.1.S1_at	CD274	CD274 molecule	XM_424811	7.74817e-13	13.385
Gga.4035.1.S1_at	K123	K123 protein	NM_205019	7.66185e-07	13.2119
Gga.2769.1.S1_at	IL6	interleukin 6 (interferon, beta 2)	NM_204628	9.91169e-12	12.9408
Gga.6025.1.S1_s_at	CTSS	cathepsin S	NM_001031345	1.31549e-11	12.7552
Gga.4409.1.S1_a_at	CCL4 /// CCL5	chemokine (C-C motif) ligand 4 /// chemokine (C-C motif) ligand 5	NM_001030360 /// NM_001045832	1.09256e-08	12.6252
Gga.4977.1.S1_at	MSX2	msh homeobox 2	NM_204559	9.04576e-13	12.5751
GgaAffx.11512.1.S1_at	TRAFD1	TRAF-type zinc finger domain containing 1	NM_001006191	5.34782e-11	11.8346
Gga.14273.1.S1_at	HAS2	hyaluronan synthase 2	NM_204806	5.64496e-11	11.7725
GgaAffx.20895.1.S1_at	LOC423478	uncharacterized LOC423478	XM_430056	1.82618e-11	11.6269
Gga.41.1.S1_at	BCMO1	beta-carotene 15,15'-monooxygenase 1	NM_204635	1.06321e-09	11.2407
Gga.16084.1.S1_at	PML	promyelocytic leukemia	XM_413690	1.67402e-10	10.9016
Gga.712.1.S1_at	CSF3	colony stimulating factor 3 (granulocyte)	NM_205279	1.62751e-08	10.7139
Gga.14433.1.S2_at	IL12B	interleukin 12B (natural killer cell stimulatory factor 2, cytotoxic lymphocyte maturat	NM_213571	5.50066e-11	10.5133
Gga.8873.1.S1_a_at	NMI	N-myc (and STAT) interactor	XM_422160	1.73372e-10	10.3006
Gga.6523.1.S1_at	TMEM173	transmembrane protein 173	XM_001232170	2.06211e-10	9.85482
Gga.632.1.S1_at	AGTR1	angiotensin II receptor, type 1	NM_205157	3.83683e-12	9.754
Gga.2865.1.S1_at	TAP2	transporter 2, ATP-binding cassette, sub-family B (MDR/TAP)	NM_001099357	8.44422e-13	9.72679
GgaAffx.20877.1.S1_at	SOX7	SRY (sex determining region Y)-box 7	XM_001234627	2.02551e-10	9.46476
Gga.7412.1.S1_s_at	LOC419112	transmembrane protein 110-like	NM_001030842	7.45137e-12	9.42446
Gga.790.1.S1_at	ISL2	ISL LIM homeobox 2	---	8.45959e-10	9.42228
Gga.16267.1.S1_s_at	LOC100858733 /// LOC100859069 /// LOC100859100 /// LOC100859807 /// LOC417080 /// LOC769716	class I histocompatibility antigen, F10 alpha chain-like /// class I histocompatibility	XM_001233004 /// XM_003642243 /// XM_003642244 /// XM_003643219 /// XM_003643701 /// XM	6.20839e-13	9.39878
Gga.1328.2.A1_at	B2M	beta-2-microglobulin	NM_001001750	4.65517e-08	9.38923
Gga.8235.1.S1_at	LOC100857928	uncharacterized LOC100857928	XR_140261	1.21728e-08	9.29368
GgaAffx.4651.1.S1_at	LOC420486	mycocerosic acid synthase-like	XM_418588	6.89272e-08	8.9236
Gga.10787.1.S1_at	BATF3	basic leucine zipper transcription factor, ATF-like 3	XM_419428	4.52759e-11	8.70131
GgaAffx.13096.1.S1_at	RASSF5	Ras association (RalGDS/AF-6) domain family member 5	NM_001008452	4.23942e-14	8.63568
Gga.7751.1.S1_at	B3GNT4	UDP-GlcNAc:betaGal beta-1,3-N-acetylglucosaminyltransferase 4	XM_003642193	7.88249e-09	8.63235
GgaAffx.20966.1.S1_s_at	LOC422513	hect domain and RLD 4-like	XM_420476	1.59371e-10	8.61918
GgaAffx.24485.1.S1_s_at	ERAP1	endoplasmic reticulum aminopeptidase 1	NM_001031416 /// XM_001232417	3.76511e-10	8.48495
Gga.448.1.S1_at	TJP2	tight junction protein 2 (zona occludens 2)	NM_204918	9.65892e-14	8.44447
Gga.16219.1.S1_at	RNF19B	ring finger protein 19B	XM_417816	1.81022e-10	8.43675
Gga.7264.1.S1_at	STEAP3	STEAP family member 3, metalloreductase	XM_422122	2.45035e-12	8.28021
Gga.4321.2.S1_s_at	NT5C3L	5'-nucleotidase, cytosolic III-like	NM_001006334	3.12537e-06	8.27992
GgaAffx.10865.1.S1_at	LACC1	laccase (multicopper oxidoreductase) domain containing 1	XM_417036	2.33631e-11	8.09296
GgaAffx.5500.1.S1_at	FAM188A	family with sequence similarity 188, member A	XM_418629	2.51665e-15	8.07501
Gga.8752.1.S1_s_at	SNX10	sorting nexin 10	NM_001030986	7.87031e-08	7.96437
Gga.19.1.S1_at	IL1B	interleukin 1, beta	NM_204524	4.80534e-08	7.87413
Gga.17642.1.S1_at	RNF213	ring finger protein 213	XM_420083	1.76574e-11	7.66752
Gga.12233.1.S1_at	NAAA	N-acylethanolamine acid amidase	XM_420596	1.07277e-08	7.62441
GgaAffx.9983.1.S1_at	TNIP2	TNFAIP3 interacting protein 2	NM_001031166	2.93627e-08	7.61656
GgaAffx.10735.1.S1_at	MITD1	MIT, microtubule interacting and transport, domain containing 1	XM_416894	6.66334e-08	7.60805
Gga.3474.1.S1_at	FANCA	Fanconi anemia, complementation group A	NM_001134359	2.80754e-11	7.55157
Gga.14717.1.S1_at	TAP1	transporter 1, ATP-binding cassette, sub-family B (MDR/TAP)	NM_001135968	8.23085e-10	7.54665
Gga.13501.1.S1_at	LY75	lymphocyte antigen 75	NM_001037836	3.10368e-08	7.49139
Gga.1025.1.S1_at	TNFAIP3	tumor necrosis factor, alpha-induced protein 3	XM_003640919	7.95073e-08	7.42136
GgaAffx.21358.1.S1_s_at	SAMHD1	SAM domain and HD domain 1	NM_001030845	1.56293e-10	7.32416
GgaAffx.11018.1.S1_s_at	MMP1	matrix metallopeptidase 1 (interstitial collagenase)	XM_417176	1.53885e-12	7.31143
Gga.19025.1.S1_at	DUSP5	dual specificity phosphatase 5	XM_421754	4.80898e-10	7.1864
GgaAffx.7657.1.S1_at	TIFA	TRAF-interacting protein with forkhead-associated domain	XM_420645	1.29548e-10	7.13403
GgaAffx.13061.1.S1_at	RFFL	ring finger and FYVE-like domain containing E3 ubiquitin protein ligase	NM_001030711	1.15057e-10	7.0962
GgaAffx.566.2.S1_s_at	GGCL1 /// LOC770718	chemokine-like ligand 1 /// tripartite motif-containing protein 39-like	NM_001045831 /// XM_001232969	1.67822e-08	7.08909
GgaAffx.10407.1.S1_at	C1HXorf21	chromosome 1 open reading frame, human CXorf21	XM_003640512	3.92569e-09	7.07719
Gga.9471.1.S1_at	ANGPT1	angiopoietin 1	NM_001199447	3.13543e-10	6.99199
Gga.5164.1.S2_at	BCL2A1	BCL2-related protein A1	NM_204866	7.64914e-12	6.97241
Gga.16267.1.S1_at	LOC100858581 /// LOC100858943 /// LOC100859069	class I histocompatibility antigen, F10 alpha chain-like /// class I histocompatibility	XM_003642243 /// XM_003643207 /// XM_003643705	2.94056e-10	6.95284
Gga.12505.1.S1_at	ZDHHC4	zinc finger, DHHC-type containing 4	XM_414861	1.73342e-09	6.91275
Gga.3729.1.S1_at	CAMKK2	---	---	2.64337e-12	6.89748
GgaAffx.23423.2.S1_s_at	KCNJ5	potassium inwardly-rectifying channel, subfamily J, member 5	XM_417864	1.07215e-07	6.88793
GgaAffx.4338.1.S1_s_at	PFKP	phosphofructokinase, platelet	NM_001031511	1.05417e-10	6.75271
GgaAffx.22137.1.S1_at	PXK	PX domain containing serine/threonine kinase	XM_414403	4.04963e-12	6.59609
Gga.12743.1.S1_at	ETV7	ets variant 7	XM_417949	1.254e-09	6.44766
Gga.10928.1.S1_at	CH25H	cholesterol 25-hydroxylase	NM_001277354 /// XM_421660	1.40352e-06	6.36587
GgaAffx.9402.1.S1_at	SMCHD1	structural maintenance of chromosomes flexible hinge domain containing 1	XM_419144	6.97129e-07	6.35574
Gga.3459.1.S2_at	COL9A3	collagen, type IX, alpha 3	NM_205305	7.4387e-09	6.35169
GgaAffx.11429.1.S1_s_at	MMP7	matrix metallopeptidase 7 (matrilysin, uterine)	NM_001006278	1.93242e-10	6.3284
Gga.10034.1.S1_at	SERPINB2	serpin peptidase inhibitor, clade B (ovalbumin), member 2	XM_418982	3.82997e-13	6.22048
Gga.7396.1.S1_at	C9ORF167	chromosome 17 open reading frame, human C9orf167	XM_415532	9.19205e-09	6.21853
Gga.674.1.S1_at	GCH1	GTP cyclohydrolase 1	NM_205223	2.11482e-12	6.20558
Gga.4706.1.S1_at	CALCOCO2	calcium binding and coiled-coil domain 2	XM_418115	3.3933e-13	6.1629
Gga.8033.1.S1_at	ADAR	adenosine deaminase, RNA-specific	XM_001232161	1.7036e-11	6.05767
Gga.916.1.S2_at	IFNG	interferon, gamma	NM_205149	3.37482e-08	6.05189
GgaAffx.3525.1.S1_at	F3	coagulation factor III (thromboplastin, tissue factor)	XM_426640	7.11756e-11	5.87646
Gga.4098.1.S1_at	CNP	2',3'-cyclic nucleotide 3' phosphodiesterase	NM_205050	9.98307e-09	5.86706
GgaAffx.20195.1.S1_at	C11H19ORF12	chromosome 11 open reading frame, human C19orf12	NM_001277669 /// NM_001277671 /// XM_414121	3.5589e-08	5.85809
GgaAffx.5618.1.S1_at	CASP7	caspase 7, apoptosis-related cysteine peptidase	XM_421764	2.3686e-07	5.72618
Gga.801.1.S1_at	IFNA3 /// LOC100857403 /// LOC100857744 /// LOC100857947 /// LOC100858177 /// LOC100858506 /// LOC100859032 /// LOC100859414 /// LOC768614 /// LOC776018	interferon /// interferon type A1/A2-like /// interferon type A1/A2-like /// interferon	NM_205427 /// XM_001231512 /// XM_001235586 /// XM_003642922 /// XM_003642930 /// XM_00	2.23714e-11	5.64556
GgaAffx.8765.2.S1_at	GFPT2	glutamine-fructose-6-phosphate transaminase 2	XM_003642065 /// XM_003642066 /// XM_424573	9.02934e-08	5.5955
Gga.744.1.S1_at	GATA3	GATA binding protein 3	NM_001008444	0.00011241	5.57069
Gga.4384.1.S2_s_at	BIRC2	baculoviral IAP repeat containing 2	NM_001007822	1.30667e-09	5.49357
GgaAffx.5953.1.S1_at	TMEM168	transmembrane protein 168	XM_416021	2.24512e-12	5.48516
GgaAffx.13128.1.S1_at	SH3BP2	SH3-domain binding protein 2	NM_001031165	7.42432e-08	5.48256
Gga.1171.1.S1_at	LY6E	lymphocyte antigen 6 complex, locus E	NM_204775	2.33168e-05	5.47604
GgaAffx.11993.1.S1_s_at	WDFY2	WD repeat and FYVE domain containing 2	NM_001079750	8.43549e-12	5.46693
Gga.1869.1.S1_at	FAM84A	family with sequence similarity 84, member A	XM_419958	7.26262e-09	5.41002
GgaAffx.3518.1.S1_at	OGFR	opioid growth factor receptor	XM_425708	1.4269e-08	5.40727
Gga.4418.1.S1_at	IRF8	interferon regulatory factor 8	NM_205416	9.34091e-10	5.37365
GgaAffx.2012.1.S1_at	ANGPTL7	---	---	2.27994e-07	5.37244
Gga.74.1.S1_at	LMO2	LIM domain only 2 (rhombotin-like 1)	NM_204271	2.90191e-08	5.37226
GgaAffx.25763.1.S1_s_at	TRIM25	tripartite motif containing 25	XM_415653	1.63935e-07	5.33329
Gga.2922.1.S1_at	STOML1	stomatin (EPB72)-like 1	XM_003641808	2.49846e-09	5.32843
Gga.5163.1.S1_at	NGF	nerve growth factor (beta polypeptide)	XM_003642729 /// XM_418016	1.56515e-09	5.30671
GgaAffx.22628.1.S1_at	IL17REL	interleukin 17 receptor E-like	XM_001232492	6.62446e-06	5.28918
Gga.5216.1.S1_at	LOC420381	GTPase IMAP family member 8-like	XM_418486	3.38942e-09	5.27807
Gga.1931.1.S1_at	PFKFB3	6-phosphofructo-2-kinase/fructose-2,6-biphosphatase 3	XM_416472	6.32794e-08	5.24813
Gga.3327.1.S1_at	NOS2	nitric oxide synthase 2, inducible	NM_204961	3.6024e-08	5.22308
Gga.12454.1.S1_at	RLN3	relaxin 3	NM_001113200	2.29027e-07	5.20294
Gga.12326.1.S1_s_at	MXI1	MAX interactor 1	NM_001012911	7.70347e-07	5.1836
Gga.4083.1.S1_at	NKX6-1	NK6 homeobox 1	XM_003641196	7.80177e-10	5.18112
Gga.826.1.S1_s_at	IL8L2	interleukin 8-like 2	NM_205498	0.000243108	5.12766
GgaAffx.3825.1.S1_at	HELZ2	helicase with zinc finger 2, transcriptional coactivator	XM_417438	2.19196e-06	5.10187
Gga.6220.2.S1_a_at	CREM	cAMP responsive element modulator	NM_001278132 /// NM_001278133 /// NM_001278134 /// NM_001278135 /// NM_204387	2.56334e-10	5.0816
GgaAffx.9809.1.S1_at	LOC418423	uncharacterized LOC418423	XM_429578	3.48052e-06	5.0788
Gga.3572.1.S2_s_at	CD44	CD44 molecule (Indian blood group)	NM_204860	3.18714e-08	5.05214
Gga.11111.1.S1_s_at	SMC6	structural maintenance of chromosomes 6	XM_419962	1.41299e-07	5.04394
GgaAffx.10214.1.S1_at	RGS22	regulator of G-protein signaling 22	---	3.01046e-08	5.03378
Gga.8880.1.S1_at	MME	membrane metallo-endopeptidase	NM_001004412	2.31189e-08	5.02239
Gga.45.1.S1_at	PAX9	paired box 9	NM_204912	1.30923e-08	5.01058
Gga.9267.1.S1_at	PLA2G6	phospholipase A2, group VI (cytosolic, calcium-independent)	NM_001130738	1.09671e-11	5.00856
Gga.1812.1.S1_at	TNFRSF11B	tumor necrosis factor receptor superfamily, member 11b	NM_001033641	1.47263e-08	4.98311
Gga.17291.1.S1_at	C8H1ORF168	chromosome 8 open reading frame, human C1orf168	XM_422501	1.64477e-06	4.97875
Gga.6815.1.A1_at	LOC100857493	uncharacterized LOC100857493	XM_003640688	4.30954e-07	4.89848
Gga.6399.1.S1_at	MALL	mal, T-cell differentiation protein-like	NM_001199428	2.33056e-09	4.84282
Gga.15518.1.S1_at	KLHL10	kelch-like 10 (Drosophila)	NM_001277298 /// XM_418155	1.30272e-07	4.79598
Gga.3263.1.S1_at	LOC100859855	uncharacterized LOC100859855	XR_140064	0.000690655	4.7603
Gga.17397.1.S1_at	MYD88	myeloid differentiation primary response gene (88)	NM_001030962	9.35443e-11	4.74492
GgaAffx.5240.1.S1_at	FBXL13	F-box and leucine-rich repeat protein 13	---	1.83079e-09	4.6563
Gga.42.1.S1_at	PCDH10	protocadherin 10	NM_214672	8.19552e-08	4.65293
Gga.577.1.S1_at	ADORA2B	adenosine A2b receptor	NM_205087	2.70576e-09	4.63305
GgaAffx.538.1.S1_at	LRRC32	leucine rich repeat containing 32	XM_425678	4.40518e-05	4.61096
Gga.18051.1.S1_s_at	E4F1	E4F transcription factor 1	XM_414860	8.8186e-08	4.58665
Gga.8299.1.S1_at	LOC100857331	tapasin-related protein-like	XM_003642435	3.84424e-07	4.57889
GgaAffx.7917.1.S1_at	TNFAIP6	tumor necrosis factor, alpha-induced protein 6	NM_001037837	5.0735e-05	4.56152
GgaAffx.2253.2.S1_s_at	ADC	arginine decarboxylase	XM_003642572 /// XM_425787	4.4628e-08	4.54618
Gga.8668.1.S1_at	OTUD4	OTU domain containing 4	XM_420427	3.50569e-11	4.53408
Gga.8861.1.S1_at	MAP3K8	mitogen-activated protein kinase kinase kinase 8	XM_418581	5.15268e-09	4.53221
GgaAffx.12005.1.S1_s_at	SDR16C5	short chain dehydrogenase/reductase family 16C, member 5	NM_001031022	4.01582e-08	4.52995
GgaAffx.2893.1.S1_at	ASPA	aspartoacylase	XM_415853	8.33157e-06	4.48595
Gga.2085.1.S1_at	USP25	ubiquitin specific peptidase 25	---	2.99578e-10	4.4729
Gga.196.1.S1_at	NBN	nibrin	NM_204337	1.53895e-09	4.43513
Gga.16898.1.S1_at	TRAF3IP2	TRAF3 interacting protein 2	XM_419782	4.63171e-11	4.38078
Gga.8578.1.S1_at	MCOLN3	mucolipin 3	XM_426647	2.38267e-05	4.35568
GgaAffx.789.1.S1_at	ARHGAP32	Rho GTPase activating protein 32	XM_417865	7.18822e-07	4.33526
Gga.4412.1.S1_a_at	TAPBP	TAP binding protein (tapasin)	NM_001034816 /// NM_001206611	1.51174e-10	4.32203
Gga.9765.1.S1_at	ANKRD9	ankyrin repeat domain 9	XM_421377	1.95688e-08	4.31999
GgaAffx.24380.1.S1_at	ARHGAP8	Rho GTPase activating protein 8	NM_001204389	7.2664e-09	4.27452
GgaAffx.10475.1.S1_at	FAM150B	family with sequence similarity 150, member B	XM_419928	3.30987e-07	4.25011
Gga.15599.1.S1_s_at	SPOCK1	sparc/osteonectin, cwcv and kazal-like domains proteoglycan (testican) 1	XM_414622	3.2859e-09	4.22891
GgaAffx.9593.1.S1_at	C9ORF39	centlein, centrosomal protein	XM_001232684	1.11576e-09	4.22599
Gga.5359.1.S1_at	LOC417676	uncharacterized LOC417676	XM_415921	1.46868e-05	4.22207
GgaAffx.1442.1.S1_at	PATL2	protein associated with topoisomerase II homolog 2 (yeast)	XM_413714	2.42833e-07	4.21911
GgaAffx.12402.1.S1_s_at	SMC5	structural maintenance of chromosomes 5	NM_001039335	6.4875e-10	4.20373
GgaAffx.7656.1.S1_at	ALPK1	alpha-kinase 1	XM_003641265	5.00151e-07	4.18565
GgaAffx.24810.1.S1_s_at	MB21D1	Mab-21 domain containing 1	XM_419881	3.32103e-11	4.12564
Gga.7773.1.S1_at	ARHGEF18	rho/rac guanine nucleotide exchange factor (GEF) 18	XM_418249	1.55093e-09	4.12332
Gga.455.1.S1_at	MNX1	motor neuron and pancreas homeobox 1	NM_204928	3.68591e-08	4.11534
Gga.3412.1.S1_at	CITED4	Cbp/p300-interacting transactivator, with Glu/Asp-rich carboxy-terminal domain, 4	NM_204718	1.48567e-07	4.10693
Gga.616.1.S1_s_at	ADCYAP1	adenylate cyclase activating polypeptide 1 (pituitary)	NM_001001291	3.78207e-11	4.06663
Gga.12407.1.S1_at	LOC422654	chemokine (C-X-C motif) ligand 1-like	XM_420608	3.21495e-07	4.0454
GgaAffx.9808.1.S1_at	C1H3ORF52	chromosome 1 open reading frame, human C3orf52	XM_416636	9.91836e-06	4.03194
Gga.5007.1.S1_at	CDKN2B	cyclin-dependent kinase inhibitor 2B (p15, inhibits CDK4)	NM_204433	3.06863e-06	4.0278
Gga.893.1.S1_a_at	CYP24A1	cytochrome P450, family 24, subfamily A, polypeptide 1	NM_204979	2.32886e-06	4.00085
Gga.17600.1.S1_s_at	ZCCHC11	zinc finger, CCHC domain containing 11	XM_422476	1.88349e-09	3.98851
Gga.5218.1.S1_at	GKAP1	G kinase anchoring protein 1	XM_425029	9.93576e-10	3.9881
GgaAffx.10422.3.S1_s_at	COL21A1	collagen, type XXI, alpha 1	XM_419902	7.5269e-08	3.97404
Gga.3306.1.S1_s_at	EDNRB	endothelin receptor type B	NM_001001127	2.3562e-06	3.96909
GgaAffx.2172.1.S1_s_at	BARD1	BRCA1 associated RING domain 1	NM_001031246	9.17458e-11	3.9669
GgaAffx.12475.1.S1_at	TRAF5	TNF receptor-associated factor 5	NM_204219	1.54018e-05	3.94906
Gga.19197.1.S1_s_at	RFK	riboflavin kinase	NM_001031605	1.41621e-12	3.93353
Gga.6363.1.S1_at	DEPDC7	DEP domain containing 7	NM_001199406	2.16814e-07	3.92594
GgaAffx.24513.7.S1_s_at	EPB41L3	---	---	3.78099e-10	3.91586
Gga.12397.1.S1_at	PTGES	prostaglandin E synthase	NM_001194983	3.30917e-06	3.91494
GgaAffx.8889.1.S1_at	TAAR1	trace amine associated receptor 1	XM_001231523	8.67227e-06	3.8992
Gga.10895.1.S1_s_at	EPS8	epidermal growth factor receptor pathway substrate 8	XM_416405	9.82198e-07	3.87858
Gga.1264.1.S1_at	NFYB	nuclear transcription factor Y, beta	NM_205269	2.67628e-07	3.86756
Gga.13096.1.S1_at	JPH1	junctophilin 1	XM_418302	1.21723e-06	3.86373
GgaAffx.3582.1.S1_s_at	SQRDL	sulfide quinone reductase-like (yeast)	XM_413825	1.06097e-08	3.8533
Gga.7847.1.S1_at	ACSL5	acyl-CoA synthetase long-chain family member 5	NM_001031237	5.49845e-08	3.84281
Gga.13327.1.S1_s_at	FAM198B	family with sequence similarity 198, member B	XM_420382	2.14442e-06	3.84124
GgaAffx.23773.1.S1_s_at	MLH1	mutL homolog 1, colon cancer, nonpolyposis type 2 (E. coli)	XM_418828	1.16277e-08	3.82002
Gga.8546.1.S1_a_at	LOC378902	death domain-containing tumor necrosis factor receptor superfamily member 23	NM_204386	3.82408e-06	3.80889
Gga.7278.1.S1_at	SLC25A29	solute carrier family 25 (mitochondrial carnitine/acylcarnitine carrier), member 29	XM_421366	4.728e-08	3.80566
Gga.12279.1.S1_at	RPA3	replication protein A3, 14kDa	XM_418679	4.54627e-13	3.79924
GgaAffx.25742.1.S1_at	BFAR	bifunctional apoptosis regulator	XM_414737	5.01722e-10	3.79205
Gga.14455.1.S2_at	GEM	GTP binding protein overexpressed in skeletal muscle	NM_213579	1.66036e-06	3.7891
GgaAffx.24484.2.S1_s_at	C1R	complement component 1, r subcomponent	XM_416518	7.1021e-05	3.78309
GgaAffx.9628.1.S1_at	GDA	guanine deaminase	XM_424835	8.7634e-07	3.78265
Gga.13444.1.S1_at	ETV6	ets variant gene 6 (TEL oncogene)	NM_001199273	2.66013e-07	3.76325
Gga.19233.1.S1_s_at	PDE4B	phosphodiesterase 4B, cAMP-specific	NM_001031291	2.39898e-08	3.74505
GgaAffx.12842.1.S1_s_at	IRG1	immunoresponsive 1 homolog (mouse)	NM_001030821	5.24083e-07	3.74338
Gga.6935.1.S1_at	LEKR1	leucine, glutamate and lysine rich 1	XM_422827	8.81262e-09	3.7388
GgaAffx.20823.1.S1_s_at	DDX26B	DEAD/H (Asp-Glu-Ala-Asp/His) box polypeptide 26B	XM_420227	2.15647e-08	3.70402
Gga.4832.1.S1_at	LOC770612	interferon-induced transmembrane protein 1-like	XM_001233949 /// XM_003641281	5.72163e-07	3.66327
GgaAffx.12606.1.S1_s_at	JAM2	junctional adhesion molecule 2	NM_001006257	1.75765e-08	3.66164
Gga.16413.1.A1_a_at	FGFR3	fibroblast growth factor receptor 3	NM_205509	3.66046e-09	3.63681
GgaAffx.10236.2.S1_at	TTC3	---	---	3.11363e-07	3.63156
Gga.4146.1.S1_at	C1H21ORF91	chromosome 1 open reading frame, human C21orf91	NM_204737	2.32403e-09	3.62924
Gga.13530.1.S1_s_at	NANP	N-acetylneuraminic acid phosphatase	NM_001031059	4.93143e-09	3.59058
Gga.16834.1.S1_at	PAK7	p21 protein (Cdc42/Rac)-activated kinase 7	NM_001199409	2.03271e-06	3.57257
GgaAffx.5682.2.S1_s_at	STEAP4	STEAP family member 4	XM_001235256	1.2942e-06	3.56951
Gga.3615.1.S1_at	FST	follistatin	NM_205200	3.85874e-08	3.55156
Gga.4414.3.S1_a_at	CD74	CD74 molecule, major histocompatibility complex, class II invariant chain	NM_001001613	8.02982e-06	3.55136
GgaAffx.26374.1.S1_at	TIMP4	TIMP metallopeptidase inhibitor 4	XM_001232058	6.68479e-07	3.54458
Gga.3204.1.S1_at	C7ORF23	chromosome 1 open reading frame, human C7orf23	XM_416845	1.80032e-07	3.53723
GgaAffx.10597.1.S1_at	PIGA	phosphatidylinositol glycan anchor biosynthesis, class A	NM_001030808	4.11045e-07	3.53253
Gga.13627.1.S1_s_at	ACBD7	acyl-CoA binding domain containing 7	XM_429769	6.01524e-07	3.53127
GgaAffx.12588.1.S1_at	LOC426385	serine/threonine kinase 35-like	NM_001031378	3.63528e-07	3.52635
GgaAffx.11175.1.S1_at	SLC46A2	solute carrier family 46, member 2	XM_429188	2.21247e-06	3.52296
Gga.12650.1.A1_s_at	FMR1	fragile X mental retardation 1	XM_003641125 /// XM_003641126 /// XM_420363	5.30595e-06	3.51082
GgaAffx.26466.1.S1_at	LRRC39	leucine rich repeat containing 39	XM_422312	5.21462e-06	3.50611
Gga.13504.1.S1_at	RRM2	ribonucleotide reductase M2	XM_001231544	6.73372e-10	3.5053
GgaAffx.11562.1.S1_s_at	ORC1	origin recognition complex, subunit 1	NM_001031286	1.45191e-08	3.501
Gga.7980.1.S1_at	IRF6	interferon regulatory factor 6	XM_417990	0.000180989	3.49476
GgaAffx.13091.2.S1_s_at	TMEM123	transmembrane protein 123	NM_001006279	1.98695e-06	3.47818
Gga.12839.1.S1_at	C5H14ORF79	chromosome 5 open reading frame, human C14orf79	XM_421401	0.000259598	3.47608
Gga.1819.1.S1_at	DIO2	deiodinase, iodothyronine, type II	NM_204114	1.11903e-05	3.45401
Gga.12111.1.S1_at	ANGPTL1	angiopoietin-like 1	NM_001277665 /// XM_001233149	1.86515e-07	3.45131
Gga.3363.3.S1_a_at	IRF2	interferon regulatory factor 2	NM_205196	3.98984e-09	3.44395
Gga.17667.1.S1_at	MAN2A1	mannosidase, alpha, class 2A, member 1	XM_003643046	0.000135046	3.44326
Gga.9687.1.S1_at	FAM149A	family with sequence similarity 149, member A	XM_420676	1.32511e-06	3.42499
Gga.5761.1.S1_at	EFHD1	EF-hand domain family, member D1	NM_001031773	1.67274e-10	3.40865
Gga.14469.1.S1_at	C6H10ORF90	chromosome 6 open reading frame, human C10orf90	XM_421818	2.53487e-05	3.40561
Gga.7758.1.S1_at	TCERG1L	transcription elongation regulator 1-like	XM_421827	1.01764e-07	3.39898
Gga.3115.1.S1_at	CXCL12	chemokine (C-X-C motif) ligand 12	NM_204510	1.68145e-06	3.39566
Gga.9637.2.S1_a_at	SAT1	spermidine/spermine N1-acetyltransferase 1	NM_204186	0.00188697	3.38844
Gga.5748.1.S1_at	IL13RA2	interleukin 13 receptor, alpha 2	NM_001048078	1.10372e-05	3.37514
Gga.255.1.S1_at	CCL4 /// GGCL1	chemokine (C-C motif) ligand 4 /// chemokine-like ligand 1	NM_001045831 /// NM_204720	3.41617e-08	3.36693
GgaAffx.7493.1.S1_s_at	UGT2A3	UDP glucuronosyltransferase 2 family, polypeptide A3	XM_420613	0.000364324	3.34523
Gga.5367.1.S1_at	MALT1	mucosa associated lymphoid tissue lymphoma translocation gene 1	XM_413722	1.44835e-08	3.34326
Gga.10300.1.S1_s_at	THBS1	thrombospondin 1	NM_001199453	0.00168574	3.32555
Gga.4846.1.S1_at	NR13	anti-apoptotic NR13	NM_204522	2.64561e-07	3.32234
Gga.12519.1.S1_at	ZCCHC2	zinc finger, CCHC domain containing 2	XM_418991	1.16856e-07	3.31427
Gga.6277.1.S1_at	C8ORF4	chromosome 22 open reading frame, human C8orf4	XM_001232954	1.11718e-06	3.30443
Gga.8862.1.S1_s_at	CHAF1B	chromatin assembly factor 1, subunit B (p60)	NM_001008677	6.39685e-10	3.30265
Gga.1540.1.S1_at	COMMD8	COMM domain containing 8	NM_001277821 /// XM_420723	2.10036e-11	3.29874
Gga.6309.1.S1_at	TNK2	tyrosine kinase, non-receptor, 2	XM_428565	7.2214e-09	3.29331
GgaAffx.2628.1.S1_at	B4GALNT4	beta-1,4-N-acetyl-galactosaminyl transferase 4	XM_001233940	7.55948e-07	3.29168
Gga.17774.1.S1_s_at	KIF5C	kinesin family member 5C	XM_422155	9.15171e-07	3.29042
GgaAffx.12202.1.S1_at	STX17	syntaxin 17	NM_001031009	4.88929e-08	3.29033
Gga.9334.2.S1_a_at	SGK1	serum/glucocorticoid regulated kinase 1	NM_204476	1.31667e-05	3.28686
GgaAffx.21109.1.S1_s_at	RAPGEF5	Rap guanine nucleotide exchange factor (GEF) 5	---	3.14013e-07	3.2779
GgaAffx.24289.1.S1_at	SYNJ2BP	synaptojanin 2 binding protein	NM_001277788 /// XR_140150	1.23725e-05	3.27777
Gga.5091.1.S1_at	CAV1	caveolin 1, caveolae protein, 22kDa	NM_001105664	5.29712e-05	3.27538
Gga.389.1.S1_at	HBEGF	heparin-binding EGF-like growth factor	NM_204849	4.00666e-07	3.27527
GgaAffx.5026.1.S1_at	LIF	leukemia inhibitory factor	XM_425293	0.000327942	3.26156
Gga.5385.1.S1_s_at	ASS1	argininosuccinate synthase 1	NM_001013395	3.7285e-08	3.25228
Gga.5557.1.S1_s_at	ST3GAL6	ST3 beta-galactoside alpha-2,3-sialyltransferase 6	NM_204479	5.44615e-09	3.23879
GgaAffx.20533.1.S1_s_at	RFC1	replication factor C (activator 1) 1, 145kDa	NM_001006456	4.5547e-11	3.22111
GgaAffx.25118.1.S1_at	SLITRK6	SLIT and NTRK-like family, member 6	XM_003640550	4.86817e-09	3.218
GgaAffx.1240.1.S1_at	CYGB	cytoglobin	NM_001008789	0.000148169	3.2178
Gga.17638.1.S1_at	ATF3	activating transcription factor 3	XM_419429	8.37453e-06	3.21666
GgaAffx.193.2.S1_s_at	LOC420050	ceramide synthase 4-like	XM_418172	8.13517e-07	3.21283
GgaAffx.10360.1.S1_at	LOC771028	uncharacterized LOC771028	XM_001233411	6.05205e-08	3.20558
GgaAffx.12372.1.S1_s_at	UVRAG	UV radiation resistance associated gene	NM_001030839	1.48415e-07	3.20424
Gga.10303.1.S1_at	CAV2	caveolin 2	NM_001007086	1.99693e-08	3.19212
Gga.7086.1.S1_at	LOC420010	E3 ubiquitin-protein ligase DTX3L-like	XM_418131	6.48846e-07	3.18967
GgaAffx.9472.1.S1_at	LOC427201	rho-guanine nucleotide exchange factor-like	XM_424789	0.000101642	3.18118
Gga.2648.1.S2_at	HOXB3	homeobox B3	NM_204743	7.12779e-09	3.17756
Gga.11370.1.S1_at	PTGFR	prostaglandin F receptor (FP)	NM_001044657	3.62363e-07	3.17247
Gga.10208.1.S1_a_at	FHL5	four and a half LIM domains 5	NM_001277723 /// XM_419829	5.65098e-08	3.16529
Gga.9239.1.S1_s_at	LOC100857553 /// LOC100859069 /// LOC100859282 /// LOC100859374 /// LOC417057 /// LOC768350 /// MICA /// MR1 /// YF5 /// YF6	class I histocompatibility antigen, F10 alpha chain-like /// class I histocompatibility	NM_001030675 /// NM_001080867 /// NM_001184719 /// XM_001231197 /// XM_003642242 /// XM	1.89745e-06	3.15785
Gga.5114.1.S1_at	FUT10	fucosyltransferase 10 (alpha (1,3) fucosyltransferase)	NM_204430	2.21563e-08	3.15142
Gga.12855.1.S1_at	IQCK	IQ motif containing K	XM_003642170 /// XM_424597	1.03025e-08	3.14592
GgaAffx.26692.1.S1_at	SLC13A5	solute carrier family 13 (sodium-dependent citrate transporter), member 5	XM_003642418 /// XM_415923	9.8758e-05	3.1427
Gga.9457.1.S1_at	LOC425507	chemokine-like receptor 1-like	XR_140274	1.58277e-06	3.14251
Gga.17612.1.S1_at	CX3CL1	chemokine (C-X3-C motif) ligand 1	NM_001077232	1.50174e-05	3.12222
Gga.320.1.S1_at	HTR2B	5-hydroxytryptamine (serotonin) receptor 2B, G protein-coupled	---	1.10113e-07	3.12129
Gga.17535.1.S1_at	RHOC	ras homolog gene family, member C	NM_001029849	2.33434e-06	3.11649
Gga.7004.1.S1_at	LOC420301	lymphocyte antigen 6 complex, locus E-like	XM_418413	3.86881e-06	3.09703
Gga.18805.1.S1_s_at	GAK	cyclin G associated kinase	XM_424873	6.94629e-05	3.09515
Gga.8216.1.S1_at	MUC13	mucin 13, cell surface associated	---	2.43934e-06	3.09412
Gga.12544.1.S1_at	TMEM100	transmembrane protein 100	XM_415651	1.45011e-06	3.09363
Gga.12192.2.S1_s_at	OSMR	oncostatin M receptor	XM_425020	6.37471e-05	3.08092
Gga.666.1.S1_a_at	VIP	vasoactive intestinal peptide	NM_001177309 /// NM_205366	4.67042e-05	3.06848
GgaAffx.11933.1.S1_s_at	NAMPT	nicotinamide phosphoribosyltransferase	NM_001030728	9.54866e-05	3.06632
Gga.12693.1.S1_at	CDCA7	cell division cycle associated 7	XM_423365	1.93404e-07	3.058
Gga.17455.1.S1_at	LHX9	LIM homeobox 9	NM_205426	3.7413e-08	3.05644
GgaAffx.24163.2.S1_s_at	PRMT8	protein arginine methyltransferase 8	XM_423669	1.8778e-06	3.05531
Gga.234.1.S1_at	FGF10	fibroblast growth factor 10	NM_204696	5.22396e-07	3.05217
Gga.6597.1.S1_at	SDC1	syndecan 1	XM_419972	1.26541e-11	3.04495
Gga.15965.1.S1_at	ARHGEF28	Rho guanine nucleotide exchange factor (GEF) 28	---	3.44369e-07	3.04462
GgaAffx.9256.1.S1_s_at	C1S	complement component 1, s subcomponent	NM_001030777	6.05168e-05	3.04376
Gga.11377.1.S1_at	UPK3A	uroplakin 3A	XM_416466	8.34859e-06	3.04143
GgaAffx.7916.1.S1_at	RBM43	RNA binding motif protein 43	XM_422159	1.78184e-06	3.03901
Gga.10956.1.S1_at	AP1S3	adaptor-related protein complex 1, sigma 3 subunit	NM_001030008	1.75685e-06	3.01949
GgaAffx.6696.1.A1_at	TET2	tet methylcytosine dioxygenase 2	NM_001277794 /// XR_026658	8.32099e-09	3.01353
GgaAffx.10942.1.S1_s_at	MTUS2	microtubule associated tumor suppressor candidate 2	XM_417117	4.36555e-08	3.01091
Gga.3133.1.S1_a_at	CRMP1	collapsin response mediator protein 1	NM_204495	7.59503e-08	3.00942
Gga.3982.1.S2_at	INHBA	inhibin, beta A	NM_205396	2.31928e-06	3.00243
Gga.8408.2.S1_s_at	TNFSF10	tumor necrosis factor (ligand) superfamily, member 10	NM_204379	2.04526e-07	3.00239
Gga.17500.1.S1_at	PPP1R3B	protein phosphatase 1, regulatory subunit 3B	XM_420586	9.83247e-10	-3.00854
GgaAffx.12557.1.S1_s_at	TPST2	tyrosylprotein sulfotransferase 2	NM_001012794	7.41883e-09	-3.01399
Gga.8360.1.S1_at	ATOH8	atonal homolog 8 (Drosophila)	NM_001177739	1.01749e-05	-3.02015
Gga.4220.1.S2_at	SMYD1	SET and MYND domain containing 1	NM_204155	0.000475815	-3.02244
GgaAffx.5539.1.S1_s_at	SLC1A4	solute carrier family 1 (glutamate/neutral amino acid transporter), member 4	XM_001232899	5.21436e-06	-3.02489
Gga.4329.1.S1_at	GHR	growth hormone receptor	NM_001001293	9.47797e-08	-3.05021
Gga.14516.1.S1_at	EMILIN3	elastin microfibril interfacer 3	XM_425694	1.7523e-07	-3.05238
Gga.13084.2.S1_a_at	CYP2D6	cytochrome P450, family 2, subfamily D, polypeptide 6	NM_001195557 /// XR_139991	1.83157e-07	-3.05584
Gga.11376.1.S1_at	MYOZ1	myozenin 1	XM_421619	1.37937e-06	-3.07489
Gga.12463.1.S1_at	PPP2R3B	protein phosphatase 2, regulatory subunit B'', beta	XM_416866	1.35097e-08	-3.07656
Gga.5962.1.S1_at	ACTA1	actin, alpha 1, skeletal muscle	NM_001031063	7.73904e-08	-3.07831
Gga.882.1.S1_at	MYBPH	myosin binding protein H	NM_001031028	3.56407e-07	-3.07996
Gga.2872.1.S1_at	CTH	cystathionase (cystathionine gamma-lyase)	XM_422542	1.7146e-07	-3.08131
Gga.4217.2.S1_at	MYH1B /// MYH1F	myosin, heavy chain 1B, skeletal muscle (similar to human myosin, heavy chain 1, skelet	NM_204228 /// XM_001231408	6.99899e-06	-3.08627
Gga.15884.1.S1_at	FNDC1	fibronectin type III domain containing 1	XM_419627	5.88331e-05	-3.08715
Gga.16592.1.S1_s_at	LOC100857689	uncharacterized LOC100857689	XM_003642171	1.32442e-07	-3.0947
Gga.1106.1.S1_at	FAM129A	family with sequence similarity 129, member A	NM_001012596	6.98981e-09	-3.09529
GgaAffx.26494.1.S1_at	FRRS1	ferric-chelate reductase 1	XM_426638	7.9551e-06	-3.0981
Gga.6394.1.S1_a_at	RAPSN	receptor-associated protein of the synapse	NM_205097	3.66419e-08	-3.11026
Gga.9528.1.S1_at	NECAB1	N-terminal EF-hand calcium binding protein 1	NM_001277413 /// XM_418329	2.03179e-06	-3.12074
Gga.14865.1.S1_at	MURC	muscle-related coiled-coil protein	XM_419073	4.95071e-08	-3.13927
Gga.8078.1.S1_at	GAS6	growth arrest-specific 6	XM_416936	1.05449e-07	-3.14273
Gga.13519.1.S1_s_at	SLC7A5	solute carrier family 7 (amino acid transporter light chain, L system), member 5	NM_001030579	2.24807e-05	-3.15668
Gga.2210.1.S1_a_at	FKBP1B	FK506 binding protein 1B, 12.6 kDa	NM_204567	1.13138e-06	-3.16522
Gga.701.1.S1_at	RSFR	leukocyte ribonuclease A-2	NM_001007942	8.1023e-07	-3.16673
Gga.2617.1.S1_at	MYH15	myosin, heavy chain 15	NM_204766	8.26582e-05	-3.16878
GgaAffx.21118.1.S1_s_at	MAP1A	microtubule-associated protein 1A	XM_003641838	6.78866e-08	-3.18451
Gga.9525.1.S1_s_at	FAM171B	family with sequence similarity 171, member B	XM_421851	1.01483e-05	-3.19128
Gga.9414.1.S1_at	FAM101B	family with sequence similarity 101, member B	XM_415867	4.67951e-08	-3.19695
Gga.78.1.A1_at	PTH	parathyroid hormone	NM_205452	0.00791245	-3.20941
Gga.7449.1.S1_at	SHROOM1	shroom family member 1	XR_140366	2.33459e-07	-3.20973
Gga.1906.1.S1_at	CRISPLD1	cysteine-rich secretory protein LCCL domain containing 1	NM_204654	5.28933e-06	-3.21163
Gga.98.2.S1_a_at	TLR2-1	toll-like receptor 2 type1	NM_204278	1.00762e-05	-3.22098
Gga.6090.2.S1_a_at	NT5DC2	5'-nucleotidase domain containing 2	XM_414247	2.98341e-08	-3.27024
Gga.1169.1.S1_at	AADACL2	arylacetamide deacetylase-like 2	XM_422836	2.02276e-06	-3.27067
GgaAffx.12490.1.S1_s_at	KCTD7	potassium channel tetramerisation domain containing 7	NM_001039269	2.852e-07	-3.28197
Gga.8588.1.S1_s_at	NAPEPLD	N-acyl phosphatidylethanolamine phospholipase D	NM_001030730	9.06457e-07	-3.28483
Gga.7900.2.S1_a_at	FIBIN	fin bud initiation factor homolog (zebrafish)	NM_001277594 /// XM_424544	7.54858e-10	-3.28767
Gga.9618.1.S1_at	UCHL1	ubiquitin carboxyl-terminal esterase L1 (ubiquitin thiolesterase)	NM_001080212	4.198e-05	-3.29825
Gga.12594.1.S1_at	LOC424261	transforming growth factor, beta receptor II-like	XM_422108	2.08454e-06	-3.3023
Gga.2961.1.S1_at	GREM1	gremlin 1	NM_204978	2.6325e-06	-3.30238
Gga.15918.1.S1_at	PPP1R14C	protein phosphatase 1, regulatory (inhibitor) subunit 14C	XM_419669	3.01681e-07	-3.31709
Gga.8347.1.S1_at	TUBAL3	tubulin, alpha-like 3	NM_001277351 /// XR_139976	3.02172e-06	-3.34
Gga.9282.1.S1_s_at	EIF2AK4	eukaryotic translation initiation factor 2 alpha kinase 4	XM_421203	8.55145e-07	-3.34183
Gga.12339.1.S1_at	HNMT	histamine N-methyltransferase	NM_001277873 /// NM_001277874 /// XM_422143	5.59176e-07	-3.34666
GgaAffx.5039.1.S1_at	CORO2B	coronin, actin binding protein, 2B	XM_003641863	4.75506e-09	-3.36431
GgaAffx.21770.1.S1_s_at	LOC396009	slow muscle troponin T	NM_205114	1.76208e-06	-3.36784
Gga.9266.1.S1_a_at	CAV3	caveolin 3	NM_204370	1.77465e-06	-3.40709
Gga.10296.1.S1_a_at	ASPSCR1	alveolar soft part sarcoma chromosome region, candidate 1	XM_415639	8.5894e-08	-3.41409
Gga.11380.1.S1_at	FRMD3	FERM domain containing 3	XM_003643038	1.01116e-06	-3.4194
Gga.12310.1.S1_at	BBOX1	butyrobetaine (gamma), 2-oxoglutarate dioxygenase (gamma-butyrobetaine hydroxylase) 1	XM_424543	2.80868e-09	-3.4763
Gga.5323.1.S1_at	MEF2C	myocyte enhancer factor 2C	XM_001231661	2.83613e-06	-3.496
Gga.19268.1.S1_at	PELI2	pellino homolog 2 (Drosophila)	XM_001234987	4.70933e-07	-3.52916
Gga.2938.1.S1_at	WBSCR17	Williams-Beuren syndrome chromosome region 17	XM_415728	6.03713e-09	-3.54551
Gga.13448.1.S1_at	OSTN	osteocrin	NM_001098608	2.24183e-06	-3.5603
Gga.4536.2.S1_a_at	AKR1D1	aldo-keto reductase family 1, member D1 (delta 4-3-ketosteroid-5-beta-reductase)	NM_001277393 /// XM_003640424 /// XM_416341	5.93077e-07	-3.58896
Gga.111.1.S1_at	LOC395211	integrin beta1D	---	9.02071e-07	-3.63167
Gga.11010.1.S1_at	SLC6A15	solute carrier family 6 (neutral amino acid transporter), member 15	XM_416124	1.66573e-09	-3.6446
GgaAffx.9650.1.S1_at	LOC768768 /// PRUNE2	protein prune homolog 2-like /// prune homolog 2 (Drosophila)	XM_001231885 /// XM_429162	1.41539e-08	-3.67539
GgaAffx.10751.1.S1_at	TMEM182	transmembrane protein 182	XM_416920	1.48625e-08	-3.69295
Gga.4939.1.S1_s_at	FABP4	fatty acid binding protein 4, adipocyte	NM_204290	1.68756e-05	-3.71963
Gga.4298.1.S1_at	CASQ2	calsequestrin 2 (cardiac muscle)	NM_204526	4.23177e-06	-3.72192
Gga.3921.1.S1_at	EIF5B	eukaryotic translation initiation factor 5B	NM_001038496	8.51379e-06	-3.74677
Gga.4217.3.S1_x_at	MYH1E	myosin, heavy chain 1E, skeletal muscle (similar to human myosin, heavy chain 1, skelet	NM_001013397	9.48411e-07	-3.74682
Gga.2390.1.S1_at	BMF	Bcl2 modifying factor	NM_001113292	1.55119e-09	-3.75169
GgaAffx.20797.1.S1_at	HECW1	HECT, C2 and WW domain containing E3 ubiquitin protein ligase 1	XM_418870	3.93082e-10	-3.7562
Gga.8043.1.S1_at	FAM65B	family with sequence similarity 65, member B	NM_001012865	2.85056e-09	-3.76698
Gga.8.1.S1_at	MYOG	myogenin (myogenic factor 4)	NM_204184	6.04239e-06	-3.76883
GgaAffx.11918.1.S1_s_at	MXD4	MAX dimerization protein 4	NM_001006460	3.61316e-09	-3.77096
Gga.12229.1.S1_at	CAMK4	calcium/calmodulin-dependent protein kinase IV	NM_001034813	3.93881e-07	-3.78686
Gga.9641.1.S1_at	CYP3A4	cytochrome P450, family 3, subfamily A, polypeptide 4	XM_414782	2.18587e-08	-3.79142
GgaAffx.26702.1.S1_s_at	DOCK11	dedicator of cytokinesis 11	XM_003641136	2.34551e-09	-3.79861
Gga.11456.1.S1_at	CSTA	cystatin A (stefin A)	XM_416493	1.81946e-05	-3.8116
Gga.4663.1.S1_at	PSPH	phosphoserine phosphatase	NM_001252272	9.96529e-07	-3.89622
Gga.17826.1.S1_at	OXCT1	3-oxoacid CoA transferase 1	NM_001006578	4.464e-05	-3.89893
Gga.18582.1.S1_at	HSPB2	heat shock 27kDa protein 2	NM_001001527	6.98214e-08	-3.90068
GgaAffx.5979.1.S1_at	AVPR2	arginine vasopressin receptor 2	NM_001031479	1.94476e-06	-3.94211
Gga.1755.3.S1_a_at	NEB	nebulin	XM_422163	2.17456e-07	-3.9521
GgaAffx.13210.1.S1_at	SLA	Src-like-adaptor	NM_204391	0.00026444	-3.96133
Gga.12365.1.S1_at	TMEM8C	transmembrane protein 8C	XM_001236918	4.73714e-08	-3.97163
GgaAffx.24399.1.S1_at	PCDH7	protocadherin 7	XM_420748	1.19496e-07	-4.02484
GgaAffx.5942.1.S1_at	FOXP2	forkhead box P2	XM_001232321 /// XM_001232343	5.98957e-07	-4.03194
Gga.750.1.S1_at	MYOD1	myogenic differentiation 1	NM_204214	1.69021e-05	-4.04108
Gga.9281.2.S1_a_at	PYCR2	pyrroline-5-carboxylate reductase family, member 2	XM_001232431	4.43792e-10	-4.05099
Gga.9783.1.S1_s_at	C17H9ORF7	chromosome 17 open reading frame, human C9orf7	NM_001277657 /// XM_415434	8.09117e-06	-4.0788
Gga.12112.1.S1_at	APOBEC2	apolipoprotein B mRNA editing enzyme, catalytic polypeptide-like 2	XM_418038	3.61304e-06	-4.08672
GgaAffx.4004.2.S1_at	C16ORF45	chromosome 14 open reading frame, human C16orf45	NM_001277574 /// XM_414894	3.90865e-09	-4.12527
Gga.19395.1.S1_at	SMTNL2	smoothelin-like 2	XM_415932	2.63299e-07	-4.15742
Gga.4134.1.S2_at	CHRNA1	cholinergic receptor, nicotinic, alpha 1 (muscle)	NM_204816	2.7323e-07	-4.27172
GgaAffx.7407.1.S1_s_at	TFCP2L1	transcription factor CP2-like 1	XM_422087	3.46924e-06	-4.29083
Gga.9906.1.S1_at	METRNL	meteorin, glial cell differentiation regulator-like	XM_415598	3.82377e-09	-4.33672
Gga.13292.1.S1_at	GPT2	glutamic pyruvate transaminase (alanine aminotransferase) 2	XM_414111	5.56953e-09	-4.35111
Gga.11764.2.S1_a_at	GCHFR	GTP cyclohydrolase I feedback regulator	NM_001199522	1.73548e-07	-4.35247
Gga.9133.1.S1_at	LOC417536	chemokine ah221	NM_001030712	8.63149e-07	-4.36936
GgaAffx.21608.1.S1_s_at	EPB41	erythrocyte membrane protein band 4.1 (elliptocytosis 1, RH-linked)	NM_001168004	2.01081e-09	-4.44117
Gga.2685.1.S2_at	FGF13	fibroblast growth factor 13	NM_001001743	4.26879e-08	-4.46707
Gga.701.1.S1_s_at	ANG /// RSFR	angiogenin, ribonuclease, RNase A family, 5 /// leukocyte ribonuclease A-2	NM_001007942 /// NM_205259	1.78848e-08	-4.46963
Gga.4003.1.S1_at	CHAC1	ChaC, cation transport regulator homolog 1 (E. coli)	NM_001199656	2.72716e-11	-4.53346
Gga.700.1.S1_at	TNNI2	troponin I type 2 (skeletal, fast)	NM_205417	3.76795e-08	-4.61835
Gga.4958.1.S1_at	LOC770010 /// XIRP1	uncharacterized LOC770010 /// xin actin-binding repeat containing 1	NM_204348 /// XM_001233327	1.5832e-07	-4.62332
Gga.4216.1.S1_at	MYOM2	myomesin (M-protein) 2, 165kDa	NM_205135	5.96531e-11	-4.78697
Gga.16833.1.S1_at	TP53INP1	tumor protein p53 inducible nuclear protein 1	NM_001030946	8.38777e-12	-4.85532
Gga.10595.1.S1_at	REEP1	receptor accessory protein 1	XM_001235010	1.9433e-09	-4.88154
GgaAffx.4176.3.S1_s_at	RAB36	RAB36, member RAS oncogene family	XM_415245	2.92592e-07	-4.88646
Gga.16871.1.S1_at	MEGF10	multiple EGF-like-domains 10	XM_424719	1.89015e-05	-4.89732
Gga.5396.1.S1_at	C1QB	complement component 1, q subcomponent, B chain	---	4.85812e-08	-4.98282
Gga.1308.2.S1_at	SFXN1	sideroflexin 1	NM_001277743 /// XM_414544	1.50768e-12	-4.99278
Gga.4053.1.S1_at	EEF1A2	eukaryotic translation elongation factor 1 alpha 2	NM_001032398	1.26818e-05	-5.04178
Gga.13194.1.S1_at	MYL10	myosin, light chain 10, regulatory	NM_001097526	3.38981e-09	-5.09537
Gga.4090.1.S1_a_at	TNNT3	troponin T type 3 (skeletal, fast)	NM_204922	1.75669e-08	-5.11322
Gga.241.1.S1_at	DDX4	DEAD (Asp-Glu-Ala-Asp) box polypeptide 4	NM_204708	8.22161e-07	-5.13551
Gga.1999.1.S1_a_at	CRYAB	crystallin, alpha B	NM_205176	6.43425e-08	-5.13714
Gga.8362.1.S1_at	MYOZ2	myozenin 2	NM_001277827 /// XM_420634	2.10535e-08	-5.36967
Gga.6340.2.S1_a_at	TNNI1	troponin I type 1 (skeletal, slow)	XM_419242	4.83876e-08	-5.4487
Gga.735.1.S1_at	SRL	sarcalumenin	NM_205329	1.81228e-09	-5.46083
Gga.9462.1.S1_at	MYOT /// PKD2L2	myotilin /// polycystic kidney disease 2-like 2	XM_414617 /// XM_414618	2.91417e-07	-5.56526
Gga.3041.1.S1_at	TNNC1	troponin C type 1 (slow)	NM_205133	2.73891e-09	-5.59134
Gga.3373.1.S1_at	POPDC3	popeye domain containing 3	NM_204697	1.02018e-08	-5.63977
Gga.17467.1.S1_s_at	770799 /// 770829 /// 770859	--- /// --- /// ---	---	2.03417e-08	-5.69448
Gga.823.1.S1_at	TNNC2	troponin C type 2 (fast)	NM_205450	3.23743e-08	-5.715
Gga.19769.1.S1_at	LOC770371	uncharacterized LOC770371	NM_001163003	5.48892e-08	-5.74935
Gga.344.1.S1_s_at	PDLIM3	PDZ and LIM domain 3	NM_001001764	1.73976e-12	-5.77166
Gga.4984.1.S1_at	TNNT2	troponin T type 2 (cardiac)	NM_205449	6.02976e-09	-5.80923
Gga.14368.1.S1_at	GNAZ	guanine nucleotide binding protein (G protein), alpha z polypeptide	XM_001232444	3.3585e-09	-5.83926
Gga.4870.3.S1_a_at	ACTC1	actin, alpha, cardiac muscle 1	NM_001079481	8.00889e-09	-5.89957
GgaAffx.8040.1.S1_s_at	ALDH1L2 /// LOC100857360	aldehyde dehydrogenase 1 family, member L2 /// mitochondrial 10-formyltetrahydrofolate	XM_003640425 /// XM_416314	7.52998e-10	-5.98926
Gga.3271.1.S1_at	LOC769726	kazal-type serine protease inhibitor domain-containing protein 1-like	XM_001231916	3.38506e-07	-6.03466
Gga.3219.1.S1_at	FIGF	c-fos induced growth factor (vascular endothelial growth factor D)	NM_204568	4.80605e-09	-6.07269
Gga.11787.2.S1_s_at	SH3BGR	SH3 domain binding glutamic acid-rich protein	XM_416732	1.5098e-09	-6.16815
Gga.245.1.S1_at	FGF18	fibroblast growth factor 18	NM_204714	2.22673e-08	-6.18201
Gga.12367.1.S1_at	ROPN1L	rhophilin associated tail protein 1-like	XM_419011	1.37134e-07	-6.38392
Gga.2608.1.S1_at	DCX	doublecortin	NM_204335	1.3887e-09	-6.91965
Gga.10033.1.S1_at	NKAIN4	Na+/K+ transporting ATPase interacting 4	XM_003642483 /// XM_417414	2.18952e-12	-7.33307
Gga.4835.1.S1_at	MYL1	myosin, light chain 1, alkali; skeletal, fast	NM_001044632	2.8487e-08	-7.4598
Gga.4843.2.S1_a_at	ACTN2	actinin, alpha 2	NM_205323	1.29356e-11	-8.27449
Gga.3685.1.S1_at	MYH1D	myosin, heavy chain 1D, skeletal muscle (similar to human myosin, heavy chain 1, skelet	XM_415578	1.58986e-08	-10.0199
Gga.878.1.S1_at	LOC396531	parvalbumin	NM_001007477	1.01138e-10	-11.2384
Gga.8802.1.S1_at	PYURF	PIGY upstream reading frame	---	2.72366e-14	-12.2744

## Sheet: d) DF-1_IBDV_16h
Probeset ID	Gene Symbol	Gene Title	RefSeq Transcript ID	p-value	Fold-change
GgaAffx.21915.1.S1_at	IFIT5	interferon-induced protein with tetratricopeptide repeats 5	XM_421662	1.2386e-14	466.329
Gga.6201.1.S1_at	ISG12-2	ISG12-2 protein-like	NM_001001296	7.00559e-12	282.845
Gga.131.1.S1_at	MX1	myxovirus (influenza virus) resistance 1, interferon-inducible protein p78 (mouse)	NM_204609	2.38171e-09	34.8421
Gga.13146.1.S1_at	EPSTI1	epithelial stromal interaction 1 (breast)	XM_417033	1.43991e-08	19.5376
Gga.3263.1.S1_at	LOC100859855	uncharacterized LOC100859855	XR_140064	2.87722e-06	19.4499
Gga.1171.1.S1_at	LY6E	lymphocyte antigen 6 complex, locus E	NM_204775	1.67836e-07	17.7302
GgaAffx.25059.1.S1_at	LOC418700	lysozyme g-like	XM_416896	8.1485e-08	16.8245
Gga.791.1.S1_at	IRF1	interferon regulatory factor 1	NM_205415	7.86532e-09	14.4136
GgaAffx.10498.1.S1_at	RSAD2	radical S-adenosyl methionine domain containing 2	XM_426208	7.3237e-12	13.2946
GgaAffx.23449.1.S1_at	IFIH1	interferon induced with helicase C domain 1	NM_001193638	7.60645e-08	9.2263
Gga.536.1.S1_a_at	OASL	2'-5'-oligoadenylate synthetase-like	NM_205041	1.8534e-07	8.58178
Gga.10928.1.S1_at	CH25H	cholesterol 25-hydroxylase	NM_001277354 /// XM_421660	2.72412e-06	7.08684
Gga.10351.2.S1_x_at	LOC100858381	chromosome 11 open reading frame, human C19orf12-like	NM_001277666 /// XM_003641939 /// XM_003641940	2.23525e-05	7.01404
GgaAffx.20099.1.S1_at	HSP25	heat shock protein 25	NM_001010842	5.48257e-10	6.28362
GgaAffx.3605.1.S1_at	IFNB	interferon, beta 1, fibroblast	NM_001024836	2.48561e-05	6.20962
Gga.1087.1.S1_at	IRF7	interferon regulatory factor 7	NM_205372	3.26476e-08	5.91236
Gga.7829.2.S1_a_at	C15ORF48	chromosome 10 open reading frame, human C15orf48	XM_413822	2.26868e-05	5.827
Gga.4409.1.S1_a_at	CCL4 /// CCL5	chemokine (C-C motif) ligand 4 /// chemokine (C-C motif) ligand 5	NM_001030360 /// NM_001045832	6.29113e-06	5.54427
Gga.11726.1.S1_a_at	GADD45B	growth arrest and DNA-damage-inducible, beta	NM_001044666	4.09065e-07	5.38933
GgaAffx.26344.1.S1_at	ZNFX1	zinc finger, NFX1-type containing 1	XM_417395	1.96518e-06	4.84277
Gga.1111.1.S1_a_at	USP18	ubiquitin specific peptidase 18	XM_416398	6.44872e-06	4.47582
Gga.8752.1.S1_s_at	SNX10	sorting nexin 10	NM_001030986	2.18475e-05	4.28609
GgaAffx.7654.2.S1_s_at	PARP14	poly (ADP-ribose) polymerase family, member 14	XM_422113	1.94385e-05	4.19299
Gga.17993.1.S1_at	ZC3HAV1	zinc finger CCCH-type, antiviral 1	NM_001012938	2.02389e-05	4.04905
Gga.9292.1.S1_at	EIF2AK2	eukaryotic translation initiation factor 2-alpha kinase 2	NM_204487	1.01857e-06	3.70447
Gga.4922.1.S2_at	EGR1	early growth response 1	NM_204136	8.10971e-06	3.52548
Gga.3236.1.S1_at	PHF11	PHD finger protein 11	---	1.37756e-06	3.36821
GgaAffx.8109.1.S1_s_at	PARP12	poly (ADP-ribose) polymerase family, member 12	XM_416333	2.99442e-05	3.22757
GgaAffx.23767.1.S1_at	TRANK1	tetratricopeptide repeat and ankyrin repeat containing 1	XM_418827	1.47197e-06	3.19045
Gga.16219.1.S1_at	RNF19B	ring finger protein 19B	XM_417816	2.85102e-06	3.1458

## Sheet: e) DF-1 Mock_CEF_Mock
Probeset ID	Gene Symbol	Gene Title	RefSeq Transcript ID	p-value	Fold-change
Gga.901.1.S1_at	KRTAP10-4	keratin associated protein 10-4	NM_001039969	6.63654e-15	330.909
GgaAffx.11659.1.S1_at	SRI	sorcin	NM_001080865	1.21367e-21	185.492
Gga.17862.1.S1_at	---	---	---	3.71351e-14	83.6915
Gga.5008.1.S1_at	CDKN2A	cyclin-dependent kinase inhibitor 2A (melanoma, p16, inhibits CDK4)	NM_204434	9.51847e-15	77.9958
Gga.6847.2.A1_at	---	---	---	6.07831e-14	75.3549
GgaAffx.8745.1.S1_at	CBLN2	cerebellin 2	NM_001171768	3.23047e-14	65.9909
Gga.19725.1.S1_at	---	---	---	8.75292e-12	51.7362
GgaAffx.10572.3.S1_s_at	PPEF1	protein phosphatase, EF-hand calcium binding domain 1	---	2.20681e-14	29.5642
GgaAffx.22628.1.S1_at	IL17REL	interleukin 17 receptor E-like	XM_001232492	3.60903e-09	28.7633
GgaAffx.23840.1.S1_s_at	ADH1C	alcohol dehydrogenase 1C (class I), gamma polypeptide	XM_001234262	3.65619e-12	24.6058
Gga.4115.1.S1_at	ADH1C	alcohol dehydrogenase 1C (class I), gamma polypeptide	XM_001234262	1.50587e-08	24.5843
Gga.4505.1.S2_at	MYBL1	v-myb myeloblastosis viral oncogene homolog-like 1	NM_205232	2.03389e-11	23.7446
Gga.7843.1.S1_at	SYPL1	synaptophysin-like 1	NM_001199458	3.98612e-11	23.6511
GgaAffx.11681.1.S1_at	PRIM2	primase, DNA, polypeptide 2 (58kDa)	NM_001012880	6.3651e-12	22.74
GgaAffx.23468.1.S1_at	---	---	---	3.59921e-11	22.6314
GgaAffx.23319.1.S1_s_at	FMN2	formin 2	XM_001235547	1.09476e-10	18.7515
Gga.10762.1.S1_at	RDM1	RAD52 motif 1	NM_204546	2.03836e-13	18.1067
Gga.13383.1.S1_at	---	---	---	7.58385e-06	17.951
Gga.1814.1.S1_at	IGDCC3	immunoglobulin superfamily, DCC subclass, member 3	XM_413904	2.91788e-16	17.6733
Gga.1231.1.S1_at	MCTP1	multiple C2 domains, transmembrane 1	XM_424705	1.89585e-10	17.2271
Gga.17775.1.S1_s_at	CAPN9	calpain 9	XM_003640991 /// XM_419585	2.045e-10	16.7709
Gga.8190.1.S1_at	CAPN9	calpain 9	XM_003640991 /// XM_419585	4.47036e-13	16.5424
GgaAffx.13095.1.S1_at	RUNDC3B	RUN domain containing 3B	NM_001030972	4.03498e-13	16.4685
Gga.10606.1.S1_at	SOCS1	suppressor of cytokine signaling 1	NM_001137648	4.69802e-11	16.448
Gga.2680.1.S1_at	AQP1	aquaporin 1 (Colton blood group)	NM_001039453	4.27637e-09	16.1731
Gga.2485.1.S1_s_at	PRIM2	primase, DNA, polypeptide 2 (58kDa)	NM_001012880	1.90965e-10	15.7355
Gga.7989.1.S1_a_at	PLEK2	pleckstrin 2	NM_001277437 /// XM_421197	8.32475e-12	15.3147
GgaAffx.8787.1.S1_at	DOCK1	dedicator of cytokinesis 1	XM_421819	1.3149e-09	14.8679
GgaAffx.538.1.S1_at	LRRC32	leucine rich repeat containing 32	XM_425678	2.23484e-07	14.6201
GgaAffx.26684.1.S1_at	PAK1	p21 protein (Cdc42/Rac)-activated kinase 1	NM_001162372	1.2629e-10	14.1086
Gga.2967.1.S1_at	ITGA6	integrin, alpha 6	NM_205289	2.29881e-09	13.8656
Gga.11886.1.S1_at	PDPN	podoplanin	XM_001231315	1.82863e-12	13.8208
Gga.2967.1.S2_at	ITGA6	integrin, alpha 6	NM_205289	1.87697e-14	13.5497
Gga.18092.1.S1_at	---	---	---	3.22629e-09	13.4106
Gga.10018.1.S1_at	RIN3	Ras and Rab interactor 3	XM_421327	4.77148e-12	13.2371
GgaAffx.23783.1.S1_at	ANLN	anillin, actin binding protein	XM_418836	1.87082e-10	13.2163
Gga.565.1.S1_at	GBX2	gastrulation brain homeobox 2	NM_205068	6.90001e-11	13.1885
GgaAffx.8937.1.S1_at	SYTL2	synaptotagmin-like 2	XM_424045	6.61365e-10	12.9053
Gga.15105.1.S1_at	AHNAK2	AHNAK nucleoprotein 2	XM_421400	6.85777e-06	12.7493
GgaAffx.11782.1.S1_s_at	CEP55	centrosomal protein 55kDa	XM_421675	2.53293e-11	12.6348
GgaAffx.11680.1.S1_s_at	MYBL1	v-myb myeloblastosis viral oncogene homolog-like 1	NM_205232	9.1835e-09	12.5758
Gga.13384.1.S1_at	---	---	---	9.06774e-14	12.5006
GgaAffx.7682.1.S1_at	EN1	engrailed homeobox 1	XM_001234328	2.74052e-13	12.3969
GgaAffx.7711.1.S1_at	KIF18A	kinesin family member 18A	NM_001199426	1.8824e-11	12.0301
GgaAffx.24378.1.S1_s_at	GABRA2	gamma-aminobutyric acid (GABA) A receptor, alpha 2	XM_001233849	2.58505e-06	11.9476
Gga.15350.1.S1_at	CEP55	centrosomal protein 55kDa	XM_421675	9.12028e-10	11.9028
Gga.8870.1.S1_at	---	---	---	1.34318e-10	11.861
Gga.12378.1.S1_at	---	---	---	6.1702e-09	11.8287
Gga.5260.1.S1_at	---	---	---	1.01082e-08	11.7057
Gga.13496.1.S1_at	LRBA	LPS-responsive vesicle trafficking, beach and anchor containing	XM_003641176	7.6406e-11	11.6766
GgaAffx.10572.4.S1_s_at	PPEF1	protein phosphatase, EF-hand calcium binding domain 1	---	3.1867e-11	11.4394
GgaAffx.20555.1.S1_at	---	---	---	6.99679e-09	11.3946
GgaAffx.23623.1.S1_s_at	---	---	---	4.61139e-08	11.3629
Gga.7905.1.S1_at	PRC1	protein regulator of cytokinesis 1	NM_001079753	5.91195e-14	11.3124
Gga.15719.2.S1_s_at	C15ORF23	chromosome 5 open reading frame, human C15orf23	NM_001031393	6.18379e-13	11.2
GgaAffx.23623.1.S1_at	---	---	---	4.24306e-07	11.1014
GgaAffx.21359.1.S1_at	LOC418249	uncharacterized LOC418249	XM_429561	1.15484e-08	11.1013
GgaAffx.21844.1.S1_s_at	CDH2	cadherin 2, type 1, N-cadherin (neuronal)	NM_001001615	2.81057e-12	11.0902
Gga.7355.1.S1_at	MIS12	MIS12, MIND kinetochore complex component, homolog (S. pombe)	NM_001044677	6.36554e-11	11.0212
Gga.6651.1.S1_at	FAM83D	family with sequence similarity 83, member D	XM_417351 /// XM_422895	2.80805e-13	10.9938
Gga.1917.1.S1_at	CDH2	cadherin 2, type 1, N-cadherin (neuronal)	NM_001001615	3.43939e-14	10.9413
GgaAffx.10324.1.S1_s_at	UBASH3A	ubiquitin associated and SH3 domain containing A	XM_416744	4.08308e-09	10.85
GgaAffx.23327.1.S1_s_at	RIN3	Ras and Rab interactor 3	XM_421327	9.98277e-09	10.4712
Gga.1245.1.S1_at	---	---	---	9.58656e-13	10.1607
Gga.10658.1.S1_at	---	---	---	2.73679e-07	10.0363
Gga.10745.1.S1_s_at	CYP4V2	cytochrome P450, family 4, subfamily V, polypeptide 2	NM_001001879	6.07927e-10	10.0073
Gga.12588.2.S1_a_at	C11H19ORF40	chromosome 11 open reading frame, human C19orf40	NM_001277595 /// XM_414132	9.23614e-12	9.75167
Gga.18637.1.S1_at	MYBL1	v-myb myeloblastosis viral oncogene homolog-like 1	NM_205232	1.49635e-09	9.49407
GgaAffx.23623.2.S1_at	AHNAK2	AHNAK nucleoprotein 2	XM_421400	4.06969e-08	9.20908
Gga.9643.1.S1_at	ANXA13	annexin A13	NM_001199501	4.19385e-10	9.06882
Gga.3212.2.S1_a_at	ANLN	anillin, actin binding protein	XM_418836	4.38252e-11	9.05177
Gga.14469.1.S1_at	C6H10ORF90	chromosome 6 open reading frame, human C10orf90	XM_421818	8.41802e-08	9.04867
Gga.16613.1.S1_at	---	---	---	5.43641e-09	8.93676
Gga.7352.1.S1_at	MPZL2	myelin protein zero-like 2	NM_001252284	9.5134e-10	8.93441
GgaAffx.21591.1.S1_at	---	---	---	3.53878e-09	8.84942
Gga.4035.1.S1_at	K123	K123 protein	NM_205019	2.24978e-05	8.66616
GgaAffx.10213.1.S1_at	VPS13B	vacuolar protein sorting 13 homolog B (yeast)	XM_418354	3.19515e-08	8.63791
GgaAffx.24858.1.S1_at	COLEC10	collectin sub-family member 10 (C-type lectin)	NM_001039598	2.5185e-10	8.62822
Gga.12484.1.S1_at	MOG	myelin oligodendrocyte glycoprotein	XM_419136	2.02877e-06	8.62713
GgaAffx.22009.1.S1_s_at	FANCI	Fanconi anemia, complementation group I	NM_001114851	1.50141e-13	8.59194
Gga.10877.1.S1_at	TBC1D8	TBC1 domain family, member 8 (with GRAM domain)	XM_425583	2.15489e-07	8.55408
Gga.6207.1.S1_at	SMKR1	small lysine-rich protein 1	XM_001231403	5.09042e-09	8.51345
GgaAffx.9011.1.S1_at	GABRA2	gamma-aminobutyric acid (GABA) A receptor, alpha 2	XM_001233849	1.53407e-05	8.49767
Gga.9350.1.S1_s_at	NDC80	NDC80 kinetochore complex component homolog (S. cerevisiae)	NM_204477	7.60136e-10	8.42344
Gga.9289.1.S1_at	TFAP2B	transcription factor AP-2 beta (activating enhancer binding protein 2 beta)	NM_204895	4.77054e-10	8.38892
Gga.4829.1.S1_at	---	---	---	1.90515e-08	8.32234
Gga.2038.1.S1_at	MAB21L2	mab-21-like 2 (C. elegans)	NM_204190	4.1007e-14	8.1396
Gga.9936.1.S1_at	AURKA	aurora kinase A	XM_425725	3.52427e-12	8.06743
GgaAffx.3527.1.S1_s_at	CAMK2A	calcium/calmodulin-dependent protein kinase II alpha	NM_204295	2.28757e-08	8.03503
Gga.10881.1.S1_s_at	PAK1	p21 protein (Cdc42/Rac)-activated kinase 1	NM_001162372	1.79466e-07	8.01421
Gga.5496.1.S1_at	---	---	---	3.17332e-12	7.9782
GgaAffx.11438.1.S1_s_at	SLCO4A1	solute carrier organic anion transporter family, member 4A1	NM_001030856 /// NM_001278151	1.35986e-09	7.97341
GgaAffx.20471.2.A1_at	---	---	---	1.12855e-08	7.96313
Gga.11776.1.S1_s_at	RACGAP1	Rac GTPase activating protein 1	XM_424490	1.89263e-07	7.95625
Gga.3474.1.S1_at	FANCA	Fanconi anemia, complementation group A	NM_001134359	9.78959e-11	7.93113
Gga.2372.1.S1_at	RAD54B	RAD54 homolog B (S. cerevisiae)	NM_204710	7.54756e-14	7.91224
GgaAffx.24036.1.S1_at	FAM180A	family with sequence similarity 180, member A	XM_001235203	7.08536e-07	7.88486
GgaAffx.4539.1.S1_at	TEKT5	tektin 5	XM_414934	7.85742e-06	7.83637
Gga.3387.1.S1_at	ADRA1B	adrenergic, alpha-1B-, receptor	XM_414483	1.24924e-07	7.81581
GgaAffx.5281.1.S1_s_at	SFR1	MEI5 meiotic recombination protein homolog (S. cerevisiae)	XM_001234167	6.3836e-14	7.81067
Gga.1287.1.S1_at	RASGRP3	RAS guanyl releasing protein 3 (calcium and DAG-regulated)	NM_001006401	6.96987e-06	7.81063
Gga.666.1.S1_a_at	VIP	vasoactive intestinal peptide	NM_001177309 /// NM_205366	1.38683e-07	7.79652
Gga.19565.1.S1_at	FAM180A	family with sequence similarity 180, member A	XM_001235203	2.23641e-08	7.79372
GgaAffx.8595.2.S1_s_at	CENPN	centromere protein N	NM_001044670	1.18718e-09	7.76818
Gga.7846.1.A1_at	---	---	---	3.16747e-10	7.70217
Gga.218.1.S1_at	TWIST2	twist homolog 2 (Drosophila)	NM_204679	6.8337e-15	7.67958
GgaAffx.12005.1.S1_s_at	SDR16C5	short chain dehydrogenase/reductase family 16C, member 5	NM_001031022	3.21636e-09	7.66757
Gga.13923.1.S1_at	LOC100857418 /// LOC100857491 /// MET	hepatocyte growth factor receptor-like /// hepatocyte growth factor receptor-like /// m	NM_205212 /// XM_003643292 /// XM_003643578	3.86744e-10	7.66754
Gga.10748.1.S1_at	MPZL2	myelin protein zero-like 2	NM_001252284	1.38514e-05	7.62484
Gga.5141.1.S1_s_at	TPX2	TPX2, microtubule-associated, homolog (Xenopus laevis)	NM_204437	1.21494e-12	7.61293
Gga.11425.1.S1_a_at	C16ORF61	chromosome 11 open reading frame, human C16orf61	NM_001164348	4.65219e-11	7.59147
Gga.2617.1.S1_at	MYH15	myosin, heavy chain 15	NM_204766	4.77099e-07	7.58459
Gga.16057.1.S1_s_at	E2F8	E2F transcription factor 8	XM_420910	2.72441e-11	7.49166
Gga.10968.1.S1_s_at	GSTO1	glutathione S-transferase omega 1	NM_001277375 /// XM_001232807 /// XM_421747	1.82046e-11	7.45411
Gga.2295.1.S1_at	---	---	---	2.79673e-10	7.45041
GgaAffx.23924.2.S1_s_at	KIF5C	kinesin family member 5C	XM_422155	1.74072e-11	7.43671
GgaAffx.12588.1.S1_at	LOC426385	serine/threonine kinase 35-like	NM_001031378	3.51765e-09	7.405
Gga.3062.2.S1_at	LOC423006	protein CASC5-like	XM_420937	2.08833e-11	7.35269
Gga.2010.2.S1_a_at	TOP2A	topoisomerase (DNA) II alpha 170kDa	NM_204791	1.25988e-09	7.33018
Gga.4318.1.S1_at	FABP7	fatty acid binding protein 7, brain	NM_205308	5.79053e-11	7.31855
Gga.150.2.S2_at	FLT1	fms-related tyrosine kinase 1 (vascular endothelial growth factor/vascular permeability	NM_204252	6.66102e-09	7.19739
Gga.8578.1.S1_at	MCOLN3	mucolipin 3	XM_426647	3.18664e-06	7.13062
Gga.13428.1.S1_at	KIAA0408	KIAA0408	---	3.42058e-09	7.11033
Gga.4493.1.S1_at	BRCA1	breast cancer 1, early onset	NM_204169	3.11534e-12	7.04932
GgaAffx.505.1.S1_at	DOCK1	dedicator of cytokinesis 1	XM_421819	2.17058e-09	7.04309
Gga.4493.1.S2_at	BRCA1	breast cancer 1, early onset	NM_204169	6.91855e-13	7.01579
Gga.1955.1.S1_s_at	C15ORF23	chromosome 5 open reading frame, human C15orf23	NM_001031393	4.28143e-13	6.96016
GgaAffx.12961.1.S1_at	TPX2	TPX2, microtubule-associated, homolog (Xenopus laevis)	NM_204437	1.68323e-12	6.95204
GgaAffx.6785.1.S1_at	EXO1	exonuclease 1	XM_419550	6.04558e-13	6.93582
Gga.13855.1.S1_at	TPX2	TPX2, microtubule-associated, homolog (Xenopus laevis)	NM_204437	1.32307e-13	6.93568
Gga.150.2.S1_a_at	FLT1	fms-related tyrosine kinase 1 (vascular endothelial growth factor/vascular permeability	NM_204252	5.18228e-08	6.92571
Gga.9728.1.S1_at	NDNL2	necdin-like 2	NM_001105064	5.05417e-13	6.91304
GgaAffx.8555.1.S1_s_at	C12ORF32	chromosome 1 open reading frame, human C12orf32	NM_001006563	1.93728e-10	6.91223
Gga.19244.1.A1_at	VPS13B	vacuolar protein sorting 13 homolog B (yeast)	XM_418354	5.50884e-07	6.8996
Gga.17367.1.S1_at	NUDT6	nudix (nucleoside diphosphate linked moiety X)-type motif 6	XM_003641202	3.88638e-07	6.89482
GgaAffx.21194.1.S1_s_at	---	---	---	5.44925e-16	6.86918
Gga.8355.2.S1_a_at	C3H2ORF43	chromosome 3 open reading frame, human C2orf43	NM_001031093	2.14168e-08	6.86357
Gga.2301.1.S1_at	APCDD1	adenomatosis polyposis coli down-regulated 1	NM_001012941	1.10622e-07	6.82462
GgaAffx.20497.1.S1_at	---	---	---	8.02825e-15	6.81914
Gga.18813.1.S1_at	---	---	---	1.06657e-11	6.81313
Gga.16300.1.S1_at	---	---	---	1.75827e-06	6.80992
GgaAffx.13149.1.S1_at	TMEM164	transmembrane protein 164	NM_001012886	1.0227e-12	6.80841
GgaAffx.7493.1.S1_s_at	UGT2A3	UDP glucuronosyltransferase 2 family, polypeptide A3	XM_420613	1.03118e-05	6.77509
GgaAffx.12275.1.S1_s_at	MCM6	minichromosome maintenance complex component 6	NM_001006527	3.16539e-11	6.76199
Gga.5778.1.S1_a_at	LOC421712	UPF0762 protein C6orf58 homolog	XM_419749	0.000548492	6.75611
Gga.17317.1.S1_s_at	TRPV6	transient receptor potential cation channel, subfamily V, member 6	XM_416530	9.62909e-09	6.73526
GgaAffx.9346.1.S1_s_at	DEPDC1B	DEP domain containing 1B	NM_001006576	2.54271e-08	6.72277
Gga.4999.1.S1_a_at	ITGA4	integrin, alpha 4 (antigen CD49D, alpha 4 subunit of VLA-4 receptor)	XM_421974	2.68237e-06	6.70749
Gga.14834.1.S1_s_at	BRCA1	breast cancer 1, early onset	NM_204169	3.60386e-06	6.68811
GgaAffx.5077.1.S1_s_at	KIF23	kinesin family member 23	NM_001030554	9.92572e-08	6.67596
Gga.13011.1.S1_at	SUV39H1	suppressor of variegation 3-9 homolog 1 (Drosophila)	XM_003643897	9.2715e-11	6.67101
Gga.11522.1.S1_x_at	---	---	---	9.4152e-09	6.64466
Gga.13594.1.S1_at	RAB31	RAB31, member RAS oncogene family	XM_428301	1.15571e-13	6.63602
Gga.1884.1.S1_at	ENTPD1	ectonucleoside triphosphate diphosphohydrolase 1	NM_001012907	3.01963e-11	6.60277
GgaAffx.13126.1.S1_at	C15ORF23	chromosome 5 open reading frame, human C15orf23	NM_001031393	3.1528e-12	6.56518
Gga.12396.1.S1_s_at	TMEM164	transmembrane protein 164	NM_001012886	2.42517e-08	6.5344
GgaAffx.25418.1.S1_at	KIF14	kinesin family member 14	XM_422190	3.07323e-10	6.53033
GgaAffx.11513.1.S1_at	CCNE2	cyclin E2	NM_001030945	9.28147e-11	6.51268
Gga.1622.1.S1_at	---	---	---	5.01054e-09	6.46385
Gga.1533.1.S1_s_at	RACGAP1	Rac GTPase activating protein 1	XM_424490	2.02345e-10	6.46296
GgaAffx.538.1.A1_at	LRRC32	leucine rich repeat containing 32	XM_425678	2.93458e-05	6.44045
GgaAffx.11578.1.S1_s_at	KPNA2	karyopherin alpha 2 (RAG cohort 1, importin alpha 1)	NM_001006209	2.75954e-11	6.44027
GgaAffx.21283.1.S1_at	---	---	---	1.10183e-14	6.41852
Gga.1290.1.S1_at	NDUFS3	NADH dehydrogenase (ubiquinone) Fe-S protein 3, 30kDa (NADH-coenzyme Q reductase)	NM_001146332	4.62806e-11	6.34891
Gga.2364.1.S1_s_at	LOC423793	kinesin-like protein KIF20B-like	XR_027103	3.57816e-09	6.33042
Gga.7403.1.S1_at	SLC22A4	solute carrier family 22 (organic cation transporter), member 4	NM_001146131	1.77825e-09	6.32987
Gga.1918.1.S1_at	LMBR1	limb region 1 homolog (mouse)	NM_204172	5.44453e-10	6.32927
GgaAffx.10484.1.S1_at	ATAD2	ATPase family, AAA domain containing 2	XM_418453	1.61925e-13	6.31626
Gga.19597.1.S1_at	CKLF	chemokine-like factor	XM_003641924	5.42836e-09	6.30952
Gga.3212.1.S1_at	ANLN	anillin, actin binding protein	XM_418836	1.83743e-08	6.28333
Gga.12814.1.S1_at	GAS2L3	growth arrest-specific 2 like 3	NM_001277363 /// XM_416172	1.10457e-06	6.2672
Gga.2010.1.S1_at	TOP2A	topoisomerase (DNA) II alpha 170kDa	NM_204791	1.04004e-12	6.24283
GgaAffx.13032.1.S1_s_at	KIF23	kinesin family member 23	NM_001030554	6.93263e-11	6.2292
Gga.7847.1.S1_at	ACSL5	acyl-CoA synthetase long-chain family member 5	NM_001031237	4.02047e-09	6.22754
GgaAffx.25360.1.S1_at	EPB41L4A	erythrocyte membrane protein band 4.1 like 4A	XM_413976	1.82731e-07	6.22704
Gga.3213.1.S1_at	E2F1	E2F transcription factor 1	NM_205219	2.21104e-11	6.22206
GgaAffx.7174.1.S1_at	SGOL1	shugoshin-like 1 (S. pombe)	NM_001199648	1.44293e-09	6.12513
Gga.14928.1.S1_at	---	---	---	6.89727e-07	6.12481
Gga.1153.2.S1_a_at	DLGAP5	discs, large (Drosophila) homolog-associated protein 5	XM_421446	1.12238e-10	6.10882
GgaAffx.1951.1.S1_at	FAM83D	family with sequence similarity 83, member D	XM_422895	1.75601e-07	6.10341
GgaAffx.26040.1.S1_s_at	ERCC6L	excision repair cross-complementing rodent repair deficiency, complementation group 6-l	XM_420137	4.09407e-11	6.09585
GgaAffx.3119.2.S1_s_at	SHC4	SHC (Src homology 2 domain containing) family, member 4	XM_424123	2.01339e-07	6.00757
GgaAffx.24165.1.S1_at	CENPE	centromere protein E, 312kDa	XM_420670	3.24907e-07	6.00698
Gga.3169.1.S1_at	CDCA3	cell division cycle associated 3	NM_001278136 /// NM_001278137 /// XM_001232833	3.94183e-12	5.97328
GgaAffx.12261.1.S1_s_at	NUDT1	nudix (nucleoside diphosphate linked moiety X)-type motif 1	NM_001006160	1.34027e-14	5.95612
GgaAffx.23512.1.S1_s_at	DEPDC1	DEP domain containing 1	NM_001012928	5.675e-11	5.93884
GgaAffx.20355.1.S1_at	---	---	---	5.34442e-11	5.93024
Gga.19244.1.S1_at	VPS13B	vacuolar protein sorting 13 homolog B (yeast)	XM_418354	4.91818e-14	5.92688
Gga.14406.2.S1_a_at	---	---	---	0.000295576	5.90062
GgaAffx.8595.2.S1_at	CENPN	centromere protein N	NM_001044670	4.56783e-08	5.89687
GgaAffx.4021.3.S1_s_at	LOC423793	kinesin-like protein KIF20B-like	XR_027103	9.93011e-07	5.89009
Gga.5077.1.S1_at	---	---	---	9.11042e-06	5.88737
GgaAffx.26272.1.S1_at	FBXO6	F-box protein 6	XM_417649	5.26123e-11	5.88548
Gga.7410.1.S1_at	---	---	---	3.52625e-12	5.87828
Gga.12388.1.S1_at	FANCL	Fanconi anemia, complementation group L	NM_001033941	8.87583e-08	5.8777
Gga.1.1.S1_at	BRCA2	breast cancer 2, early onset	NM_204276	3.96163e-11	5.86193
Gga.10501.2.S1_s_at	VAC14	Vac14 homolog (S. cerevisiae)	NM_001030564	3.75176e-10	5.85632
Gga.16394.1.S1_at	C4	complement 4	NM_001077233	1.45442e-07	5.82212
GgaAffx.12948.1.S1_s_at	RASGRP3	RAS guanyl releasing protein 3 (calcium and DAG-regulated)	NM_001006401	6.12309e-05	5.81897
Gga.16138.1.S1_at	CENPW	centromere protein W	NM_001277733 /// XR_140089	4.43625e-10	5.81613
Gga.7457.2.S1_a_at	---	---	---	1.09798e-11	5.81246
GgaAffx.20453.1.S1_at	---	---	---	2.60991e-11	5.80901
Gga.11619.1.S1_at	DEPDC1	DEP domain containing 1	NM_001012928	3.26268e-10	5.80682
Gga.15731.1.S1_at	CKLF	chemokine-like factor	XM_003641924	4.18873e-06	5.79643
Gga.19230.1.S1_s_at	EAF2	ELL associated factor 2	NM_001006525	3.86516e-12	5.78525
Gga.8462.1.S1_at	BUB1B	budding uninhibited by benzimidazoles 1 homolog beta (yeast)	NM_204403	6.82636e-11	5.78426
GgaAffx.1444.1.S1_at	PLEKHB2	pleckstrin homology domain containing, family B (evectins) member 2	NM_001031302	5.1824e-08	5.74265
Gga.7249.1.S1_a_at	CDT1	chromatin licensing and DNA replication factor 1	XM_423919	4.13732e-11	5.7297
Gga.5091.1.S1_at	CAV1	caveolin 1, caveolae protein, 22kDa	NM_001105664	2.47568e-06	5.72195
GgaAffx.11749.1.S1_at	NDC80	NDC80 kinetochore complex component homolog (S. cerevisiae)	NM_204477	1.09006e-11	5.7158
Gga.31.1.S1_at	CENPI	centromere protein I	NM_204532	1.48293e-09	5.71378
Gga.12108.1.S1_at	SKA3	spindle and kinetochore associated complex subunit 3	XM_417142	9.99587e-11	5.71263
GgaAffx.11747.1.S1_at	SLBP	stem-loop binding protein	NM_001004403	9.73006e-13	5.7055
Gga.4970.1.S1_at	CD3E	CD3e molecule, epsilon (CD3-TCR complex)	NM_206904	2.71635e-08	5.70224
Gga.5602.3.S1_s_at	DUT	deoxyuridine triphosphatase	NM_001079488	2.58105e-14	5.68529
Gga.7601.1.S1_at	GALNS	galactosamine (N-acetyl)-6-sulfate sulfatase	XM_414208	2.92561e-11	5.68198
GgaAffx.21019.1.S1_at	WDR76	WD repeat domain 76	XM_423870	2.69722e-11	5.66577
Gga.18957.1.S1_at	GGA.48592 /// GGA.51531 /// GGA.52640 /// MKI67	--- /// --- /// --- /// ---	---	1.04882e-11	5.63059
Gga.1796.1.S1_s_at	PLEKHB1	pleckstrin homology domain containing, family B (evectins) member 1	NM_001012546	4.58007e-10	5.62629
Gga.2364.1.S1_at	LOC423793	kinesin-like protein KIF20B-like	XR_027103	2.84297e-09	5.60592
Gga.7360.1.S1_a_at	CHTF8	CTF8, chromosome transmission fidelity factor 8 homolog (S. cerevisiae)	NM_001277638 /// NM_001277645 /// NR_102418 /// NR_102419 /// XM_001232896 /// XM_00364	1.58026e-12	5.60064
GgaAffx.24435.1.S1_s_at	CDCA3	cell division cycle associated 3	NM_001278136 /// NM_001278137 /// XM_001232833	1.46946e-10	5.56369
Gga.11229.1.S1_at	PPP1R3D	protein phosphatase 1, regulatory subunit 3D	XM_417397	1.26145e-10	5.5577
GgaAffx.20296.1.S1_at	---	---	---	7.15029e-12	5.53141
Gga.9590.1.S1_at	PRTFDC1	phosphoribosyl transferase domain containing 1	NM_001199585	3.79188e-07	5.52103
GgaAffx.2172.1.S1_s_at	BARD1	BRCA1 associated RING domain 1	NM_001031246	2.096e-11	5.5208
Gga.812.1.S1_at	---	---	---	1.35083e-08	5.50943
Gga.70.1.S1_at	NKX3-2	NK3 homeobox 2	NM_204137	2.59281e-07	5.49923
GgaAffx.26213.1.S1_at	SHCBP1	SHC SH2-domain binding protein 1	XM_003641935	3.27248e-06	5.49485
GgaAffx.7081.1.S1_at	RASSF9	Ras association (RalGDS/AF-6) domain family (N-terminal) member 9	XM_425446	2.44389e-08	5.448
GgaAffx.11417.1.S1_at	KIF11	kinesin family member 11	NM_001031230	3.39174e-11	5.41528
Gga.5619.3.S1_a_at	SLC30A4	solute carrier family 30 (zinc transporter), member 4	XM_003641851	1.7808e-08	5.39698
Gga.7566.1.S1_at	LOC424918	uncharacterized LOC424918	XM_422728	7.51389e-09	5.37986
Gga.2320.2.S1_a_at	CENPC1	centromere protein C 1	NM_205051	4.07215e-11	5.36371
GgaAffx.5654.1.S1_at	ITGA4	integrin, alpha 4 (antigen CD49D, alpha 4 subunit of VLA-4 receptor)	XM_421974	5.88956e-05	5.35746
GgaAffx.11562.1.S1_s_at	ORC1	origin recognition complex, subunit 1	NM_001031286	1.27314e-09	5.33438
Gga.15891.1.S1_at	NUP98	nucleoporin 98kDa	XM_428171	8.42685e-09	5.33001
Gga.11763.2.S1_a_at	LOC423277	galectin-related protein-like	XM_421196	1.74177e-07	5.32544
GgaAffx.6816.2.S1_s_at	DGKB	diacylglycerol kinase, beta 90kDa	XM_001235515	4.26602e-08	5.28997
Gga.10425.1.S1_s_at	VSNL1	visinin-like 1	NM_205255	7.45078e-10	5.28871
Gga.14676.1.S1_at	---	---	---	3.68968e-06	5.2848
Gga.8759.1.S1_at	---	---	---	0.000435286	5.28255
GgaAffx.12497.1.S1_s_at	RFC3	replication factor C (activator 1) 3, 38kDa	NM_001006276	7.75011e-12	5.2777
GgaAffx.4223.1.S1_s_at	KIF11	kinesin family member 11	NM_001031230	6.2093e-09	5.25911
GgaAffx.20296.1.S1_s_at	---	---	---	1.64274e-10	5.25505
GgaAffx.11402.1.S1_at	NEK2	NIMA (never in mitosis gene a)-related kinase 2	NM_001031050	1.59381e-10	5.23637
GgaAffx.8409.1.S1_at	CENPE	centromere protein E, 312kDa	XM_420670	3.91011e-09	5.22684
Gga.13255.1.S2_at	---	---	---	2.15129e-05	5.2003
Gga.9983.1.S1_at	---	---	---	4.48293e-13	5.18886
GgaAffx.22330.1.S1_at	TFAP2C	transcription factor AP-2 gamma (activating enhancer binding protein 2 gamma)	XM_003642494 /// XM_417497	2.79741e-06	5.18269
GgaAffx.21893.1.S1_at	GALNS	galactosamine (N-acetyl)-6-sulfate sulfatase	XM_414208	4.00738e-08	5.17866
GgaAffx.21209.1.S1_at	---	---	---	1.03636e-11	5.17633
GgaAffx.20252.1.S1_at	BORA	bora, aurora kinase A activator	NM_001079741	3.40505e-10	5.17304
Gga.5602.2.S1_s_at	DUT	deoxyuridine triphosphatase	NM_001079488	2.27013e-14	5.16713
Gga.312.2.S1_a_at	PRR11	proline rich 11	XM_001235260	2.56947e-09	5.15725
GgaAffx.26494.1.S1_at	FRRS1	ferric-chelate reductase 1	XM_426638	3.53028e-07	5.14275
GgaAffx.6592.1.S1_at	S100A4	S100 calcium binding protein A4	XM_003642630	4.83043e-12	5.13861
GgaAffx.26401.1.S1_at	CEP152	centrosomal protein 152kDa	XM_413819	1.40077e-06	5.12866
Gga.135.3.S1_a_at	NRG1	neuregulin 1	NM_204117	5.98002e-05	5.12837
Gga.12552.1.S1_at	---	---	---	4.5259e-06	5.12473
GgaAffx.8005.1.S1_s_at	CZH9ORF3	chromosome Z open reading frame, human C9orf3	NM_001031453 /// XM_001231897	1.88751e-07	5.10372
GgaAffx.12549.1.S1_at	HIGD1A	HIG1 hypoxia inducible domain family, member 1A	NM_001030957	7.50327e-09	5.10223
Gga.9578.1.S1_s_at	---	---	---	1.92879e-11	5.09151
Gga.11462.1.S1_at	---	---	---	8.5799e-09	5.08847
Gga.7389.1.S1_at	GALNS	galactosamine (N-acetyl)-6-sulfate sulfatase	XM_414208	1.65846e-09	5.08537
Gga.12028.1.S1_a_at	TOP3A	topoisomerase (DNA) III alpha	NM_001030636 /// NM_001256490 /// NM_001256491 /// NM_001256492	9.79901e-10	5.08387
Gga.19737.1.S1_at	---	---	---	6.6262e-05	5.07595
Gga.3316.1.S1_s_at	HHEX	hematopoietically expressed homeobox	NM_205252	8.34879e-10	5.07478
Gga.8075.1.S1_at	KIF5C	kinesin family member 5C	XM_422155	9.30136e-09	5.06638
Gga.12745.1.S1_at	UGT2A3	UDP glucuronosyltransferase 2 family, polypeptide A3	XM_420613	2.01459e-06	5.06507
Gga.8451.1.S1_a_at	TERF1	telomeric repeat binding factor (NIMA-interacting) 1	NM_204380	1.94913e-06	5.05932
GgaAffx.6161.1.S1_s_at	PTPRE	protein tyrosine phosphatase, receptor type, E	XM_421821	2.23242e-09	5.05207
GgaAffx.8701.1.S1_s_at	NOX3	NADPH oxidase 3	XM_426166	5.99338e-07	5.03789
Gga.12234.1.S1_at	TYMS	thymidylate synthetase	XM_419147	2.00402e-12	5.03653
Gga.4370.2.S1_s_at	MCM6	minichromosome maintenance complex component 6	NM_001006527	1.38724e-11	5.03031
Gga.19242.1.S1_at	---	---	---	2.80865e-08	5.02119
Gga.17774.1.S1_s_at	KIF5C	kinesin family member 5C	XM_422155	8.09604e-08	5.01405
Gga.10957.1.S1_s_at	UHRF1	ubiquitin-like with PHD and ring finger domains 1	XM_418269	3.8275e-10	4.99183
GgaAffx.11442.1.S1_at	NASP	nuclear autoantigenic sperm protein (histone-binding)	NM_001039308 /// XM_001235059	1.15138e-09	4.97951
GgaAffx.26531.1.S1_at	CDCA8	cell division cycle associated 8	XM_422876	3.59385e-12	4.97609
Gga.5687.4.S1_a_at	KIF2C	kinesin family member 2C	XM_422422	3.82703e-07	4.96625
Gga.8839.2.S1_a_at	---	---	---	0.0014199	4.96426
Gga.100.1.S1_a_at	FAS	Fas (TNF receptor superfamily, member 6)	NM_001199487	6.59836e-10	4.95954
GgaAffx.12510.1.S1_at	DGUOK	deoxyguanosine kinase	NM_001079500	1.33161e-10	4.95908
GgaAffx.12319.1.S1_s_at	FAM105A	family with sequence similarity 105, member A	NM_001079746	5.15323e-08	4.94951
Gga.2349.1.S1_at	---	---	---	2.66798e-07	4.92914
Gga.3266.1.S1_at	LRFN3	leucine rich repeat and fibronectin type III domain containing 3	XM_423347	2.33162e-08	4.90456
Gga.16663.1.S1_s_at	C4	complement 4	NM_001077233	7.14954e-08	4.90129
Gga.16250.1.S1_a_at	PPFIBP1	PTPRF interacting protein, binding protein 1 (liprin beta 1)	NM_001030771	2.95432e-08	4.89989
Gga.17160.1.S1_at	---	---	---	4.85395e-13	4.89223
GgaAffx.9284.1.S1_at	MCTP1	multiple C2 domains, transmembrane 1	XM_424705	2.83299e-05	4.88839
Gga.17737.1.S1_at	---	---	---	3.62148e-07	4.87748
Gga.4645.3.S1_s_at	PSMD3	proteasome (prosome, macropain) 26S subunit, non-ATPase, 3	NM_001031362	2.00669e-11	4.87639
Gga.2029.1.S1_at	BORA	bora, aurora kinase A activator	NM_001079741	3.49546e-11	4.86727
Gga.16781.1.S1_at	LOC418249	uncharacterized LOC418249	XM_429561	2.81825e-08	4.86381
Gga.7609.1.S1_at	ARHGAP19	Rho GTPase activating protein 19	NM_001012909	7.19516e-10	4.84532
Gga.6321.1.S1_a_at	UBE2T	ubiquitin-conjugating enzyme E2T (putative)	XM_003642715 /// XM_003642716 /// XM_003642717 /// XM_003642718 /// XM_003642719 /// XM	6.86132e-11	4.84373
Gga.16195.1.S1_s_at	CCDC93	coiled-coil domain containing 93	NM_001031262	5.93261e-11	4.83503
Gga.15807.1.S1_at	---	---	---	1.96337e-06	4.83078
Gga.12517.1.S1_a_at	C14ORF80	chromosome 8 open reading frame, human C14orf80	XM_422217	3.2725e-09	4.82154
Gga.19738.1.S1_s_at	DIAPH3	diaphanous homolog 3 (Drosophila)	XM_417020	3.65952e-07	4.81704
Gga.18979.1.S1_at	APCDD1	adenomatosis polyposis coli down-regulated 1	NM_001012941	3.89791e-06	4.80372
Gga.9796.1.S1_at	RUFY1	RUN and FYVE domain containing 1	NM_001257269 /// XM_003642064	2.80519e-10	4.79996
Gga.12207.1.S1_s_at	RTTN	rotatin	NM_001256543 /// XM_001235278	2.38507e-09	4.79394
Gga.9035.1.S1_at	---	---	---	1.37686e-07	4.79154
GgaAffx.25186.1.S1_at	SLC35F2	solute carrier family 35, member F2	XM_417164	8.93512e-08	4.78326
Gga.9137.1.S1_at	BTN1A1	butyrophilin, subfamily 1, member A1	NM_001034817	1.5295e-08	4.75612
Gga.792.1.S1_at	NTN3	netrin 1	NM_001277605 /// XM_415047	4.15288e-08	4.75368
GgaAffx.12895.1.S1_at	MRPS6	mitochondrial ribosomal protein S6	NM_001031486	1.81541e-06	4.75244
GgaAffx.24312.1.S1_at	PDE7B	phosphodiesterase 7B	XM_419729	1.37658e-05	4.74703
Gga.17056.1.S1_s_at	WDR67	WD repeat domain 67	XM_418456	2.73405e-10	4.74286
GgaAffx.21379.1.S1_at	---	---	---	1.07042e-06	4.74044
Gga.14915.1.A1_at	KIF14	kinesin family member 14	XM_422190	4.4466e-07	4.73884
Gga.16582.1.S1_at	---	---	---	6.1092e-07	4.73539
Gga.4977.1.S1_at	MSX2	msh homeobox 2	NM_204559	4.50723e-09	4.72874
GgaAffx.3315.1.S1_at	CLSTN2	calsyntenin 2	XM_422633	3.3876e-05	4.72007
GgaAffx.22661.1.S1_at	RAPH1	Ras association (RalGDS/AF-6) and pleckstrin homology domains 1	XM_421961	1.73998e-05	4.71778
Gga.8839.1.S1_at	---	---	---	0.00126455	4.70318
Gga.8114.1.S1_at	---	---	---	0.000564296	4.69993
GgaAffx.3712.1.S1_s_at	DGUOK	deoxyguanosine kinase	NM_001079500	2.41425e-11	4.69009
Gga.4519.2.S1_s_at	TPD52	tumor protein D52	NM_001079754	3.7617e-10	4.67598
GgaAffx.3119.1.S1_at	SHC4	SHC (Src homology 2 domain containing) family, member 4	XM_424123	3.97108e-05	4.67017
GgaAffx.26287.1.S1_s_at	PKN3	protein kinase N3	XM_003642279	2.64371e-07	4.66864
Gga.8848.1.S1_at	---	---	---	6.72635e-09	4.66535
GgaAffx.10860.2.S1_s_at	DGKH	diacylglycerol kinase, eta	XM_001232790	1.64075e-05	4.66172
GgaAffx.11730.1.S1_at	GTSE1	G-2 and S-phase expressed 1	NM_001031332	9.45022e-13	4.64585
GgaAffx.11490.1.S1_s_at	KIAA1524	KIAA1524	NM_001030785	8.73092e-11	4.63765
Gga.3250.1.S1_at	VSNL1	visinin-like 1	NM_205255	3.02721e-10	4.63206
Gga.14719.1.S1_at	ARMC2	armadillo repeat containing 2	XM_419797	1.01767e-07	4.62584
Gga.9662.2.S1_a_at	C10H15ORF42	chromosome 10 open reading frame, human C15orf42	XM_413862	5.13772e-10	4.61731
Gga.7132.1.S1_at	CKS1B	CDC28 protein kinase regulatory subunit 1B	NM_001112806	5.87354e-11	4.60738
GgaAffx.5077.1.S1_at	KIF23	kinesin family member 23	NM_001030554	3.39262e-07	4.60736
Gga.8467.1.S1_a_at	NCAPG	non-SMC condensin I complex, subunit G	XM_420769	3.65536e-11	4.60289
Gga.17471.1.S1_at	KIAA0319L	KIAA0319-like	XM_417781	1.95318e-07	4.60124
Gga.2705.1.S1_at	---	---	---	4.88738e-09	4.59259
Gga.18948.1.S1_at	TACC1	transforming, acidic coiled-coil containing protein 1	XM_428807	2.48882e-06	4.58444
GgaAffx.1153.1.S1_s_at	HAUS1	HAUS augmin-like complex, subunit 1	NM_001030625	1.65481e-08	4.56623
GgaAffx.9098.1.S1_at	ARAP2	ArfGAP with RhoGAP domain, ankyrin repeat and PH domain 2	XM_426346	2.07811e-07	4.56163
Gga.11757.1.S1_at	UBTD1	ubiquitin domain containing 1	XM_429110	8.30724e-10	4.55761
GgaAffx.22242.2.S1_s_at	MPZL2	myelin protein zero-like 2	NM_001252284	7.26923e-05	4.55521
GgaAffx.11513.1.S1_s_at	CCNE2	cyclin E2	NM_001030945	1.02964e-07	4.55221
GgaAffx.1740.1.S1_at	ATR	ataxia telangiectasia and Rad3 related	XM_003641741	1.60484e-11	4.55079
Gga.12591.1.S1_at	NEK3	NIMA (never in mitosis gene a)-related kinase 3	XM_001232685	5.20279e-08	4.54432
Gga.885.1.S1_at	RAD52	RAD52 homolog (S. cerevisiae)	NM_001167758 /// NM_001167759	5.8692e-08	4.54011
GgaAffx.10506.1.S1_at	DSCC1	defective in sister chromatid cohesion 1 homolog (S. cerevisiae)	XM_418464	5.00007e-08	4.53831
GgaAffx.10231.1.S1_at	RRM2B	ribonucleotide reductase M2 B (TP53 inducible)	XM_418364	5.67877e-09	4.52909
Gga.12408.3.S1_a_at	ATXN3	ataxin 3	NM_204357	2.30982e-05	4.52888
GgaAffx.22406.1.S1_s_at	MAP2K5	mitogen-activated protein kinase kinase 5	NM_001079716	3.86892e-06	4.52444
GgaAffx.20996.1.S1_at	---	---	---	1.21453e-09	4.50113
Gga.13504.1.S1_at	RRM2	ribonucleotide reductase M2	XM_001231544	2.54568e-10	4.49527
GgaAffx.10156.1.S1_at	TMEM67	transmembrane protein 67	XM_418334	6.02017e-06	4.49502
Gga.4083.1.S1_at	NKX6-1	NK6 homeobox 1	XM_003641196	1.2445e-08	4.49471
Gga.12991.1.S1_at	SPAG5	sperm associated antigen 5	---	5.11525e-09	4.49412
GgaAffx.12275.1.S1_at	MCM6	minichromosome maintenance complex component 6	NM_001006527	4.10055e-12	4.4676
Gga.1914.1.S1_s_at	BLM	Bloom syndrome, RecQ helicase-like	NM_001007087	2.18896e-10	4.4646
GgaAffx.9790.1.S1_s_at	HJURP	Holliday junction recognition protein	NM_001006255 /// XR_140008	8.56482e-10	4.46362
Gga.11630.2.S1_at	LOC426615	mesoderm induction early response protein 3-like	XM_424249	0.000270998	4.46143
Gga.4514.3.S1_s_at	RRM1	ribonucleotide reductase M1	NM_001030837	2.86596e-06	4.45916
Gga.1579.1.S1_at	DBNDD2	dysbindin (dystrobrevin binding protein 1) domain containing 2	XM_417359	4.54529e-10	4.4531
Gga.10877.1.S1_s_at	TBC1D8	TBC1 domain family, member 8 (with GRAM domain)	XM_425583	7.78045e-05	4.44918
GgaAffx.20931.1.S1_s_at	LOC423793	kinesin-like protein KIF20B-like	XR_027103	4.33304e-09	4.44525
GgaAffx.6413.1.S1_s_at	LOC422497	serine/threonine-protein kinase PLK4-like	XR_026997	3.84611e-09	4.4436
GgaAffx.8024.1.S1_at	OCC-1	overexpressed in colon carcinoma 1 protein homolog	NM_001145200	6.80168e-08	4.44112
GgaAffx.25864.1.S1_at	MCM10	minichromosome maintenance complex component 10	XM_427082	3.93295e-08	4.42569
Gga.7002.1.S1_at	FBXW8	F-box and WD repeat domain containing 8	XM_415314	1.2222e-06	4.42147
Gga.1153.1.S1_at	DLGAP5	discs, large (Drosophila) homolog-associated protein 5	XM_421446	5.30464e-12	4.41816
GgaAffx.12261.1.S1_at	NUDT1	nudix (nucleoside diphosphate linked moiety X)-type motif 1	NM_001006160	1.11944e-11	4.40587
GgaAffx.24807.1.S1_at	OSGIN2	oxidative stress induced growth inhibitor family member 2	XM_418327	8.89788e-09	4.39223
Gga.4944.2.S1_a_at	BCL2L1	BCL2-like 1	NM_001025304	6.16287e-07	4.3857
GgaAffx.11527.1.S1_at	DDT	D-dopachrome tautomerase	NM_001030667	4.81688e-08	4.3856
Gga.726.2.S1_a_at	CDK1	cyclin-dependent kinase 1	NM_205314	5.16945e-09	4.38503
Gga.17257.1.S1_at	LOC424111	uncharacterized LOC424111	XM_430127	7.25342e-14	4.3842
Gga.12588.3.S1_a_at	C11H19ORF40	chromosome 11 open reading frame, human C19orf40	NM_001277595 /// XM_414132	1.34963e-09	4.38135
Gga.14654.1.S1_at	---	---	---	0.000681798	4.38084
Gga.1334.1.S1_at	---	---	---	3.04473e-11	4.37781
GgaAffx.20558.1.S1_at	---	---	---	9.09956e-05	4.37327
Gga.2476.1.S1_at	HAT1	histone acetyltransferase 1	NM_204207	6.83566e-12	4.37223
Gga.7180.1.S1_s_at	BUB1	budding uninhibited by benzimidazoles 1 homolog (yeast)	NM_001012870	2.75355e-12	4.36503
GgaAffx.1016.1.S1_s_at	WDR76	WD repeat domain 76	XM_423870	2.43102e-09	4.36362
Gga.7840.1.S1_at	MASP1	mannan-binding lectin serine peptidase 1 (C4/C2 activating component of Ra-reactive fac	NM_213586	3.4928e-07	4.3621
Gga.2303.1.S1_at	RAD51	RAD51 homolog (S. cerevisiae)	NM_205173	2.63994e-12	4.3619
Gga.16656.1.S1_at	LOC416530	uncharacterized LOC416530	XM_429439	2.216e-09	4.36111
GgaAffx.10108.1.S1_at	TTK	TTK protein kinase	XM_419867	1.65271e-07	4.35105
GgaAffx.24308.1.S1_s_at	FAM54A	family with sequence similarity 54, member A	XM_419728	1.40016e-10	4.34494
Gga.16606.1.S1_at	ARL4C	ADP-ribosylation factor-like 4C	XM_001237034	2.63455e-13	4.34263
Gga.18411.1.S1_at	---	---	---	5.4404e-06	4.33437
GgaAffx.11364.1.S1_at	MTBP	Mdm2, transformed 3T3 cell double minute 2, p53 binding protein (mouse) binding protein	XM_418460	2.23356e-09	4.32359
Gga.11932.1.S1_at	UHRF1	ubiquitin-like with PHD and ring finger domains 1	XM_418269	1.31228e-09	4.31389
Gga.16689.1.S1_s_at	PARVB	parvin, beta	XM_416459	4.83497e-06	4.31272
Gga.7610.1.S1_at	LOC100859127	coiled-coil domain-containing protein 81-like	XM_003643713	2.51819e-07	4.30365
Gga.893.1.S1_a_at	CYP24A1	cytochrome P450, family 24, subfamily A, polypeptide 1	NM_204979	4.83713e-06	4.29288
GgaAffx.20252.1.S1_s_at	BORA	bora, aurora kinase A activator	NM_001079741	9.46889e-08	4.29229
GgaAffx.21976.1.S1_s_at	TM9SF4	transmembrane 9 superfamily protein member 4	XM_417455	2.01343e-09	4.29114
GgaAffx.25462.2.S1_s_at	ASPM	asp (abnormal spindle) homolog, microcephaly associated (Drosophila)	XM_422197	1.05807e-09	4.28437
GgaAffx.6114.1.S1_at	RASGRP1	RAS guanyl releasing protein 1 (calcium and DAG-regulated)	NM_001031199 /// XM_001233088 /// XM_003641396	6.98518e-07	4.28354
Gga.13493.1.S1_s_at	CEP152	centrosomal protein 152kDa	XM_413819	2.90455e-05	4.28168
Gga.8055.1.S1_a_at	RPUSD1	RNA pseudouridylate synthase domain containing 1	XM_003642118	4.23264e-09	4.28113
GgaAffx.12786.1.S1_s_at	MTMR2	myotubularin related protein 2	NM_001039274	3.66739e-10	4.27992
GgaAffx.5048.1.S1_s_at	PAK3	p21 protein (Cdc42/Rac)-activated kinase 3	XM_003641115 /// XM_420314	4.43582e-08	4.27198
Gga.12208.1.S1_a_at	GINS1	GINS complex subunit 1 (Psf1 homolog)	NM_001012603	1.13874e-09	4.26832
Gga.14419.1.S1_s_at	CHORDC1	cysteine and histidine-rich domain (CHORD) containing 1	NM_001030832	1.44846e-08	4.2683
GgaAffx.22819.1.S1_at	ECT2	epithelial cell transforming sequence 2 oncogene	XM_422790	1.94313e-05	4.26614
GgaAffx.22761.1.S1_at	TMEM220	transmembrane protein 220	XM_415582	6.31617e-07	4.26491
GgaAffx.4171.1.S1_s_at	MYOF	myoferlin	XM_001231545	1.46704e-05	4.25919
GgaAffx.13051.1.S1_s_at	CDC20	cell division cycle 20 homolog (S. cerevisiae)	NM_001006536	1.39625e-08	4.2571
Gga.14814.1.S1_s_at	CENPO	centromere protein O	NM_001031099	5.04571e-08	4.24628
GgaAffx.12528.1.S1_at	CENPO	centromere protein O	NM_001031099	1.18318e-07	4.24515
GgaAffx.25349.3.S1_at	RSF1	remodeling and spacing factor 1	XM_424124	3.31592e-07	4.22818
Gga.19131.1.S1_s_at	ASPM	asp (abnormal spindle) homolog, microcephaly associated (Drosophila)	XM_422197	1.24454e-05	4.22409
GgaAffx.21279.1.S1_at	UPP1	uridine phosphorylase 1	XM_419026	7.14096e-07	4.22197
Gga.11630.2.S1_a_at	LOC426615	mesoderm induction early response protein 3-like	XM_424249	0.000192064	4.22156
Gga.5368.1.S1_at	---	---	---	4.50831e-10	4.21819
GgaAffx.23612.1.S1_at	ADSSL1	adenylosuccinate synthase like 1	XM_001235679	7.20046e-08	4.21541
GgaAffx.24065.1.S1_s_at	TTLL11	tubulin tyrosine ligase-like family, member 11	XM_415399	9.40729e-07	4.2153
Gga.17102.1.S1_s_at	TPD52	tumor protein D52	NM_001079754	2.58752e-07	4.21214
Gga.5586.1.S1_at	LOC416931	vacuolar protein sorting 29 homolog	NM_001277505 /// XM_415222	4.25176e-08	4.2082
Gga.9566.2.S1_s_at	SLC25A37	solute carrier family 25, member 37	XM_417682	2.71902e-08	4.2027
GgaAffx.23468.4.S1_at	CAPN9	calpain 9	XM_003640991 /// XM_419585	5.20241e-09	4.1965
GgaAffx.21092.1.S1_s_at	NUP35	nucleoporin 35kDa	XM_421854	6.35893e-08	4.18907
GgaAffx.3906.1.S1_s_at	GALNS	galactosamine (N-acetyl)-6-sulfate sulfatase	XM_414208	1.99338e-06	4.18876
Gga.5687.2.S1_a_at	KIF2C	kinesin family member 2C	XM_422422	6.14826e-09	4.18019
Gga.8451.1.S2_a_at	TERF1	telomeric repeat binding factor (NIMA-interacting) 1	NM_204380	1.43601e-09	4.17591
GgaAffx.10518.1.S1_s_at	LOC100857167 /// MELK	maternal embryonic leucine zipper kinase-like /// maternal embryonic leucine zipper kin	NM_001031509 /// XM_003643111	3.60269e-08	4.17095
Gga.5350.1.S1_at	OSGEPL1	O-sialoglycoprotein endopeptidase-like 1	XM_421842	1.10442e-07	4.1639
GgaAffx.6110.1.S1_s_at	ARHGAP11A	Rho GTPase activating protein 11A	NM_001006479	1.84028e-05	4.16316
GgaAffx.12568.1.S1_at	HAUS1	HAUS augmin-like complex, subunit 1	NM_001030625	3.46869e-08	4.1549
GgaAffx.12418.1.S1_s_at	PCNT	pericentrin	XM_421895	0.000565638	4.14974
Gga.9338.1.S1_at	FAF /// LOC100857769	female-associated factor FAF /// uncharacterized LOC100857769	XM_003643266 /// XM_003643270	9.70777e-09	4.14503
Gga.7527.1.S1_at	NUP35	nucleoporin 35kDa	XM_421854	3.13048e-10	4.14474
Gga.4514.2.S1_s_at	RRM1	ribonucleotide reductase M1	NM_001030837	9.53487e-13	4.14176
GgaAffx.12006.1.S1_s_at	PLEKHA3	pleckstrin homology domain containing, family A (phosphoinositide binding specific) mem	NM_001031251	8.49783e-11	4.13831
Gga.9499.1.S1_s_at	HS6ST2	heparan sulfate 6-O-sulfotransferase 2	NM_204490	5.25431e-07	4.13776
Gga.17561.2.S1_at	LOC426097	uncharacterized LOC426097	XM_430357	8.04667e-09	4.13546
GgaAffx.22831.1.S1_at	CCNF	cyclin F	XM_415043	4.60213e-06	4.11686
Gga.3212.2.S1_s_at	ANLN	anillin, actin binding protein	XM_418836	1.3213e-05	4.11533
Gga.9976.1.S1_s_at	POC1A	POC1 centriolar protein homolog A (Chlamydomonas)	XM_414244	8.41703e-09	4.10535
Gga.11746.1.S1_at	PBK	PDZ binding kinase	NM_001277999 /// XM_420011	3.89951e-12	4.099
Gga.8069.2.S1_a_at	MGAT4B	mannosyl (alpha-1,3-)-glycoprotein beta-1,4-N-acetylglucosaminyltransferase, isozyme B	XM_414605	2.99835e-09	4.09781
Gga.3743.1.S1_at	TRIP13	thyroid hormone receptor interactor 13	XM_418892	1.16817e-10	4.08758
GgaAffx.10107.1.S1_at	TTK	TTK protein kinase	XM_419867	4.31458e-08	4.07661
Gga.4601.1.S1_at	LIN7B	lin-7 homolog B (C. elegans)	NM_001031067	3.01527e-11	4.07643
GgaAffx.10018.2.S1_s_at	SLBP	stem-loop binding protein	NM_001004403	1.05275e-07	4.07414
GgaAffx.25281.1.S1_at	TTC9	tetratricopeptide repeat domain 9	XM_001231668	3.78207e-07	4.07409
GgaAffx.11831.1.S1_at	KIF18B	kinesin family member 18B	NM_001030928	5.77697e-09	4.0718
Gga.13197.1.S1_at	---	---	---	1.44006e-07	4.07073
GgaAffx.12087.1.S1_s_at	CENPL	centromere protein L	NM_001006569	1.55182e-10	4.07002
GgaAffx.8949.1.S1_at	PPFIBP1	PTPRF interacting protein, binding protein 1 (liprin beta 1)	NM_001030771	4.60023e-09	4.06591
Gga.17235.1.S1_at	---	---	---	1.61157e-06	4.06568
Gga.6343.4.S1_a_at	CDKN3	cyclin-dependent kinase inhibitor 3	NM_001252162	7.98237e-06	4.05239
GgaAffx.25863.1.S1_at	LRRC52	leucine rich repeat containing 52	XM_001234093	4.02547e-07	4.03968
Gga.9951.1.S1_at	ASPM	asp (abnormal spindle) homolog, microcephaly associated (Drosophila)	XM_422197	0.00178418	4.03712
Gga.12089.1.S1_a_at	LOC424430	quinone oxidoreductase-like 2	XM_422273	5.89617e-07	4.03108
Gga.7375.1.S1_at	---	---	---	1.40757e-09	4.02832
GgaAffx.12513.1.S1_s_at	DCTD	dCMP deaminase	NM_001006444	4.93334e-11	4.02585
Gga.5507.1.S1_at	GSTO1	glutathione S-transferase omega 1	NM_001277375 /// XM_001232807 /// XM_421747	6.00981e-07	4.01891
Gga.17377.1.S1_at	---	---	---	7.26471e-06	4.01657
GgaAffx.26769.1.S1_s_at	LRRC8D	leucine rich repeat containing 8 family, member D	XM_422352	3.07291e-07	4.01558
Gga.4532.1.S1_at	MYBL2	v-myb myeloblastosis viral oncogene homolog-like 2	NM_205318	5.74392e-14	4.00006
Gga.12409.1.S1_s_at	LOC100858846	uncharacterized LOC100858846	XR_140120	1.32944e-05	3.9963
Gga.12613.1.S1_at	RPL21	ribosomal protein L21	XM_001233392 /// XM_417127	1.44626e-05	3.99188
Gga.4476.1.S1_at	---	---	---	5.21677e-08	3.984
Gga.3705.1.S1_at	CENPF	centromere protein F, 350/400kDa (mitosin)	NM_204645	2.14563e-06	3.98115
GgaAffx.12701.1.S1_at	PLK1	polo-like kinase 1	NM_001030639	2.33367e-08	3.97711
Gga.5995.1.S1_at	ACOT7	acyl-CoA thioesterase 7	XM_003642533 /// XM_417533	1.15659e-09	3.97671
Gga.19094.1.S1_s_at	SLC39A6	solute carrier family 39 (zinc transporter), member 6	XM_419071	5.95055e-08	3.97579
GgaAffx.6113.1.S1_at	C6H10ORF90	chromosome 6 open reading frame, human C10orf90	XM_421818	1.84742e-06	3.97499
Gga.4098.1.S1_at	CNP	2',3'-cyclic nucleotide 3' phosphodiesterase	NM_205050	1.06158e-06	3.97038
Gga.5561.1.S1_at	RIF1	RAP1 interacting factor homolog (yeast)	XM_422162	4.28103e-11	3.9649
Gga.17234.1.S1_at	---	---	---	1.11029e-05	3.95921
Gga.9473.1.S1_at	ITGB5	integrin, beta 5	NM_204483	6.03945e-10	3.95903
Gga.17564.1.S1_at	LRRCC1	leucine rich repeat and coiled-coil centrosomal protein 1	XM_418316	6.20028e-11	3.95708
Gga.9214.1.S1_at	KIF11	kinesin family member 11	NM_001031230	1.52914e-10	3.95532
Gga.8463.1.S1_s_at	LOC374195	chromodomain helicase DNA binding protein 1	XM_424694	0.000120191	3.95484
Gga.11819.1.S1_at	CENPQ	centromere protein Q	NM_001044649	2.6523e-09	3.94623
GgaAffx.6135.1.S1_at	CENPF	centromere protein F, 350/400kDa (mitosin)	NM_204645	0.000168625	3.94469
GgaAffx.1463.1.S1_s_at	FHOD1 /// LOC100857313 /// LOC100858420	formin homology 2 domain containing 1 /// FH1/FH2 domain-containing protein 1-like ///	NM_001012774 /// XM_003643179 /// XM_003643599	4.77921e-07	3.9381
Gga.4109.1.S2_at	ABCB1LB	ATP-binding cassette, sub-family B (MDR/TAP), member 1-like B	NM_204894	1.28465e-05	3.93543
GgaAffx.5264.1.S1_at	CASP18	initiator caspase	NM_001044689	8.7297e-07	3.9325
Gga.19869.1.S1_at	OXSR1	oxidative-stress responsive 1	XM_418527	2.57957e-06	3.93233
Gga.25.1.S2_at	SH3GL2	SH3-domain GRB2-like 2	NM_204530	3.20571e-06	3.92979
Gga.4353.1.S1_s_at	FEN1	flap structure-specific endonuclease 1	NM_001079491	2.82748e-09	3.92356
Gga.1958.1.S1_a_at	CKS2 /// SECISBP2	CDC28 protein kinase regulatory subunit 2 /// SECIS binding protein 2	XM_001231966 /// XM_424425	1.07546e-08	3.92355
Gga.10303.1.S1_at	CAV2	caveolin 2	NM_001007086	9.98678e-09	3.92085
Gga.17209.1.S1_at	---	---	---	2.22719e-11	3.91737
GgaAffx.12920.1.S1_s_at	ACSL5	acyl-CoA synthetase long-chain family member 5	NM_001031237	6.4636e-07	3.9166
GgaAffx.11425.1.S1_at	UMPS	uridine monophosphate synthetase	NM_001031260	1.56928e-07	3.91469
Gga.14210.1.S1_a_at	MLF1IP	MLF1 interacting protein	NM_001039299	3.11203e-07	3.91238
Gga.11706.1.S1_at	C5H15ORF57	chromosome 5 open reading frame, human C15orf57	NM_001199531	1.71851e-11	3.91057
Gga.10104.1.S1_s_at	ZMYND8	zinc finger, MYND-type containing 8	XM_417384	1.31166e-05	3.90903
Gga.10266.1.S1_at	---	---	---	1.14647e-07	3.90728
Gga.16250.2.S1_at	---	---	---	5.00262e-05	3.90371
Gga.4066.1.S1_at	SMC2	structural maintenance of chromosomes 2	NM_205230	6.82396e-10	3.90351
GgaAffx.3595.1.S1_s_at	SGSM2	small G protein signaling modulator 2	XM_415919	8.74107e-06	3.9034
Gga.17295.1.S1_at	C5H14ORF101	chromosome 5 open reading frame, human C14orf101	XM_421443	1.21587e-05	3.89872
GgaAffx.24531.1.S1_s_at	METTL4	methyltransferase like 4	XM_419143	3.24533e-05	3.89422
GgaAffx.24937.1.S1_s_at	MCPH1	microcephalin 1	NM_001105319	4.71712e-08	3.89106
Gga.11198.1.S1_at	ZDHHC2	zinc finger, DHHC-type containing 2	XM_420689	1.3749e-09	3.88971
Gga.3331.1.S1_s_at	HAUS8	HAUS augmin-like complex, subunit 8	XM_418254	9.04366e-08	3.88322
Gga.11340.1.S1_at	TMEM116	transmembrane protein 116	XM_415172	8.56631e-08	3.88295
GgaAffx.12509.1.S1_s_at	SLMO2	slowmo homolog 2 (Drosophila)	NM_001030866	1.27819e-07	3.87677
Gga.7249.1.S1_at	CDT1	chromatin licensing and DNA replication factor 1	XM_423919	3.24811e-08	3.87636
Gga.9240.1.S1_at	TRMT11	tRNA methyltransferase 11 homolog (S. cerevisiae)	NM_204368	6.65632e-11	3.86765
GgaAffx.3466.1.S1_at	---	---	---	0.000399526	3.86476
GgaAffx.12177.1.S1_s_at	MCM5	minichromosome maintenance complex component 5	NM_001006243	1.5446e-10	3.86216
Gga.16540.1.S1_s_at	HELLS	helicase, lymphoid-specific	XM_421626	6.87185e-15	3.86051
GgaAffx.12241.1.S1_s_at	GMNN	geminin, DNA replication inhibitor	NM_001031010	1.49446e-13	3.86047
Gga.7057.1.S1_at	CARD11	caspase recruitment domain family, member 11	NM_001006161	5.8707e-09	3.85917
GgaAffx.21477.1.S1_at	---	---	---	4.2911e-06	3.85667
Gga.10737.1.S1_s_at	NCKAP1	NCK-associated protein 1	XM_001232274 /// XM_003641556	9.73308e-05	3.85603
Gga.18802.1.S1_at	---	---	---	0.000264847	3.85058
GgaAffx.25371.2.S1_at	FAM35A	family with sequence similarity 35, member A	---	4.35606e-07	3.85051
GgaAffx.22528.1.S1_s_at	SLK	STE20-like kinase	XM_421743	5.66459e-06	3.8432
Gga.15326.1.S1_at	LOC422372	A-kinase anchor protein 17B-like	XM_429951	0.00027445	3.83969
Gga.16808.1.S1_at	---	---	---	2.65546e-06	3.83635
Gga.12530.1.S1_s_at	RTEL1	regulator of telomere elongation helicase 1	XM_417435	1.78653e-06	3.83054
Gga.8069.1.S1_at	MGAT4B	mannosyl (alpha-1,3-)-glycoprotein beta-1,4-N-acetylglucosaminyltransferase, isozyme B	XM_414605	1.55684e-09	3.82996
GgaAffx.7921.1.S1_at	RIF1	RAP1 interacting factor homolog (yeast)	XM_422162	8.4689e-07	3.8283
GgaAffx.24430.2.A1_at	CENPT	centromere protein T	NM_001276313 /// XM_414020	3.88527e-10	3.82325
GgaAffx.12398.1.S1_s_at	TMEM194B	transmembrane protein 194B	NM_001031242	3.07876e-11	3.82292
Gga.6042.1.S1_at	C20H20ORF54	chromosome 20 open reading frame, human C20orf54	XM_417443	1.22248e-07	3.8092
Gga.1865.1.S1_a_at	---	---	---	1.79622e-06	3.80601
Gga.421.2.S1_a_at	TK1	thymidine kinase 1, soluble	NM_204898	4.62919e-10	3.80395
GgaAffx.24718.3.S1_s_at	SLCO5A1	solute carrier organic anion transporter family, member 5A1	XM_418287	4.6263e-05	3.79997
Gga.3112.1.S1_at	DYNLL2	dynein, light chain, LC8-type 2	XM_415908	8.30102e-11	3.7952
Gga.4358.1.S1_at	KIF4A	kinesin family member 4A	NM_204975	2.58774e-10	3.79432
Gga.9682.1.S1_at	FAM54A	family with sequence similarity 54, member A	XM_419728	2.93814e-10	3.79247
GgaAffx.24232.3.S1_s_at	LRRC16A	leucine rich repeat containing 16A	NM_001159370	3.94054e-07	3.78301
Gga.13697.1.S1_at	LOC419842	uncharacterized LOC419842	XM_417971	4.04082e-07	3.779
Gga.1694.1.S1_at	TTC9	tetratricopeptide repeat domain 9	XM_001231668	6.80299e-07	3.77673
Gga.17308.1.S1_s_at	DYNLL2	dynein, light chain, LC8-type 2	XM_415908	1.48061e-09	3.76821
GgaAffx.26115.1.A1_at	ARL4C	ADP-ribosylation factor-like 4C	XM_001237034	1.54343e-11	3.76323
Gga.11860.1.S1_at	---	---	---	5.35713e-08	3.76116
Gga.3627.1.S1_at	PTPN3	protein tyrosine phosphatase, non-receptor type 3	XM_003640766 /// XM_419047	9.78468e-09	3.75779
Gga.19280.1.S1_at	---	---	---	1.693e-07	3.75025
Gga.6597.1.S1_at	SDC1	syndecan 1	XM_419972	5.34679e-12	3.74887
Gga.14820.1.S1_at	---	---	---	1.14314e-06	3.74887
GgaAffx.2221.1.S1_at	SMURF2	SMAD specific E3 ubiquitin protein ligase 2	XM_425380	0.000158585	3.73768
GgaAffx.21106.1.S1_at	NRP2	neuropilin 2	NM_204284	1.26094e-07	3.73404
Gga.2067.1.S1_at	KIF2A	kinesin heavy chain member 2A	NM_001039312	1.85587e-07	3.7199
Gga.2207.1.S1_at	RBL1	retinoblastoma-like 1 (p107)	---	6.94989e-12	3.71463
GgaAffx.21582.1.S1_at	LOC416951	uncharacterized LOC416951	XM_003642209	1.72334e-08	3.71224
GgaAffx.26115.1.S1_at	ARL4C	ADP-ribosylation factor-like 4C	XM_001237034	1.53986e-07	3.70777
Gga.4358.2.S1_a_at	KIF4A	kinesin family member 4A	NM_204975	2.32329e-06	3.707
Gga.3851.1.S2_at	SNAI1	snail homolog 1 (Drosophila)	NM_205142	5.2944e-08	3.70416
Gga.7812.2.S1_a_at	ORC6	origin recognition complex, subunit 6	NM_001277719 /// NM_001277720 /// XM_414114	3.11713e-07	3.69686
Gga.9370.1.S1_at	---	---	---	1.90703e-08	3.69651
Gga.6103.1.S1_at	LOC100857439 /// LOC100858085 /// LOC100858681 /// LOC417953 /// LOC768333 /// LOC769809 /// LOC769852 /// LOC770022	histone H3.2-like /// histone H3.2-like /// histone H3.2-like /// histone H3.2-like ///	XM_001231208 /// XM_001232832 /// XM_001233027 /// XM_001233170 /// XM_003640369 /// XM	5.81356e-08	3.6956
GgaAffx.26262.1.S1_at	LOC423006	protein CASC5-like	XM_420937	1.94453e-06	3.69292
Gga.7183.1.S1_at	NDUFA12	NADH dehydrogenase (ubiquinone) 1 alpha subcomplex, 12	NM_001184758	1.03084e-05	3.68871
Gga.12409.1.S1_at	LOC100858846	uncharacterized LOC100858846	XR_140120	3.18247e-05	3.68627
Gga.3851.1.S1_at	SNAI1	snail homolog 1 (Drosophila)	NM_205142	7.07386e-06	3.68499
Gga.13809.1.S1_at	---	---	---	3.93785e-06	3.66508
Gga.12431.1.S1_s_at	MLLT10	myeloid/lymphoid or mixed-lineage leukemia (trithorax homolog, Drosophila); translocate	XM_418610	6.30023e-07	3.66457
Gga.5793.1.S1_at	NCAPH	condensin complex subunit 2	NM_001257332 /// XM_001236728 /// XR_140315	1.56214e-13	3.65784
Gga.8069.2.S1_s_at	MGAT4B	mannosyl (alpha-1,3-)-glycoprotein beta-1,4-N-acetylglucosaminyltransferase, isozyme B	XM_414605	5.90584e-07	3.6574
Gga.1281.1.S1_at	PTTG1	pituitary tumor-transforming 1	NM_001277740 /// NM_001277741 /// XM_414490	7.12486e-11	3.64914
Gga.15752.1.S1_at	LOC100857771	carbohydrate sulfotransferase 11-like	XM_003640393	1.70629e-06	3.64846
Gga.15247.1.S1_at	PHF15	PHD finger protein 15	XM_414632	3.79862e-08	3.64707
GgaAffx.20508.1.S1_s_at	CENPF	centromere protein F, 350/400kDa (mitosin)	NM_204645	2.15536e-06	3.64697
GgaAffx.12587.1.S1_s_at	CKAP2	cytoskeleton associated protein 2	NM_001006274	4.00262e-11	3.6459
Gga.4698.1.S1_s_at	PSMC3IP	PSMC3 interacting protein	XM_001235301	3.61913e-11	3.64281
Gga.11314.1.S1_at	ITGB3BP	integrin beta 3 binding protein (beta3-endonexin)	NM_001044658	4.83221e-07	3.64259
GgaAffx.22338.1.S1_at	FBXW4	F-box and WD repeat domain containing 4	XM_001233792	2.97207e-07	3.64152
Gga.9018.2.S1_at	KIAA0494	KIAA0494	NM_001277774 /// XR_027127	2.79655e-08	3.6401
Gga.18766.1.S1_at	FIGNL1	fidgetin-like 1	NM_001006380 /// XM_001234038 /// XM_003640793	8.27599e-10	3.63753
Gga.50.1.S1_at	CBX1	chromobox homolog 1	NM_204332	1.08868e-05	3.63677
GgaAffx.24039.1.S1_s_at	TTLL11	tubulin tyrosine ligase-like family, member 11	XM_415399	2.5877e-10	3.63228
Gga.11547.1.S1_at	CCDC126	coiled-coil domain containing 126	XM_003640680	4.56454e-08	3.62807
GgaAffx.6125.1.S1_at	CENPF	centromere protein F, 350/400kDa (mitosin)	NM_204645	5.33032e-05	3.62311
Gga.14412.1.S1_at	---	---	---	3.23868e-09	3.62095
GgaAffx.25344.1.S1_s_at	ABCA3	ATP-binding cassette, sub-family A (ABC1), member 3	XM_414701	2.6323e-11	3.62053
Gga.938.1.S1_at	IKZF2	IKAROS family zinc finger 2 (Helios)	NM_204607	3.02384e-07	3.62015
Gga.14837.1.S1_at	CCBE1	collagen and calcium binding EGF domains 1	XM_001233357	8.61177e-08	3.61248
Gga.17004.1.S1_at	ST3GAL5	ST3 beta-galactoside alpha-2,3-sialyltransferase 5	NM_001001192	2.63334e-09	3.6096
GgaAffx.5404.1.S1_s_at	NUSAP1	nucleolar and spindle associated protein 1	NM_001031193	3.19262e-10	3.60821
GgaAffx.22872.2.S1_s_at	TNIK	TRAF2 and NCK interacting kinase	XM_422794	1.03593e-08	3.60677
Gga.4311.2.S1_a_at	NME3	NME/NM23 nucleoside diphosphate kinase 3	XM_414714	5.98067e-12	3.60606
Gga.6833.1.S1_at	---	---	---	2.58155e-06	3.60136
Gga.696.1.S1_at	BDNF	brain-derived neurotrophic factor	NM_001031616	9.17069e-05	3.59989
Gga.13113.1.S1_at	LINGO1	leucine rich repeat and Ig domain containing 1	NM_001024577	8.82201e-09	3.59819
Gga.16264.1.S1_at	MFSD6	major facilitator superfamily domain containing 6	XM_421837	1.97323e-11	3.59725
GgaAffx.1677.1.S1_at	RGS13	regulator of G-protein signaling 13	XM_426615	1.5427e-05	3.59477
Gga.15134.1.S1_at	LOC100859905	uncharacterized LOC100859905	XR_140286	2.21344e-06	3.58939
GgaAffx.20518.1.S1_at	---	---	---	1.03202e-09	3.58839
GgaAffx.7020.1.S1_at	BDKRB2	bradykinin receptor B2	NM_001031553	3.26646e-06	3.58392
GgaAffx.22876.2.A1_at	---	---	---	5.22342e-05	3.58371
Gga.10632.1.S1_s_at	KIF15	kinesin family member 15	XM_418807	4.34175e-05	3.58203
GgaAffx.10867.1.A1_at	TPT1	tumor protein, translationally-controlled 1	NM_205398	5.42171e-05	3.57872
GgaAffx.5274.1.S1_at	THBD	---	---	9.80306e-05	3.5743
Gga.16670.2.S1_s_at	DCK	deoxycytidine kinase	NM_001006451	1.21632e-06	3.56962
GgaAffx.9099.1.S1_at	ARAP2	ArfGAP with RhoGAP domain, ankyrin repeat and PH domain 2	XM_426346	8.66929e-06	3.56705
Gga.19342.1.S1_at	KCNMA1	potassium large conductance calcium-activated channel, subfamily M, alpha member 1	NM_204224	1.55195e-06	3.56689
Gga.19575.1.A1_at	HNRPK	heterogeneous nuclear ribonucleoprotein K	NM_001031385	9.1478e-05	3.56684
Gga.12519.1.S1_at	ZCCHC2	zinc finger, CCHC domain containing 2	XM_418991	2.29508e-07	3.56469
GgaAffx.26234.1.S1_s_at	KNTC1	kinetochore associated 1	XM_415157	2.58334e-08	3.5612
GgaAffx.12161.1.S1_s_at	TRPC4AP	transient receptor potential cation channel, subfamily C, member 4 associated protein	NM_001039317	1.81534e-09	3.56057
GgaAffx.11455.1.S1_s_at	MCM3	minichromosome maintenance complex component 3	NM_001006421	1.13146e-10	3.55922
Gga.6870.1.S1_at	FBXO39	F-box protein 39	XM_003642419	3.51709e-07	3.55516
Gga.4358.1.S1_a_at	KIF4A	kinesin family member 4A	NM_204975	5.67481e-12	3.55068
Gga.3677.1.S1_at	CAPN2	calpain 2, (m/II) large subunit	NM_205080	5.06337e-10	3.54612
Gga.2589.1.S1_at	PLCG1	phospholipase C, gamma 1	XM_003642501	1.11806e-10	3.53702
Gga.6792.1.A1_s_at	KLHL8	kelch-like 8 (Drosophila)	XM_420548	2.18154e-06	3.52388
Gga.12071.1.S1_at	---	---	---	3.49829e-09	3.51268
GgaAffx.24375.2.S1_at	PLA2G5	phospholipase A2, group V	NM_001278044 /// XM_001234910	0.000122278	3.51198
GgaAffx.12671.1.S1_at	EARS2	glutamyl-tRNA synthetase 2, mitochondrial (putative)	NM_001031467	2.92237e-08	3.51068
Gga.16627.1.S1_at	C26H1ORF88	chromosome 26 open reading frame, human C1orf88	XM_418050	2.48932e-09	3.50945
Gga.7995.1.S1_at	---	---	---	6.51226e-09	3.5006
GgaAffx.21477.1.S1_s_at	---	---	---	3.30047e-06	3.49736
GgaAffx.20293.1.S1_s_at	FAM160B1	family with sequence similarity 160, member B1	XM_421774	8.87175e-05	3.49566
GgaAffx.12080.1.S1_s_at	DCK	deoxycytidine kinase	NM_001006451	1.78654e-11	3.49191
GgaAffx.3849.1.S1_at	LRRC8B	leucine rich repeat containing 8 family, member B	XM_422354	5.21313e-06	3.48845
Gga.17477.1.S1_at	---	---	---	1.04797e-08	3.48789
Gga.9459.1.S1_s_at	NUF2	NUF2, NDC80 kinetochore complex component, homolog (S. cerevisiae)	NM_204478	2.45213e-12	3.48308
GgaAffx.12419.1.S1_s_at	DTL	denticleless E3 ubiquitin protein ligase homolog (Drosophila)	NM_001031048	3.5753e-08	3.48038
Gga.11165.1.S1_at	CENPM	centromere protein M	NM_001044638	2.15763e-10	3.47977
Gga.10899.1.S1_at	MCPH1	microcephalin 1	NM_001105319	4.05981e-08	3.47738
GgaAffx.20385.1.S1_at	C3H2ORF43	chromosome 3 open reading frame, human C2orf43	NM_001031093	9.71196e-10	3.47677
Gga.974.1.S1_at	MAFA	v-maf musculoaponeurotic fibrosarcoma oncogene homolog A	NM_205025	8.14388e-09	3.47565
Gga.3982.1.S2_at	INHBA	inhibin, beta A	NM_205396	1.97505e-06	3.47564
Gga.17236.1.S1_at	LOC100858809	uncharacterized LOC100858809	XR_140065	8.98552e-07	3.47442
GgaAffx.24145.1.S1_at	SLC39A6	solute carrier family 39 (zinc transporter), member 6	XM_419071	2.95565e-06	3.47352
GgaAffx.2225.1.S1_s_at	LPCAT2	lysophosphatidylcholine acyltransferase 2	NM_001030568	6.29033e-06	3.47105
GgaAffx.21893.2.S1_s_at	GALNS	galactosamine (N-acetyl)-6-sulfate sulfatase	XM_414208	1.86725e-07	3.46281
GgaAffx.12146.1.S1_at	SNRPA1	small nuclear ribonucleoprotein polypeptide A'	NM_001005823	1.02671e-10	3.46231
Gga.17320.1.S1_at	---	---	---	7.82066e-08	3.46211
GgaAffx.8974.1.S1_s_at	CHKA	choline kinase alpha	XM_421045	1.276e-07	3.46142
GgaAffx.26766.1.S1_at	MMGT1	membrane magnesium transporter 1	XM_420228	1.06094e-07	3.45949
Gga.12968.1.S1_s_at	DBF4	DBF4 homolog (S. cerevisiae)	XM_003640664 /// XM_418638	0.000148004	3.45556
GgaAffx.12737.1.S1_at	MPP1	membrane protein, palmitoylated 1, 55kDa	NM_001007917	5.62315e-11	3.45517
GgaAffx.10361.1.S1_at	---	---	---	4.98246e-09	3.45454
Gga.15966.1.S1_at	ANK2	ankyrin 2, neuronal	XM_420641	2.15409e-07	3.45447
Gga.6313.1.S1_at	DUS2L	dihydrouridine synthase 2-like, SMM1 homolog (S. cerevisiae)	XM_414079	4.09572e-07	3.45333
Gga.2197.1.S1_s_at	HK1	hexokinase 1	NM_204101	2.59022e-09	3.452
Gga.4109.1.S1_at	ABCB1LB	ATP-binding cassette, sub-family B (MDR/TAP), member 1-like B	NM_204894	3.14024e-05	3.45006
GgaAffx.3632.1.S1_at	2002-09-01	septin 2	XM_422654	6.19813e-05	3.44972
Gga.4252.1.S1_at	ZW10	ZW10, kinetochore associated, homolog (Drosophila)	NM_204583	1.64625e-09	3.444
Gga.10906.1.S1_a_at	CBR4	carbonyl reductase 4	XM_420403	2.95647e-07	3.44215
GgaAffx.4480.1.S1_at	CLEC16A	C-type lectin domain family 16, member A	XM_414931	2.19814e-07	3.44077
Gga.19413.1.S1_at	NUDCD1	NudC domain containing 1	XM_003640849	1.56704e-08	3.43803
Gga.3539.1.S1_at	PKN3	protein kinase N3	XM_003642279	1.39001e-09	3.43521
Gga.13255.1.S1_at	DDAH1	dimethylarginine dimethylaminohydrolase 1	NM_204382	0.000159857	3.4344
GgaAffx.6700.1.S1_s_at	GALC	galactosylceramidase	XM_421304	0.00040183	3.43104
GgaAffx.3035.1.S1_s_at	GTSE1	G-2 and S-phase expressed 1	NM_001031332	6.86824e-06	3.43054
Gga.17236.1.S1_x_at	LOC100858809	uncharacterized LOC100858809	XR_140065	6.66678e-07	3.43018
Gga.15580.1.S1_at	SLC24A4	solute carrier family 24 (sodium/potassium/calcium exchanger), member 4	XM_001235437	1.16485e-06	3.4299
Gga.10009.1.S1_at	NUBPL	nucleotide binding protein-like	XM_421229	1.07316e-06	3.42984
Gga.17061.1.S1_s_at	ABCC1	ATP-binding cassette, sub-family C (CFTR/MRP), member 1	NM_001012522	1.48824e-07	3.42565
GgaAffx.12184.1.S1_at	ANAPC5	anaphase promoting complex subunit 5	NM_001006187	1.72206e-11	3.41532
Gga.13374.1.S1_at	INPP5F	inositol polyphosphate-5-phosphatase F	XM_421792	0.000363633	3.41267
Gga.16025.1.S1_at	C12H3ORF14	chromosome 12 open reading frame, human C3orf14	XM_414410	9.41799e-07	3.41215
GgaAffx.2542.1.S1_at	TOMM34	translocase of outer mitochondrial membrane 34	XM_417366	6.65781e-09	3.40814
GgaAffx.7833.1.S1_s_at	GNG2	guanine nucleotide binding protein (G protein), gamma 2	NM_001097528	8.03279e-11	3.4053
Gga.7110.1.S1_at	ESPL1	extra spindle pole bodies homolog 1 (S. cerevisiae)	XM_423289	2.8508e-07	3.40165
Gga.11182.1.S1_at	---	---	---	3.22037e-06	3.39993
Gga.13515.1.S1_at	LBR	lamin B receptor	NM_205342	5.13199e-08	3.39866
GgaAffx.6999.2.S1_at	---	---	---	1.48926e-08	3.39517
Gga.2100.1.S1_s_at	DNA2	DNA replication helicase 2 homolog (yeast)	NM_001006497	5.6258e-07	3.39479
Gga.12629.1.S1_at	LRRC49	leucine rich repeat containing 49	XM_413778	8.61101e-08	3.3923
Gga.14800.1.S1_s_at	CCDC15	coiled-coil domain containing 15	XM_417850	4.77232e-08	3.39205
Gga.14849.1.A1_at	ALX4	ALX homeobox 4	NM_204162	2.25229e-07	3.38928
Gga.6390.3.S1_a_at	CTSC	cathepsin C	XM_417207	5.92601e-09	3.38811
Gga.4516.2.S1_at	2011-09-01	septin 11	XM_420591	5.51278e-09	3.38722
GgaAffx.11152.1.S1_at	---	---	---	1.31762e-09	3.38646
GgaAffx.24435.1.S1_at	CDCA3	cell division cycle associated 3	NM_001278136 /// NM_001278137 /// XM_001232833	9.2446e-08	3.38505
GgaAffx.11158.1.S1_s_at	HPS1	Hermansky-Pudlak syndrome 1	NM_001031580	5.10616e-07	3.38158
Gga.8057.1.S1_s_at	CCND3	cyclin D3	NM_001008453	7.23258e-10	3.38102
Gga.4944.1.S2_at	BCL2L1	BCL2-like 1	NM_001025304	1.14535e-10	3.36799
Gga.819.1.S1_at	TUBB1	tubulin, beta 1 class VI	NM_205445	4.64377e-08	3.36341
Gga.2742.3.S1_at	FAM96A	family with sequence similarity 96, member A	NM_001030555	1.74596e-08	3.36183
Gga.5219.2.S1_a_at	LOC424109	alpha-aspartyl dipeptidase	XM_421963	3.52607e-09	3.36001
GgaAffx.6476.1.S1_at	PARM1	prostate androgen-regulated mucin-like protein 1	XM_429964	1.0678e-08	3.35919
Gga.7807.1.S1_at	MFGE8	milk fat globule-EGF factor 8 protein	NM_001277110 /// NM_001277111 /// XM_413867	7.06884e-08	3.35882
GgaAffx.21050.1.S1_at	PORCN	porcupine	XR_140379	1.25547e-06	3.35552
Gga.10389.1.S1_at	ITGA11	integrin, alpha 11	XM_413930	4.78221e-08	3.35518
Gga.6112.3.S1_a_at	---	---	---	9.62419e-09	3.3546
Gga.19819.1.S1_at	RTTN	rotatin	NM_001256543 /// XM_001235278	0.000501711	3.35448
Gga.11113.1.S1_at	---	---	---	8.42398e-07	3.35296
Gga.2742.2.S1_s_at	FAM96A	family with sequence similarity 96, member A	NM_001030555	1.73333e-11	3.34862
Gga.4690.3.S1_a_at	NUP160	nucleoporin 160kDa	NM_001031601 /// XM_001232606	1.87432e-09	3.34272
Gga.12965.1.S1_s_at	MIS18A	MIS18 kinetochore protein homolog A (S. pombe)	XM_416702	8.08347e-09	3.33885
Gga.12226.2.S1_a_at	DNAJC5	DnaJ (Hsp40) homolog, subfamily C, member 5	NM_001278008 /// NM_001278009 /// XM_417428	1.42584e-11	3.33868
Gga.16884.1.S1_at	---	---	---	1.26863e-09	3.33593
Gga.8194.1.S1_a_at	CEP192	---	---	6.76871e-09	3.33565
GgaAffx.24582.1.S1_at	CENPT	centromere protein T	NM_001276313 /// XM_414020	6.38035e-11	3.33097
GgaAffx.21617.1.S1_s_at	ORAOV1	oral cancer overexpressed 1	NM_001031186	3.71714e-07	3.3305
GgaAffx.12637.1.S1_at	RNF7	ring finger protein 7	NM_001031307	1.29372e-07	3.32942
GgaAffx.25344.4.S1_s_at	ABCA3	ATP-binding cassette, sub-family A (ABC1), member 3	XM_414701	4.04301e-09	3.32938
GgaAffx.21048.1.S1_s_at	ASAP1	ArfGAP with SH3 domain, ankyrin repeat and PH domain 1	XM_425945	5.99919e-05	3.3274
Gga.11106.2.S1_a_at	SS18L2	synovial sarcoma translocation gene on chromosome 18-like 2	XM_001231860	6.57689e-10	3.3255
Gga.1994.1.S1_at	STIL	SCL/TAL1 interrupting locus	XM_422457	3.71564e-08	3.32316
GgaAffx.11012.1.S1_at	AASDHPPT	aminoadipate-semialdehyde dehydrogenase-phosphopantetheinyl transferase	NM_001278088 /// XM_417169	9.74423e-06	3.32187
Gga.6415.1.S1_at	AKR7A2	aldo-keto reductase family 7, member A2 (aflatoxin aldehyde reductase)	XM_417628	2.64087e-09	3.32121
Gga.6311.1.S1_at	HEY1	hairy/enhancer-of-split related with YRPW motif 1	XM_425926	6.71181e-08	3.31986
Gga.16140.1.S1_at	LOC100858182	uncharacterized LOC100858182	XM_003640321 /// XM_003640322	3.19537e-09	3.31829
GgaAffx.9262.1.S1_at	MT3	metallothionein 3	NM_001097538	2.03726e-08	3.31218
Gga.12099.1.S1_s_at	SLC35F5	solute carrier family 35, member F5	XM_422127	8.96761e-05	3.31072
Gga.9364.1.S1_at	IGFBP5	insulin-like growth factor binding protein 5	XM_422069	0.000352251	3.30861
Gga.5148.1.S2_s_at	TNFRSF1B	tumor necrosis factor receptor superfamily, member 1B	NM_204439	4.04721e-07	3.30036
Gga.6343.2.S1_at	CDKN3	cyclin-dependent kinase inhibitor 3	NM_001252162	2.88751e-07	3.2992
Gga.19123.1.S1_at	---	---	---	6.70193e-10	3.29756
Gga.9577.1.S1_at	TUBGCP4	tubulin, gamma complex associated protein 4	XM_413958	1.0708e-06	3.29255
Gga.5142.1.S1_at	---	---	---	4.70607e-09	3.2924
GgaAffx.11294.1.S1_s_at	NUDCD1	NudC domain containing 1	XM_003640849	0.000129472	3.29182
Gga.8353.1.S1_at	CSTB	cystatin B (stefin B)	NM_001198648	5.40916e-09	3.29135
GgaAffx.24065.1.S1_at	TTLL11	tubulin tyrosine ligase-like family, member 11	XM_415399	1.29444e-07	3.291
Gga.5350.1.S1_a_at	OSGEPL1	O-sialoglycoprotein endopeptidase-like 1	XM_421842	2.65093e-08	3.29042
Gga.1293.1.S1_at	UBR5	ubiquitin protein ligase E3 component n-recognin 5	XM_003640847	7.80794e-08	3.28466
GgaAffx.25543.1.S1_at	CZH9ORF100	chromosome Z open reading frame, human C9orf100	NM_001195689	5.33274e-06	3.28034
GgaAffx.20290.1.S1_at	---	---	---	1.34172e-05	3.27847
Gga.16121.1.S1_at	C11ORF63	---	---	1.13895e-06	3.27748
GgaAffx.5039.1.S1_at	CORO2B	coronin, actin binding protein, 2B	XM_003641863	2.88882e-08	3.27538
Gga.18626.1.S1_at	---	---	---	1.53798e-05	3.27429
GgaAffx.21036.1.S1_at	---	---	---	2.33581e-05	3.27036
GgaAffx.3343.1.S1_at	---	---	---	3.49604e-06	3.268
Gga.16181.1.S1_at	KANSL3	---	---	3.90582e-10	3.26565
Gga.5398.1.S1_at	AGAP1	ArfGAP with GTPase domain, ankyrin repeat and PH domain 1	XM_421880	4.98362e-08	3.26408
GgaAffx.1358.2.S1_s_at	C15H22ORF25	chromosome 15 open reading frame, human C22orf25	NM_001007836	3.56605e-06	3.26277
Gga.13183.1.S1_at	ANK2	ankyrin 2, neuronal	XM_420641	4.18495e-09	3.25989
Gga.16727.1.S1_at	MYO10L	myosin-X-like	XM_003641639	3.8387e-09	3.25873
GgaAffx.12779.1.S1_at	XPO1	exportin 1 (CRM1 homolog, yeast)	NM_001012869	0.00056434	3.25651
Gga.6847.1.S1_at	LOC100858262	zinc finger CCCH domain-containing protein 11A-like	XM_003643945	5.09217e-06	3.25474
GgaAffx.23757.5.S1_s_at	ANK2	ankyrin 2, neuronal	XM_420641	3.04223e-07	3.25342
GgaAffx.26152.1.S1_at	POP1	processing of precursor 1, ribonuclease P/MRP subunit (S. cerevisiae)	XM_003640813	0.0004444	3.25196
GgaAffx.20156.1.S1_s_at	---	---	---	1.87693e-05	3.25144
Gga.4929.1.S1_s_at	GABPB1	GA binding protein transcription factor, beta subunit 1	NM_001005816 /// NM_001012622	7.59477e-05	3.25106
Gga.13020.1.S1_s_at	LOC415800	nudix (nucleoside diphosphate linked moiety X)-type motif 7	NM_001252066 /// NR_073539 /// XM_414160	0.000144242	3.2492
Gga.14155.1.S1_at	TSPAN2	tetraspanin 2	XM_418015	1.80808e-06	3.24399
GgaAffx.5859.1.S1_at	PDZD8	PDZ domain containing 8	XM_426541	2.9667e-05	3.24318
Gga.9772.1.S1_at	FN1	fibronectin 1	NM_001198712	0.000367379	3.23785
GgaAffx.2221.1.S1_s_at	SMURF2	SMAD specific E3 ubiquitin protein ligase 2	XM_425380	0.000683444	3.23593
Gga.18906.1.S1_s_at	DNAJC1	DnaJ (Hsp40) homolog, subfamily C, member 1	XM_418609	4.70736e-13	3.2353
Gga.5941.1.S1_at	EPB41L1	erythrocyte membrane protein band 4.1-like 1	XM_417304	2.49159e-08	3.22954
Gga.6988.1.S1_at	CALML4	calmodulin-like 4	NM_001277629 /// XM_425089	2.24757e-08	3.22671
GgaAffx.26468.1.S1_at	CCBP2	chemokine binding protein 2	XM_418499	2.62023e-06	3.22423
Gga.4581.1.S1_at	FLNB	filamin B, beta	NM_001030341	3.96598e-06	3.22367
GgaAffx.24211.1.S1_at	POC1A	POC1 centriolar protein homolog A (Chlamydomonas)	XM_414244	3.01533e-08	3.22352
GgaAffx.26217.1.S1_at	FAM82A2	family with sequence similarity 82, member A2	XM_420936	6.95164e-06	3.22178
Gga.8479.1.S1_at	FUBP1	far upstream element (FUSE) binding protein 1	NM_001006535	9.56531e-05	3.21696
GgaAffx.11364.2.S1_s_at	MTBP	Mdm2, transformed 3T3 cell double minute 2, p53 binding protein (mouse) binding protein	XM_418460	0.000116624	3.2144
Gga.1096.1.S1_at	HSD17B10	hydroxysteroid (17-beta) dehydrogenase 10	XM_423479	5.30974e-09	3.20833
GgaAffx.11267.1.S1_x_at	---	---	---	7.35068e-06	3.20744
Gga.4973.3.S1_x_at	BF1 /// BF1 /// BF2	MHC BF1 class I /// MHC class I antigen B-F minor heavy chain /// Major histocompatibil	NM_001031338 /// NM_001044683 /// NM_001097530	2.31955e-05	3.19861
GgaAffx.3442.2.S1_s_at	ARHGEF3	Rho guanine nucleotide exchange factor (GEF) 3	NM_001030595	2.3112e-06	3.19849
Gga.16663.1.S1_at	C4	complement 4	NM_001077233	4.50111e-06	3.19758
GgaAffx.3514.1.S1_at	NACAD	NAC alpha domain containing	XM_418516	9.2865e-08	3.19687
Gga.10683.1.S1_at	FAS	Fas (TNF receptor superfamily, member 6)	NM_001199487	0.000346012	3.19417
Gga.17892.1.S1_at	---	---	---	4.44516e-05	3.1937
Gga.8822.1.S1_at	NDUFB8	NADH dehydrogenase (ubiquinone) 1 beta subcomplex, 8, 19kDa	NM_001006502	1.40237e-08	3.18846
Gga.2754.1.S1_at	ZWILCH	Zwilch, kinetochore associated, homolog (Drosophila)	XM_413922	7.67114e-08	3.18776
Gga.4017.1.S1_at	EZR	ezrin	NM_204885	1.11316e-06	3.18296
GgaAffx.1911.1.S1_at	LOC100857330	max dimerization protein 3-like	XM_003642071	5.05747e-07	3.18157
GgaAffx.5246.1.S1_at	CASP10	caspase 10, apoptosis-related cysteine peptidase	XM_421936	2.20392e-05	3.18055
GgaAffx.4777.1.S1_at	TIPIN	TIMELESS interacting protein	NM_001012690	3.6671e-07	3.18001
Gga.2197.2.S1_a_at	HK1	hexokinase 1	NM_204101	4.25442e-11	3.17969
Gga.7273.1.S1_at	TLCD1	TLC domain containing 1	XM_415821	2.91168e-08	3.17803
Gga.790.1.S1_at	ISL2	ISL LIM homeobox 2	---	1.62783e-05	3.17653
Gga.5715.1.S1_at	IFT52	intraflagellar transport 52 homolog (Chlamydomonas)	NM_001006287	3.22057e-11	3.17643
Gga.9203.1.S1_s_at	ENTPD1	ectonucleoside triphosphate diphosphohydrolase 1	NM_001012907	1.03476e-06	3.172
GgaAffx.20492.1.S1_at	---	---	---	6.23217e-07	3.17051
Gga.11816.2.S1_x_at	---	---	---	7.7962e-06	3.16859
Gga.9254.1.S1_at	---	---	---	0.000318849	3.16711
GgaAffx.7741.1.S1_s_at	ZRANB3	zinc finger, RAN-binding domain containing 3	XM_003641593	7.11348e-09	3.16431
Gga.12993.1.S1_at	PPFIBP1	PTPRF interacting protein, binding protein 1 (liprin beta 1)	NM_001030771	0.00200391	3.16294
Gga.2340.1.S1_at	---	---	---	0.000271415	3.16174
Gga.15796.1.S1_at	---	---	---	4.17921e-08	3.16027
Gga.11225.1.S1_s_at	KIAA1731	KIAA1731 ortholog	XM_417197	9.29799e-06	3.1577
Gga.14960.1.S1_at	---	---	---	1.69321e-07	3.15712
Gga.6172.1.S1_at	INPP5F	inositol polyphosphate-5-phosphatase F	XM_421792	1.62754e-08	3.1559
Gga.12512.1.S1_at	PLXDC2	plexin domain containing 2	XM_418613	8.98083e-06	3.15554
GgaAffx.21259.1.S1_at	AHSA2	AHA1, activator of heat shock 90kDa protein ATPase homolog 2 (yeast)	NM_001199418	5.0815e-09	3.15504
GgaAffx.1475.1.S1_at	NEK7	NIMA (never in mitosis gene a)-related kinase 7	NM_001031264	5.06488e-05	3.15138
Gga.11797.1.S1_s_at	VRK1	vaccinia related kinase 1	NM_001006485	5.81516e-07	3.15022
Gga.4999.2.S1_at	ITGA4	integrin, alpha 4 (antigen CD49D, alpha 4 subunit of VLA-4 receptor)	XM_421974	2.54258e-11	3.14776
GgaAffx.21220.1.S1_s_at	---	---	---	1.11605e-08	3.14614
GgaAffx.22620.1.S1_at	SLC8A1	solute carrier family 8 (sodium/calcium exchanger), member 1	NM_001079473	0.0002244	3.1455
Gga.3602.2.S1_a_at	---	---	---	1.27793e-07	3.14473
GgaAffx.1969.3.S1_at	RAB11FIP1	RAB11 family interacting protein 1 (class I)	XM_001233960	1.98369e-06	3.14456
Gga.2061.1.S1_at	GATA6	GATA binding protein 6	NM_205420	7.41658e-06	3.1405
Gga.13399.1.S1_at	NFE2L1	nuclear factor (erythroid-derived 2)-like 1	NM_001030756	3.62023e-06	3.1404
GgaAffx.8063.4.S1_at	TXNRD1	thioredoxin reductase 1	NM_001030762	0.000848467	3.13361
Gga.19339.1.S1_at	FAM72A	family with sequence similarity 72, member A	XM_417970	1.94206e-07	3.13155
Gga.2662.1.S1_at	ITFG1	integrin alpha FG-GAP repeat containing 1	NM_001005840	1.53425e-09	3.13126
GgaAffx.23573.1.S1_at	2011-09-01	septin 11	XM_420591	1.81395e-10	3.12634
Gga.11238.1.S1_at	CLN6	ceroid-lipofuscinosis, neuronal 6, late infantile, variant	NM_001277628 /// XM_413928	1.2418e-06	3.12545
Gga.9693.2.S1_a_at	HEATR2	HEAT repeat containing 2	XM_414755	1.58474e-06	3.1247
Gga.17931.1.S1_at	---	---	---	0.000360754	3.12365
GgaAffx.11571.1.S1_at	VRK1	vaccinia related kinase 1	NM_001006485	1.32211e-09	3.12356
Gga.13868.1.S1_at	PRKX	protein kinase, X-linked	XM_416852	5.00204e-05	3.11949
GgaAffx.2527.2.S1_s_at	ZDHHC13	zinc finger, DHHC-type containing 13	NM_001031171	1.58502e-12	3.11229
Gga.18985.1.S1_at	RALGAPA1	Ral GTPase activating protein, alpha subunit 1 (catalytic)	NM_001277447 /// NM_001277451 /// NM_001277452 /// NM_001277453 /// NM_001277454 /// XM	2.00207e-06	3.11182
GgaAffx.12703.1.S1_at	TLR21	Toll-like receptor 21	NM_001030558	1.30585e-07	3.11111
Gga.9931.1.S1_at	FAM38A	family with sequence similarity 38, member A	XM_414209	1.71654e-06	3.11097
GgaAffx.12433.1.S1_at	MCMBP	minichromosome maintenance complex binding protein	NM_001012912	2.6118e-06	3.11089
GgaAffx.21074.1.S1_at	---	---	---	7.76951e-06	3.10959
Gga.2538.2.S1_a_at	NRP2	neuropilin 2	NM_204284	0.000231304	3.10848
Gga.1551.2.S1_a_at	BIRC5	baculoviral IAP repeat containing 5	NM_001012317 /// NM_001012318 /// NM_001012319 /// NM_204235	3.30638e-07	3.10826
Gga.2647.1.S1_at	MTMR2	myotubularin related protein 2	NM_001039274	7.85351e-08	3.10713
Gga.18070.1.S1_at	---	---	---	7.23512e-05	3.10648
Gga.12192.2.S1_a_at	OSMR	oncostatin M receptor	XM_425020	0.000101409	3.10624
Gga.7441.1.S1_at	---	---	---	1.75767e-07	3.10425
Gga.13575.1.S1_at	RPL21	ribosomal protein L21	XM_001233392 /// XM_417127	0.000217735	3.10368
Gga.3982.1.S1_at	INHBA	inhibin, beta A	NM_205396	6.58792e-06	3.101
GgaAffx.23312.2.S1_s_at	TMEM48	transmembrane protein 48	XM_001235441	2.32599e-09	3.0974
Gga.13017.1.S1_s_at	LUC7L3	LUC7-like 3 (S. cerevisiae)	NM_001031530	4.48263e-06	3.09631
Gga.12491.1.S1_a_at	DNTTIP1	deoxynucleotidyltransferase, terminal, interacting protein 1	XM_428778	2.69637e-08	3.09621
Gga.2386.1.S1_at	SAMD4A	sterile alpha motif domain containing 4A	XM_421450	8.42538e-08	3.09373
GgaAffx.24331.1.S1_s_at	NDRG3	NDRG family member 3	---	4.91556e-09	3.09281
GgaAffx.12657.1.S1_at	SLC12A4	solute carrier family 12 (potassium/chloride transporters), member 4	NM_001030567 /// XM_001234004 /// XM_003641916 /// XM_003641917	0.000145675	3.09255
Gga.13628.1.S1_at	VRK1	vaccinia related kinase 1	NM_001006485	9.47319e-05	3.08794
GgaAffx.25813.1.S1_at	ERLIN1	ER lipid raft associated 1	NM_001031223	4.65454e-08	3.08741
Gga.5309.1.S1_at	LOC771811	uncharacterized LOC771811	XM_001235037	3.33261e-10	3.08702
Gga.391.1.S1_at	IL10RB	interleukin 10 receptor, beta	NM_204857	1.69983e-07	3.08122
Gga.3080.1.S2_at	GLG1	golgi glycoprotein 1	NM_205496	5.07964e-09	3.07941
Gga.20027.1.S1_s_at	---	---	---	7.07062e-07	3.07907
GgaAffx.25782.3.S1_s_at	LOC427010	zinc finger RNA-binding protein-like	XM_003640563	0.000189889	3.07845
Gga.18648.1.S1_at	---	---	---	3.06573e-05	3.07621
GgaAffx.21625.1.S1_at	---	---	---	2.74385e-07	3.07301
Gga.10986.1.S1_at	GNL3	guanine nucleotide binding protein-like 3 (nucleolar)	XM_414249	0.000217175	3.07122
Gga.3086.1.S1_at	SNRPB	small nuclear ribonucleoprotein polypeptides B and B1	NM_204599	7.85989e-11	3.07068
Gga.12192.2.S1_s_at	OSMR	oncostatin M receptor	XM_425020	0.000199479	3.06861
GgaAffx.9658.1.S1_at	VPS13A	vacuolar protein sorting 13 homolog A (S. cerevisiae)	NM_001277836 /// XR_026664	6.84428e-05	3.06806
Gga.13174.1.S1_at	---	---	---	5.66201e-05	3.06591
Gga.5913.1.S1_a_at	MSL1	male-specific lethal 1 homolog (Drosophila)	XM_001236663	6.61682e-06	3.0624
GgaAffx.10937.1.S1_at	HSPH1	heat shock 105kDa/110kDa protein 1	NM_001159698	6.18667e-08	3.06045
Gga.11935.1.S1_at	POP1	processing of precursor 1, ribonuclease P/MRP subunit (S. cerevisiae)	XM_003640813	0.00022844	3.05962
Gga.10464.1.S1_at	SLC36A4	solute carrier family 36 (proton/amino acid symporter), member 4	XM_417200	2.50536e-06	3.05866
Gga.4816.1.A1_at	YWHAB	tyrosine 3-monooxygenase/tryptophan 5-monooxygenase activation protein, beta polypeptid	NM_001006289	1.10868e-05	3.05828
Gga.10286.1.S1_at	PBLD	phenazine biosynthesis-like protein domain containing	NM_001277337 /// XM_421566	3.12032e-09	3.05645
Gga.16470.1.S1_at	LOC768337	tubulin beta-2 chain-like	XM_001231209	7.89408e-07	3.05547
Gga.15828.1.S1_at	---	---	---	0.00013061	3.05413
GgaAffx.5245.1.S1_s_at	OBFC1	oligonucleotide/oligosaccharide-binding fold containing 1	XM_421742	0.000208418	3.05397
Gga.3249.1.S1_at	GLT25D2	glycosyltransferase 25 domain containing 2	XM_422290	5.25159e-06	3.05092
GgaAffx.5368.1.S1_at	TP53BP1	tumor protein p53 binding protein 1	XM_413957	5.01801e-10	3.04889
Gga.16163.1.S1_s_at	LOC421792	uncharacterized LOC421792	NM_001006411	9.11375e-09	3.04807
Gga.10387.1.S1_s_at	TRIO	triple functional domain (PTPRF interacting)	XM_419004	5.43909e-07	3.04783
Gga.1061.1.S1_a_at	PDRG1	p53 and DNA-damage regulated 1	XM_001235075	5.91806e-13	3.0478
Gga.9864.1.S1_at	KIAA0319L	KIAA0319-like	XM_417781	5.60757e-11	3.04624
Gga.6103.1.S1_x_at	LOC100857439 /// LOC100858085 /// LOC100858681 /// LOC417953 /// LOC768333 /// LOC769809 /// LOC769852 /// LOC770022	histone H3.2-like /// histone H3.2-like /// histone H3.2-like /// histone H3.2-like ///	XM_001231208 /// XM_001232832 /// XM_001233027 /// XM_001233170 /// XM_003640369 /// XM	6.03181e-08	3.04611
Gga.16058.1.S1_at	---	---	---	8.72974e-08	3.04494
GgaAffx.3815.1.S1_at	FAM154B	family with sequence similarity 154, member B	XM_425077	1.63187e-05	3.04212
Gga.9398.1.S1_at	KIF15	kinesin family member 15	XM_418807	3.4257e-10	3.04202
GgaAffx.6137.1.S1_at	DOCK1	dedicator of cytokinesis 1	XM_421819	4.32414e-05	3.03963
GgaAffx.10203.1.S1_at	OSR2	odd-skipped related 2 (Drosophila)	NM_001170344	7.6127e-05	3.03819
Gga.1357.1.S1_at	---	---	---	9.84075e-10	3.03776
Gga.2648.1.S2_at	HOXB3	homeobox B3	NM_204743	5.42123e-08	3.03593
GgaAffx.12469.1.S1_s_at	ELOVL6	ELOVL fatty acid elongase 6	NM_001031539	1.66713e-09	3.03481
Gga.19482.1.S1_at	---	---	---	2.58821e-09	3.03354
Gga.4516.2.S1_s_at	2011-09-01	septin 11	XM_420591	9.04437e-08	3.03289
GgaAffx.10997.2.S1_s_at	KDELC2	KDEL (Lys-Asp-Glu-Leu) containing 2	XM_003640565	1.22201e-08	3.03098
Gga.11808.1.S1_at	PYROXD1	pyridine nucleotide-disulphide oxidoreductase domain 1	NM_001277276 /// XM_416422	1.4586e-07	3.03061
GgaAffx.20601.1.S1_s_at	GGCL1 /// LOC770718	chemokine-like ligand 1 /// tripartite motif-containing protein 39-like	NM_001045831 /// XM_001232969	7.92477e-06	3.02965
Gga.4129.1.S1_at	CCNA2	cyclin A2	NM_205244	4.44263e-05	3.02706
Gga.9577.1.S1_s_at	TUBGCP4	tubulin, gamma complex associated protein 4	XM_413958	3.2958e-06	3.02665
Gga.11694.1.S1_s_at	C10ORF28	chromosome 6 open reading frame, human C10orf28	XM_430100	2.33171e-06	3.0254
Gga.17883.1.S1_at	LOC100858019	uncharacterized LOC100858019	XR_140024	3.7587e-05	3.02513
GgaAffx.12144.1.S1_s_at	NEIL1	nei endonuclease VIII-like 1 (E. coli)	NM_001080876	6.22849e-07	3.02258
GgaAffx.3563.1.S1_s_at	SPATA5L1	spermatogenesis associated 5-like 1	XM_001232156 /// XM_003641850 /// XM_413821	1.89046e-11	3.02156
Gga.11143.1.S1_at	UBAP2	ubiquitin associated protein 2	NM_001277104 /// XM_001236333	4.0819e-06	3.02136
Gga.13162.1.S1_at	MANEA	mannosidase, endo-alpha	XM_419831	3.29463e-07	3.02127
Gga.9759.2.S1_a_at	---	---	---	1.99695e-09	3.02002
Gga.815.1.S1_at	ITGAV	integrin, alpha V	NM_205439	1.04382e-05	3.01928
GgaAffx.20596.1.S1_at	LSM14A	LSM14A, SCD6 homolog A (S. cerevisiae)	NM_001012778	4.52659e-05	3.0182
Gga.7277.1.S1_at	---	---	---	7.5504e-05	3.01745
Gga.2856.1.S1_a_at	APITD1	apoptosis-inducing, TAF9-like domain 1	NM_001204932	8.62184e-08	3.01726
Gga.9894.1.S1_at	---	---	---	8.65944e-07	3.01664
Gga.12279.1.S1_at	RPA3	replication protein A3, 14kDa	XM_418679	3.58739e-11	3.01424
Gga.1005.1.S1_s_at	---	---	---	1.59635e-07	3.01378
Gga.11221.1.S1_at	ERICH1	glutamate-rich 1	NM_001278029 /// XM_419922	8.32566e-06	3.01367
GgaAffx.25241.1.S1_at	FAM168A	family with sequence similarity 168, member A	XM_417256	5.41938e-06	3.01185
Gga.8318.1.S1_a_at	---	---	---	4.88441e-06	3.00961
Gga.7477.1.S1_s_at	MSH6	mutS homolog 6 (E. coli)	XM_419359	8.09214e-09	3.0061
Gga.15704.1.S1_at	UBE2Z	ubiquitin-conjugating enzyme E2Z	XM_418113	8.23616e-08	3.00593
GgaAffx.21616.1.S1_at	---	---	---	9.32738e-06	3.00512
Gga.11481.1.S1_at	BRI3BP	BRI3 binding protein	NM_001040120	5.03101e-10	3.00501
Gga.7556.1.S1_at	CLN6	ceroid-lipofuscinosis, neuronal 6, late infantile, variant	NM_001277628 /// XM_413928	4.63111e-09	3.003
Gga.16384.1.S1_at	---	---	---	2.4064e-06	3.00202
GgaAffx.11811.1.S1_at	DIDO1	death inducer-obliterator 1	NM_001012832 /// XM_001234736	4.29504e-05	3.00065
Gga.7599.3.S1_a_at	LOC420810	glyoxylate reductase-like	XM_418902	3.25466e-08	-3.00051
GgaAffx.10541.1.S1_at	OSR1	odd-skipped related 1 (Drosophila)	NM_001168709	2.52121e-06	-3.00106
GgaAffx.25209.3.S1_s_at	NOX4	NADPH oxidase 4	NM_001101829	4.554e-06	-3.00221
Gga.4217.3.S1_x_at	MYH1E	myosin, heavy chain 1E, skeletal muscle (similar to human myosin, heavy chain 1, skelet	NM_001013397	2.866e-05	-3.00271
Gga.19388.1.S1_at	HAPLN1	hyaluronan and proteoglycan link protein 1	NM_205482	6.85771e-05	-3.00407
Gga.8025.1.S1_at	SLC13A3	solute carrier family 13 (sodium-dependent dicarboxylate transporter), member 3	XM_003642481	3.13066e-05	-3.00521
GgaAffx.13038.1.S1_at	PRPS2	phosphoribosyl pyrophosphate synthetase 2	NM_001006264	3.35633e-06	-3.00663
Gga.9476.1.S1_at	ROR1	receptor tyrosine kinase-like orphan receptor 1	NM_204509	0.00030347	-3.00705
GgaAffx.25114.2.S1_s_at	MBNL2	muscleblind-like 2 (Drosophila)	NM_001081700 /// NM_001163371 /// NM_001163372 /// NM_001163373 /// NM_001163374 /// NM	1.82371e-07	-3.0085
GgaAffx.3841.1.S1_at	EXOG	endo/exonuclease (5'-3'), endonuclease G-like	XM_418536	3.09847e-07	-3.01162
Gga.2576.1.S1_at	PTPLA	protein tyrosine phosphatase-like (proline instead of catalytic arginine), member A	XM_418620	2.29575e-05	-3.01409
Gga.1946.1.S1_at	CZH5ORF42	chromosome Z open reading frame, human C5orf42	XM_001234076	6.62216e-09	-3.01519
Gga.4196.2.S1_at	ABLIM2	actin binding LIM protein family, member 2	XM_420811	3.02473e-07	-3.01758
Gga.5171.1.S1_at	CDH5	cadherin 5, type 2 (vascular endothelium)	NM_204227	0.000555546	-3.01782
Gga.2810.2.S1_at	PFKL	phosphofructokinase, liver	XM_001232620	8.42543e-05	-3.0179
Gga.1864.1.S1_at	---	---	---	3.74227e-07	-3.01859
GgaAffx.4220.1.S1_s_at	SYTL4	synaptotagmin-like 4	XM_003641076	3.47927e-06	-3.01964
GgaAffx.6607.2.S1_s_at	LTBP1	latent transforming growth factor beta binding protein 1	XM_003640980 /// XM_419510	2.60465e-05	-3.02072
Gga.8282.2.S1_a_at	---	---	---	2.385e-07	-3.0248
Gga.15359.1.S1_s_at	---	---	---	9.86312e-08	-3.02549
Gga.7992.1.S1_at	---	---	---	1.00425e-08	-3.02903
GgaAffx.12343.1.S1_s_at	FAM172A	family with sequence similarity 172, member A	NM_001006574	4.17598e-09	-3.03042
Gga.18018.1.S1_s_at	PIK3R1	phosphoinositide-3-kinase, regulatory subunit 1 (alpha)	XM_424759	3.71388e-06	-3.03396
Gga.6199.1.S1_at	ATL1	atlastin GTPase 1	XM_421466	9.20582e-12	-3.03456
GgaAffx.7454.1.S1_at	NPHP3	nephronophthisis 3 (adolescent)	XM_418790	1.38472e-05	-3.03565
Gga.8213.1.S1_at	LOC431499	coiled-coil domain-containing protein 81	NM_001031606	5.40302e-07	-3.0404
Gga.7750.1.S1_at	LOC422459	uncharacterized LOC422459	XM_429962	4.04759e-07	-3.0408
Gga.10886.1.S1_a_at	LOC770268	uncharacterized LOC770268	XM_001232744	2.93583e-06	-3.04223
Gga.5367.1.S1_at	MALT1	mucosa associated lymphoid tissue lymphoma translocation gene 1	XM_413722	1.82744e-07	-3.04231
Gga.5356.1.S1_at	DPP7	dipeptidyl-peptidase 7	XM_415570	2.01441e-08	-3.04275
Gga.9721.1.S1_at	---	---	---	2.01568e-05	-3.04334
Gga.17532.1.S1_s_at	UPK1B	uroplakin 1B	XM_416567	1.18513e-05	-3.04421
GgaAffx.10166.1.S1_at	CDH17	cadherin 17, LI cadherin (liver-intestine)	NM_001199495	4.33703e-05	-3.04684
GgaAffx.21300.1.S1_at	ENC1	ectodermal-neural cortex 1 (with BTB-like domain)	XM_424790	3.68612e-08	-3.0526
Gga.4087.1.S2_at	FZD1	frizzled family receptor 1	NM_001030337	8.82061e-12	-3.05268
GgaAffx.22356.2.S1_s_at	KIAA1217	KIAA1217	---	3.52733e-07	-3.0544
Gga.7494.1.S1_at	GTF2H4	general transcription factor IIH, polypeptide 4, 52kDa	NM_001012800	3.33475e-09	-3.05906
GgaAffx.9882.2.S1_s_at	ROBO2	roundabout, axon guidance receptor, homolog 2 (Drosophila)	XM_416674	1.20623e-05	-3.06154
Gga.13170.1.S1_at	---	---	---	9.18399e-08	-3.06349
Gga.8490.1.S1_at	DBC1	deleted in bladder cancer 1	NM_204449	7.12636e-05	-3.0642
Gga.11726.1.S1_a_at	GADD45B	growth arrest and DNA-damage-inducible, beta	NM_001044666	4.63054e-05	-3.06549
GgaAffx.25060.1.S1_at	EIF5B	eukaryotic translation initiation factor 5B	NM_001038496	2.49984e-05	-3.06642
GgaAffx.5743.4.S1_s_at	STON1	stonin 1	NM_001204865	4.35587e-06	-3.0674
GgaAffx.8846.1.S1_at	LOC421049	receptor-type tyrosine-protein phosphatase mu-like	XM_419135	6.13607e-07	-3.07073
Gga.4900.5.S1_at	---	---	---	1.0246e-09	-3.07153
Gga.2460.1.S1_at	PROX1	prospero homeobox 1	NM_001005616	7.32073e-05	-3.07179
Gga.12656.1.S1_a_at	ZSWIM7	zinc finger, SWIM-type containing 7	NM_001197134 /// NM_001197135	5.38418e-09	-3.0721
GgaAffx.12117.1.S1_s_at	MARCKSL1	MARCKS-like 1	NM_001080718	8.04021e-10	-3.07242
Gga.6382.1.S1_s_at	ADAMTS9	ADAM metallopeptidase with thrombospondin type 1 motif, 9	XM_414417	8.29579e-06	-3.07499
Gga.12492.1.S1_at	TMEFF1	transmembrane protein with EGF-like and two follistatin-like domains 1	XM_419072	7.32953e-06	-3.07525
Gga.8360.1.S1_at	ATOH8	atonal homolog 8 (Drosophila)	NM_001177739	2.90145e-05	-3.07606
Gga.5198.3.S1_x_at	HSBP1L1	heat shock factor binding protein 1-like 1	NM_001136182 /// XM_429790	1.25475e-06	-3.07608
Gga.16053.1.S1_at	RCOR3	---	---	8.86665e-11	-3.07718
Gga.14866.1.S1_at	---	---	---	5.47146e-08	-3.07798
Gga.2044.1.S1_x_at	LOC424838	pituitary tumor-transforming gene 1 protein-interacting protein-like	XM_422649	2.78062e-09	-3.08106
Gga.2271.1.S1_at	---	---	---	5.10833e-06	-3.0836
Gga.15797.1.S1_at	---	---	---	8.16978e-07	-3.08597
Gga.7337.2.S1_a_at	SSBP2	single-stranded DNA binding protein 2	XM_001234273	5.99266e-05	-3.08951
Gga.5257.1.S1_at	---	---	---	3.86317e-06	-3.09031
Gga.17534.1.S1_at	---	---	---	4.11052e-07	-3.09293
Gga.7910.1.S1_at	---	---	---	0.00017783	-3.09686
Gga.2619.1.S1_at	---	---	---	2.60047e-08	-3.10058
Gga.8089.1.S1_at	KLF1	Kruppel-like factor 1 (erythroid)	XM_422416	0.000191054	-3.10101
Gga.8277.1.S1_at	---	---	---	7.10437e-05	-3.10155
GgaAffx.21032.1.S1_at	---	---	---	2.77669e-07	-3.10534
GgaAffx.1193.1.S1_s_at	LAMA1	laminin, alpha 1	NM_001199806	8.22189e-08	-3.10562
Gga.4673.1.S1_at	ATG13	autophagy related 13	XM_003641387 /// XM_003641388 /// XM_421116	3.98426e-09	-3.10608
Gga.2975.1.S1_at	KCTD1	potassium channel tetramerisation domain containing 1	XM_001231830	8.2399e-06	-3.10927
Gga.19099.2.S1_a_at	SPARC	secreted protein, acidic, cysteine-rich (osteonectin)	NM_204410	1.19619e-08	-3.10983
Gga.16921.1.S1_at	TCP11L2	t-complex 11 (mouse)-like 2	NM_001001897	4.9268e-08	-3.11034
Gga.18048.1.S1_at	---	---	---	4.02697e-07	-3.11041
GgaAffx.10983.1.S1_at	ZMYM2	zinc finger, MYM-type 2	---	2.31641e-05	-3.11201
Gga.5631.1.S1_at	IKBIP	IKBKB interacting protein	XM_001232182 /// XM_416166	3.09509e-07	-3.11208
GgaAffx.5773.1.S1_s_at	NLGN1	neuroligin 1	NM_001081502	7.32689e-07	-3.11516
Gga.7288.1.S1_at	---	---	---	0.000524027	-3.12103
GgaAffx.20853.1.S1_at	---	---	---	2.18279e-05	-3.12243
GgaAffx.20332.1.S1_at	---	---	---	0.000106545	-3.12433
Gga.293.1.S1_at	SMAD9	SMAD family member 9	NM_001024826	3.23034e-07	-3.12515
Gga.2674.2.S1_a_at	FAM69B	family with sequence similarity 69, member B	XM_001234219 /// XM_415423	9.49199e-07	-3.12546
GgaAffx.23721.1.S1_at	PDE5A	phosphodiesterase 5A, cGMP-specific	XM_420631	4.3363e-06	-3.12641
Gga.14106.1.S1_at	---	---	---	1.56797e-07	-3.12921
Gga.18195.1.S1_at	TPRN	taperin	XM_415534	5.53435e-09	-3.13053
GgaAffx.6667.1.S1_at	DKK2	dickkopf 2 homolog (Xenopus laevis)	XM_420494	1.12936e-07	-3.13072
Gga.2764.1.S1_at	SLC35F1	solute carrier family 35, member F1	XM_001233613	1.14314e-06	-3.13133
Gga.11764.3.A1_a_at	GCHFR	GTP cyclohydrolase I feedback regulator	NM_001199522	1.40831e-06	-3.1317
Gga.12660.2.S1_a_at	PCSK5	proprotein convertase subtilisin/kexin type 5	XM_424841	3.59266e-05	-3.13192
Gga.9025.1.S1_at	C1R	complement component 1, r subcomponent	XM_416518	1.85679e-06	-3.1352
GgaAffx.5964.1.S1_at	PPAPDC1A	phosphatidic acid phosphatase type 2 domain containing 1A	XM_426544	3.4029e-06	-3.13569
GgaAffx.562.1.S1_at	RLF	rearranged L-myc fusion	XM_417721	2.47492e-08	-3.13596
GgaAffx.24484.2.S1_s_at	C1R	complement component 1, r subcomponent	XM_416518	0.000826651	-3.13841
Gga.13819.1.S1_at	---	---	---	5.13762e-05	-3.13966
GgaAffx.24486.1.S1_at	FBN2	fibrillin 2	XM_424715	4.09298e-05	-3.13967
Gga.9563.1.S1_at	CCL4 /// CCL5	chemokine (C-C motif) ligand 4 /// chemokine (C-C motif) ligand 5	NM_001030360 /// NM_001045832	4.56663e-06	-3.13985
Gga.10636.1.S1_at	C21ORF7	chromosome 1 open reading frame, human C21orf7	XM_416695	0.000298571	-3.14083
GgaAffx.20624.1.S1_at	DACH1	dachshund homolog 1 (Drosophila)	NM_001199446	0.000105952	-3.14253
GgaAffx.22126.1.S1_at	---	---	---	2.45907e-07	-3.14271
GgaAffx.21583.1.S1_at	---	---	---	2.05764e-05	-3.14402
GgaAffx.8303.1.S1_at	RERG	RAS-like, estrogen-regulated, growth inhibitor	XM_416404	0.00117028	-3.15045
Gga.718.3.S1_at	DMD	dystrophin	NM_205299	2.0162e-07	-3.15054
GgaAffx.7805.1.S1_at	C7ORF10	chromosome 2 open reading frame, human C7orf10	XM_003640712	2.98097e-05	-3.15284
Gga.13121.1.S1_at	IL17D	interleukin 17D	NM_001110061 /// NR_045037	0.000141197	-3.15285
GgaAffx.7796.1.S1_at	SLC39A8	solute carrier family 39 (zinc transporter), member 8	XM_427970	1.04615e-05	-3.15328
GgaAffx.6272.1.S1_at	---	---	---	2.52977e-06	-3.15929
Gga.17778.1.S1_at	---	---	---	2.18946e-06	-3.16234
Gga.3697.1.S1_at	ABCC9	ATP-binding cassette, sub-family C (CFTR/MRP), member 9	XM_003640404	5.76082e-09	-3.16561
Gga.19355.1.S1_at	---	---	---	3.20679e-07	-3.16706
Gga.3125.1.S1_at	ID2	inhibitor of DNA binding 2, dominant negative helix-loop-helix protein	NM_205002	0.000112138	-3.17103
Gga.7514.1.S1_at	CAD	carbamoyl-phosphate synthetase 2, aspartate transcarbamylase, and dihydroorotase	XM_003641068	1.40028e-05	-3.1711
Gga.6815.1.A1_at	LOC100857493	uncharacterized LOC100857493	XM_003640688	6.15833e-05	-3.17155
Gga.3111.1.S2_at	CLDN5	claudin 5	NM_204201	1.6653e-06	-3.17185
GgaAffx.11993.1.S1_s_at	WDFY2	WD repeat and FYVE domain containing 2	NM_001079750	8.79557e-09	-3.1825
Gga.11671.1.S1_a_at	LOC415664	uncharacterized oxidoreductase-like	NM_001277118 /// NM_001277135 /// XM_414031	4.46686e-06	-3.18337
Gga.18576.1.S1_at	SPTLC3	serine palmitoyltransferase, long chain base subunit 3	XM_001231525	0.000114823	-3.18572
Gga.14029.1.S1_at	---	---	---	8.91445e-07	-3.18748
GgaAffx.10100.1.S1_s_at	IBTK	inhibitor of Bruton agammaglobulinemia tyrosine kinase	XM_419865	3.97603e-07	-3.18861
Gga.2531.1.S1_at	LOC100858739	uncharacterized LOC100858739	XR_140347	7.47906e-09	-3.19141
Gga.1378.1.S1_s_at	HDAC9	histone deacetylase 9	NM_001030981	6.4045e-06	-3.1928
Gga.7143.2.S1_a_at	FAAH	fatty acid amide hydrolase	XM_422450	2.54939e-07	-3.19334
Gga.17069.1.S1_s_at	SERTAD2	SERTA domain containing 2	NM_001031037	1.81669e-06	-3.19654
GgaAffx.11292.1.S1_at	RHBDF1	rhomboid 5 homolog 1 (Drosophila)	XM_414944	1.00448e-09	-3.19717
Gga.3858.3.S1_a_at	PPARG	peroxisome proliferator-activated receptor gamma	NM_001001460	1.50341e-05	-3.20523
GgaAffx.22699.1.S1_at	ATP11B	ATPase, class VI, type 11B	XM_422773	2.78652e-05	-3.2053
Gga.3673.1.S1_at	LDB2	LIM domain binding 2	NM_204829	0.000135918	-3.20752
Gga.16130.1.S1_at	---	---	---	1.06287e-05	-3.20888
Gga.879.1.S1_at	NAT	N-acetyltransferase, liver isozyme	NM_205526	5.00347e-05	-3.21015
GgaAffx.6182.1.S1_at	SRRM2	serine/arginine repetitive matrix 2	XM_429844	3.03047e-06	-3.21074
Gga.9674.1.S1_at	TRIM55	tripartite motif containing 55	NM_001199404	3.79132e-07	-3.21351
GgaAffx.9083.1.S1_at	UGDH	UDP-glucose 6-dehydrogenase	NM_001012581	7.80666e-07	-3.21749
Gga.13112.1.S1_at	---	---	---	3.25589e-06	-3.218
Gga.1163.1.S1_at	CYP3A7	cytochrome P450 A 37	NM_001001751	0.000164497	-3.21826
GgaAffx.25232.1.S1_s_at	GADD45B	growth arrest and DNA-damage-inducible, beta	NM_001044666	0.000104235	-3.21923
Gga.5354.1.S1_at	SCHIP1	schwannomin interacting protein 1	XM_422819	4.58946e-08	-3.21942
Gga.17183.1.S1_at	LOC100859025	uncharacterized LOC100859025	XR_140391	5.65588e-05	-3.21967
Gga.16245.1.S1_at	KIAA1432	KIAA1432	XM_003643000 /// XM_003643001	2.32749e-09	-3.22042
GgaAffx.22085.1.S1_at	PLTP	phospholipid transfer protein	NM_001162406	1.4968e-05	-3.2245
Gga.16430.1.S1_at	---	---	---	4.89124e-07	-3.22759
Gga.19741.1.S1_at	---	---	---	7.15151e-07	-3.22972
Gga.19009.1.S1_at	---	---	---	4.06456e-06	-3.2311
Gga.5916.1.S1_s_at	MATN2	matrilin 2	XM_424219	0.000180282	-3.23368
Gga.12627.1.S1_at	---	---	---	5.77208e-07	-3.23583
Gga.17109.1.S1_at	---	---	---	1.03761e-08	-3.23842
GgaAffx.20481.1.S1_at	---	---	---	6.67723e-06	-3.24237
Gga.2759.1.S1_at	ADD3	adducin 3 (gamma)	NM_204103	6.71948e-08	-3.24414
GgaAffx.12490.1.S1_s_at	KCTD7	potassium channel tetramerisation domain containing 7	NM_001039269	1.28744e-06	-3.24465
Gga.15325.1.S1_at	---	---	---	1.04024e-06	-3.2488
GgaAffx.2513.1.S1_at	TET1	tet oncogene 1	XM_421571	1.30503e-06	-3.24947
Gga.10418.1.S1_at	GNG10	guanine nucleotide binding protein (G protein), gamma 10	NM_001205005	2.255e-10	-3.25251
GgaAffx.12842.1.S1_s_at	IRG1	immunoresponsive 1 homolog (mouse)	NM_001030821	7.65497e-06	-3.25359
Gga.11925.1.S1_at	ANXA7	annexin A7	NM_001277347 /// XM_421623	8.25371e-09	-3.25743
Gga.7630.1.S1_at	TOP1MT	topoisomerase (DNA) I, mitochondrial	NM_001001300	1.12596e-08	-3.26513
Gga.7912.1.S1_at	JAZF1	JAZF zinc finger 1	NM_001199618	9.00985e-08	-3.28116
Gga.857.1.S1_at	EGFR	epidermal growth factor receptor	NM_205497	1.11449e-05	-3.28298
Gga.663.1.S1_at	LPAR6	lysophosphatidic acid receptor 6	NM_205199	0.000118957	-3.2859
Gga.15316.1.S1_s_at	STARD4	StAR-related lipid transfer (START) domain containing 4	NM_001079742	0.000421888	-3.28611
GgaAffx.23626.1.S1_at	FNDC1	fibronectin type III domain containing 1	XM_419627	3.88678e-05	-3.28638
Gga.3125.1.S2_at	ID2	inhibitor of DNA binding 2, dominant negative helix-loop-helix protein	NM_205002	1.49266e-06	-3.28652
Gga.2183.1.S1_at	GRTP1	growth hormone regulated TBC protein 1	XM_416941	4.13313e-05	-3.28746
Gga.5376.2.S1_a_at	LOC100859853	growth arrest and DNA damage-inducible protein GADD45 beta-like	XM_003643820	5.31566e-06	-3.28791
Gga.12105.2.S1_a_at	CAMKMT	calmodulin-lysine N-methyltransferase	NM_001277589 /// XM_419462	7.09507e-07	-3.28828
Gga.4525.1.S1_s_at	ZNF593	zinc finger protein 593	NM_001006307	3.56956e-09	-3.28888
Gga.14007.1.S1_at	---	---	---	0.00143885	-3.29145
Gga.19061.1.S1_s_at	SEPW1	selenoprotein W, 1	NM_001166327	7.06476e-09	-3.2923
GgaAffx.4877.1.A1_at	---	---	---	6.27566e-09	-3.29251
Gga.4896.1.S1_at	GPX3	glutathione peroxidase 3	NM_001163232	2.05219e-06	-3.29276
GgaAffx.5965.1.S1_at	PPAPDC1A	phosphatidic acid phosphatase type 2 domain containing 1A	XM_426544	8.06868e-06	-3.29364
Gga.17071.1.S1_at	---	---	---	4.06154e-05	-3.29634
Gga.1313.1.S1_s_at	SPI1	spleen focus forming virus (SFFV) proviral integration oncogene spi1	NM_205023	9.03321e-07	-3.29765
GgaAffx.8009.2.S1_s_at	RECK	reversion-inducing-cysteine-rich protein with kazal motifs	XM_418897	2.49383e-05	-3.29822
Gga.2044.3.S1_a_at	LOC424838	pituitary tumor-transforming gene 1 protein-interacting protein-like	XM_422649	2.00021e-08	-3.29882
GgaAffx.12213.1.S1_at	NDEL1	nudE nuclear distribution E homolog (A. nidulans)-like 1	NM_001030696	1.94664e-09	-3.3045
Gga.8506.1.S1_s_at	TRIB2	tribbles homolog 2 (Drosophila)	NM_204401	4.05582e-08	-3.30523
Gga.7765.1.S1_at	CHST2	carbohydrate (N-acetylglucosamine-6-O) sulfotransferase 2	XM_003641759	2.43067e-06	-3.30531
GgaAffx.1883.3.S1_s_at	ADAMTSL2	ADAMTS-like 2	XM_003642304	2.58297e-06	-3.30929
Gga.8841.1.S1_at	---	---	---	2.07502e-08	-3.30942
Gga.5418.1.S1_at	LOC417293	chloride intracellular channel protein 3-like	XM_003642249	2.91431e-05	-3.31262
Gga.6093.1.S1_at	C17H9ORF91	chromosome 17 open reading frame, human C9orf91	XM_415524	4.11017e-05	-3.31363
GgaAffx.10727.2.S1_at	ATP10A	ATPase, class V, type 10A	XM_416881	5.33189e-06	-3.31598
GgaAffx.6512.1.S1_at	PAWR	PRKC, apoptosis, WT1, regulator	XM_416112	7.73704e-07	-3.31612
Gga.14439.1.S1_at	---	---	---	1.37051e-08	-3.31766
GgaAffx.10229.2.S1_s_at	SIM2	single-minded homolog 2 (Drosophila)	XM_416724	1.5908e-09	-3.31785
GgaAffx.24000.2.S1_s_at	DSP	desmoplakin	XM_001231410 /// XM_418957	1.40368e-05	-3.31827
Gga.9316.1.S1_at	HS6ST1	heparan sulfate 6-O-sulfotransferase 1	NM_204482	8.82131e-09	-3.31873
Gga.9317.1.S1_at	---	---	---	5.89984e-09	-3.31942
Gga.8000.1.S1_at	FARP1	FERM, RhoGEF (ARHGEF) and pleckstrin domain protein 1 (chondrocyte-derived)	NM_001252064	4.92385e-08	-3.32283
Gga.8506.1.S2_s_at	TRIB2	tribbles homolog 2 (Drosophila)	NM_204401	2.09851e-08	-3.32335
GgaAffx.22604.1.S1_s_at	COL24A1	collagen, type XXIV, alpha 1	XM_422363	1.61859e-06	-3.32506
Gga.2422.2.S2_x_at	LOC100859453 /// LOC100859716	uncharacterized LOC100859453 /// uncharacterized LOC100859716	XM_003640603 /// XR_140374	4.03564e-06	-3.326
Gga.3360.1.S1_at	---	---	---	2.25917e-07	-3.32917
GgaAffx.11991.1.S1_at	EPM2A	epilepsy, progressive myoclonus type 2A, Lafora disease (laforin)	NM_001031069	3.06541e-07	-3.33396
Gga.14420.1.S1_at	---	---	---	6.33084e-06	-3.33453
GgaAffx.10856.1.S1_at	KIAA0564	KIAA0564	XM_425624	8.56048e-09	-3.33774
Gga.4308.1.S1_at	CKM	creatine kinase, muscle	NM_205507	1.9316e-07	-3.33991
Gga.16212.1.S1_at	---	---	---	1.04674e-08	-3.34151
Gga.4322.1.S1_at	SPINW /// SPINZ	spindlin 1 /// spindlin 1	NM_204191 /// NM_204633	7.40004e-09	-3.34176
Gga.1510.1.S1_s_at	PSAT1	phosphoserine aminotransferase 1	XM_424846	2.15435e-06	-3.34176
GgaAffx.12082.1.S1_s_at	ARRDC1	arrestin domain containing 1	NM_001031475	1.15952e-06	-3.34433
GgaAffx.12407.1.S1_s_at	GTF3C6 /// RPF2	general transcription factor IIIC, polypeptide 6, alpha 35kDa /// ribosome production f	NM_001031076 /// XM_426181	5.04237e-09	-3.34469
Gga.4217.2.S1_at	MYH1B /// MYH1F	myosin, heavy chain 1B, skeletal muscle (similar to human myosin, heavy chain 1, skelet	NM_204228 /// XM_001231408	1.13539e-05	-3.34478
Gga.13838.1.S1_at	---	---	---	8.96954e-05	-3.35006
Gga.959.1.S1_at	SOX18	SRY (sex determining region Y)-box 18	NM_204309	1.79536e-05	-3.35125
Gga.137.1.S1_at	EDNRA	endothelin receptor type A	NM_204119	1.82028e-07	-3.35447
Gga.12648.1.S1_at	STEAP1	six transmembrane epithelial antigen of the prostate 1	XM_418642	3.076e-05	-3.35486
Gga.17157.1.S1_s_at	NRCAM	neuronal cell adhesion molecule	---	2.41232e-08	-3.36023
GgaAffx.24751.1.S1_s_at	ABCC13	ATP-binding cassette, sub-family C (CFTR/MRP), member 13, pseudogene	XM_416677	8.48497e-07	-3.36038
Gga.156.2.S1_a_at	NBL1	neuroblastoma, suppression of tumorigenicity 1	NM_204149	3.53687e-06	-3.36347
Gga.1309.1.S1_at	BRD1	bromodomain containing 1	NM_001199482	6.83421e-07	-3.3636
Gga.74.1.S1_at	LMO2	LIM domain only 2 (rhombotin-like 1)	NM_204271	6.79087e-06	-3.36511
GgaAffx.5776.2.S1_at	CTTNBP2	cortactin binding protein 2	NM_001098539	2.35261e-07	-3.36527
Gga.9077.1.S1_at	HVCN1	hydrogen voltage-gated channel 1	NM_001030663	3.56465e-05	-3.36715
Gga.12565.1.S1_s_at	CACNA2D1	calcium channel, voltage-dependent, alpha 2/delta subunit 1	NM_001177322	0.000101942	-3.3685
Gga.14733.1.S1_at	---	---	---	4.78613e-06	-3.37245
Gga.6848.2.S1_a_at	GLIPR1L	GLI pathogenesis-related 1-like	NM_001030743	1.35903e-08	-3.37491
Gga.7809.1.S1_at	LOC771069	C-factor-like	XM_001233573	1.63147e-05	-3.37664
Gga.8789.1.S1_at	PIK3CD	phosphoinositide-3-kinase, catalytic, delta polypeptide	NM_001012696	2.60106e-05	-3.38214
Gga.3972.1.S2_at	SEMA3D	sema domain, immunoglobulin domain (Ig), short basic domain, secreted, (semaphorin) 3D	NM_205373	5.06836e-07	-3.38291
Gga.18272.1.S1_at	---	---	---	3.80522e-06	-3.38317
Gga.4497.1.S1_at	---	---	---	1.52955e-10	-3.38445
GgaAffx.9494.1.S1_at	FAM169A	family with sequence similarity 169, member A	XM_429149	1.46915e-07	-3.38785
GgaAffx.907.1.S1_at	NADK	NAD kinase	NM_001030870	1.17103e-07	-3.39086
GgaAffx.9290.1.S1_at	CLSTN3	calsyntenin 3	XM_416520	2.52684e-06	-3.39266
GgaAffx.23149.1.S1_at	LGR5	leucine-rich repeat containing G protein-coupled receptor 5	XM_425441	7.55459e-06	-3.39604
GgaAffx.12246.1.S1_s_at	LOC769134	ADP-ribosylation factor-like 8B-like	NM_001256970 /// XM_001231708	3.11799e-07	-3.39693
GgaAffx.20887.1.S1_at	ZYX	zyxin	NM_001004386	2.20478e-08	-3.39707
GgaAffx.10422.1.S1_at	COL21A1	collagen, type XXI, alpha 1	XM_419902	5.25666e-07	-3.3984
Gga.12120.1.S1_at	PACSIN3	protein kinase C and casein kinase substrate in neurons 3	NM_001044652	1.91189e-09	-3.40355
Gga.7605.1.S1_at	ADPRHL2	ADP-ribosylhydrolase like 2	NM_001006312	2.053e-08	-3.40603
GgaAffx.22707.2.S1_s_at	LPHN2	latrophilin 2	NM_001190477	1.42765e-05	-3.40851
GgaAffx.5307.1.S1_at	CALML3	calmodulin-like 3	NM_001081697 /// XR_139975	8.14916e-05	-3.40887
Gga.2352.1.S2_at	DAB1	disabled homolog 1 (Drosophila)	NM_204238	2.70424e-05	-3.4099
Gga.1935.1.S1_at	FADS2	fatty acid desaturase 2	NM_001160428	2.20447e-06	-3.41106
Gga.3713.1.S1_at	MBNL2	muscleblind-like 2 (Drosophila)	NM_001081700 /// NM_001163371 /// NM_001163372 /// NM_001163373 /// NM_001163374 /// NM	5.35504e-12	-3.41246
Gga.8374.1.S1_at	RNF122	ring finger protein 122	XM_424531	2.22963e-08	-3.41875
Gga.10343.1.S1_a_at	TPPP	tubulin polymerization promoting protein	XM_001231863 /// XM_418894	5.87367e-06	-3.41929
GgaAffx.24513.9.S1_s_at	EPB41L3	---	---	6.32329e-08	-3.42075
Gga.13291.1.S1_at	OIT3	oncoprotein induced transcript 3	XM_421585	1.88567e-07	-3.42146
Gga.8413.1.S1_at	---	---	---	8.47043e-08	-3.43253
GgaAffx.11849.1.S1_s_at	CD36	CD36 molecule (thrombospondin receptor)	NM_001030731	6.11367e-10	-3.43742
Gga.2810.1.S1_at	PFKM	phosphofructokinase, muscle	NM_204223	3.03592e-07	-3.43955
Gga.15923.1.S1_at	---	---	---	5.05093e-09	-3.43968
Gga.17431.1.S1_at	---	---	---	0.0011514	-3.44059
GgaAffx.24306.1.S1_at	SULF1	sulfatase 1	XM_003640824	7.55257e-07	-3.44097
Gga.4547.1.S1_at	MYH10	myosin, heavy chain 10, non-muscle	NM_205474	2.497e-12	-3.44531
Gga.17021.1.S1_at	MXRA7	matrix-remodelling associated 7	XM_001233206	5.868e-07	-3.44884
Gga.2536.1.S1_at	RTN4R	reticulon 4 receptor	XM_415292	3.5922e-05	-3.44892
GgaAffx.20952.1.A1_s_at	COL2A1	collagen, type II, alpha 1	NM_204426	2.48801e-07	-3.44906
Gga.13267.1.S1_at	TOM1L1	target of myb1-like 1	XM_415646	4.50021e-06	-3.44951
Gga.14355.1.S1_at	IQGAP2	IQ motif containing GTPase activating protein 2	NM_001277778 /// XR_026642	6.73992e-06	-3.46041
Gga.10988.1.S1_a_at	EFCAB1	EF-hand calcium binding domain 1	XM_418657	1.39998e-08	-3.46081
Gga.4410.1.S1_s_at	NUMB	numb homolog (Drosophila)	NM_204835	7.66589e-12	-3.46196
Gga.7237.1.S1_at	---	---	---	6.70371e-07	-3.46355
Gga.207.1.S1_at	---	---	---	0.000112793	-3.46556
Gga.2717.1.S1_at	---	---	---	4.88734e-07	-3.47252
Gga.9893.1.S1_at	---	---	---	1.01114e-05	-3.47525
Gga.17506.1.S1_at	---	---	---	1.44556e-08	-3.47714
Gga.13415.1.S1_at	ADD3	adducin 3 (gamma)	NM_204103	1.40305e-08	-3.47985
GgaAffx.25114.3.S1_s_at	MBNL2	muscleblind-like 2 (Drosophila)	NM_001081700 /// NM_001163371 /// NM_001163372 /// NM_001163373 /// NM_001163374 /// NM	9.59315e-11	-3.488
Gga.4974.1.S2_at	VCAN	versican	NM_204787	0.000118728	-3.48846
GgaAffx.2960.1.S1_s_at	C1QB	complement component 1, q subcomponent, B chain	---	1.4916e-07	-3.49159
Gga.6407.1.S1_at	---	---	---	4.45365e-07	-3.49314
GgaAffx.20658.1.S1_s_at	LOC424473	uncharacterized LOC424473	XM_422316	0.00190146	-3.49581
Gga.8491.1.S1_at	FBN1	fibrillin 1	XM_413815	7.62969e-07	-3.49737
GgaAffx.11918.1.S1_s_at	MXD4	MAX dimerization protein 4	NM_001006460	3.51958e-08	-3.50226
GgaAffx.13216.1.S1_s_at	NFKBIZ	nuclear factor of kappa light polypeptide gene enhancer in B-cells inhibitor, zeta	NM_001006254	6.41625e-05	-3.50315
GgaAffx.2698.1.S1_s_at	ABCA8	ATP-binding cassette, sub-family A (ABC1), member 8	XM_415691	3.68265e-06	-3.50739
Gga.16100.1.S1_at	---	---	---	2.16083e-08	-3.51073
GgaAffx.20831.1.S1_at	---	---	---	2.06906e-07	-3.51111
Gga.1652.1.S1_at	SMPD3	sphingomyelin phosphodiesterase 3, neutral membrane (neutral sphingomyelinase II)	XM_429344	4.73191e-06	-3.51203
GgaAffx.6554.1.S1_s_at	IGSF10	immunoglobulin superfamily, member 10	XM_422837	2.08371e-07	-3.5133
Gga.14125.1.A1_at	---	---	---	3.72829e-07	-3.51654
GgaAffx.3568.1.S1_at	CRISPLD2	cysteine-rich secretory protein LCCL domain containing 2	XM_414180	1.22081e-07	-3.5172
GgaAffx.25168.2.S1_s_at	LOC415664	uncharacterized oxidoreductase-like	NM_001277118 /// NM_001277135 /// XM_414031	8.15335e-08	-3.51858
Gga.7913.2.S1_s_at	SHROOM3	shroom family member 3	XM_420592	5.85786e-09	-3.52075
Gga.7231.1.S1_at	SOX17	SRY (sex determining region Y)-box 17	NM_001039326	0.000336905	-3.52171
Gga.12911.1.S1_at	RASL11B	RAS-like, family 11, member B	XM_420710	1.14693e-05	-3.52586
Gga.6141.1.S1_at	IGSF21	immunoglobin superfamily, member 21	XM_417520	8.3936e-07	-3.52602
Gga.6388.1.S1_s_at	SLC25A15	solute carrier family 25 (mitochondrial carrier; ornithine transporter) member 15	NM_001008442	5.58478e-08	-3.52742
Gga.7272.1.S1_at	---	---	---	6.61415e-06	-3.52889
Gga.1161.1.S1_at	SDHD	succinate dehydrogenase complex, subunit D, integral membrane protein	NM_001006321	3.49833e-08	-3.53416
GgaAffx.21462.1.S1_at	---	---	---	7.59113e-06	-3.5347
Gga.4420.2.S1_a_at	RTN1	reticulon 1	NM_001001466	5.3043e-10	-3.53751
GgaAffx.11396.1.S1_s_at	SLC17A9	solute carrier family 17, member 9	NM_001006292	3.88452e-07	-3.54134
Gga.17342.1.S1_at	---	---	---	0.000122714	-3.54276
Gga.11909.1.S1_s_at	MPP7	membrane protein, palmitoylated 7 (MAGUK p55 subfamily member 7)	XM_418583	2.29206e-06	-3.54692
Gga.16331.1.S1_at	RASGRF2	Ras protein-specific guanine nucleotide-releasing factor 2	XM_003643077	6.29269e-06	-3.54843
Gga.2189.1.S1_at	---	---	---	2.09212e-06	-3.55234
Gga.14013.1.S1_s_at	---	---	---	4.12077e-08	-3.55274
Gga.7492.2.S1_a_at	RASL11B	RAS-like, family 11, member B	XM_420710	3.88591e-08	-3.55368
GgaAffx.5700.1.S1_at	CLIP4	CAP-GLY domain containing linker protein family, member 4	XM_426112	1.32405e-07	-3.55432
Gga.14607.1.S1_at	---	---	---	1.67856e-06	-3.55464
Gga.10035.1.S1_at	TMEM26	transmembrane protein 26	NM_001199598	8.05938e-09	-3.55834
Gga.10870.1.S1_a_at	ASB5	ankyrin repeat and SOCS box containing 5	XM_001232357 /// XM_003641166 /// XM_420531	2.83307e-09	-3.56054
Gga.9397.1.S1_at	---	---	---	5.48348e-08	-3.57147
Gga.4346.1.S2_at	CASP3	caspase 3, apoptosis-related cysteine peptidase	NM_204725	7.38204e-11	-3.57205
Gga.18638.1.S1_at	---	---	---	7.15261e-09	-3.57246
Gga.3673.1.S2_at	LDB2	LIM domain binding 2	NM_204829	0.00013819	-3.57398
Gga.1019.1.S1_at	---	---	---	6.06008e-08	-3.5755
Gga.14835.1.S1_at	---	---	---	2.20065e-10	-3.57689
Gga.16355.1.S1_at	---	---	---	1.71998e-06	-3.58067
GgaAffx.10275.1.S1_at	SAMD12	sterile alpha motif domain containing 12	XM_418395	9.12578e-07	-3.58573
Gga.11376.1.S1_at	MYOZ1	myozenin 1	XM_421619	1.10037e-06	-3.59433
Gga.6199.1.S1_s_at	ATL1	atlastin GTPase 1	XM_421466	2.08497e-12	-3.59533
Gga.10002.1.S1_at	---	---	---	1.20955e-06	-3.60171
Gga.1567.1.S1_a_at	CADM3	cell adhesion molecule 3	---	3.1386e-05	-3.60533
Gga.1230.1.S1_at	DNAJC12	DnaJ (Hsp40) homolog, subfamily C, member 12	NM_001199530	1.02245e-06	-3.60827
Gga.11213.1.S1_s_at	CGNL1	cingulin-like 1	XM_413790	3.61627e-07	-3.60834
Gga.8770.2.S1_a_at	CZH9ORF103	chromosome Z open reading frame, human C9orf103	XM_425027	3.09864e-08	-3.61357
Gga.3419.1.S1_at	NRXN3	neurexin 3	NM_001271923 /// NM_001271924 /// NM_001271925 /// XM_421297	1.50932e-05	-3.61801
GgaAffx.9584.1.S1_at	PLIN2	perilipin 2	NM_001031420	2.08757e-06	-3.62194
Gga.10020.1.S1_s_at	ZNF423	zinc finger protein 423	XM_414103	5.9083e-09	-3.62414
Gga.14295.1.S1_at	AKAP7	A kinase (PRKA) anchor protein 7	XM_424536	3.22924e-09	-3.62962
Gga.19999.1.S1_at	---	---	---	1.18565e-06	-3.63645
Gga.2612.2.S1_a_at	KRT19	keratin 19	NM_205009	1.95358e-06	-3.63804
GgaAffx.5682.1.S1_at	STEAP4	STEAP family member 4	XM_001235256	1.10481e-06	-3.64316
GgaAffx.21023.1.S1_s_at	MBNL2	muscleblind-like 2 (Drosophila)	NM_001081700 /// NM_001163371 /// NM_001163372 /// NM_001163373 /// NM_001163374 /// NM	8.91377e-11	-3.64393
Gga.11646.1.S1_s_at	FAM20A	family with sequence similarity 20, member A	XM_415690	1.53025e-08	-3.64873
GgaAffx.24614.1.S1_at	MAMDC2	MAM domain containing 2	XM_003643015	1.81041e-07	-3.64892
Gga.14368.2.S1_a_at	GNAZ	guanine nucleotide binding protein (G protein), alpha z polypeptide	XM_001232444	1.17354e-08	-3.65608
Gga.6848.2.S1_at	GLIPR1L	GLI pathogenesis-related 1-like	NM_001030743	6.14886e-06	-3.66803
Gga.3040.1.S1_at	COL5A2	collagen, type V, alpha 2	XM_421846	3.72083e-10	-3.66861
GgaAffx.5879.1.S1_at	TMEM204	transmembrane protein 204	XM_415054	3.07849e-07	-3.67293
GgaAffx.21780.1.S1_s_at	GCG	glucagon	NM_001190165 /// NM_205167 /// NM_205260 /// NR_073182	2.2081e-05	-3.67409
GgaAffx.11928.1.S1_s_at	C1H12ORF23	chromosome 1 open reading frame, human C12orf23	NM_001006244	1.03431e-16	-3.67535
Gga.19402.1.S1_at	LOXL3	lysyl oxidase-like 3	XM_423667	1.00087e-07	-3.68095
Gga.1442.1.S1_at	---	---	---	1.00746e-05	-3.68153
Gga.10956.1.S1_at	AP1S3	adaptor-related protein complex 1, sigma 3 subunit	NM_001030008	9.05988e-07	-3.68615
Gga.18391.1.S1_at	LOC424998	multiple EGF-like-domains 6-like	XM_422805	2.11806e-06	-3.68655
Gga.724.1.S1_at	HOXD4	homeobox D4	NM_001012293 /// XM_421990	1.99416e-06	-3.68849
Gga.5346.1.S1_at	---	---	---	3.83817e-08	-3.69056
Gga.19.1.S1_at	IL1B	interleukin 1, beta	NM_204524	4.39325e-05	-3.69072
GgaAffx.20266.1.S1_at	---	---	---	6.03213e-07	-3.69299
Gga.11677.1.S1_at	TOX3	TOX high mobility group box family member 3	NM_001277137 /// NM_001277138 /// XM_414090	7.64905e-05	-3.69335
GgaAffx.2213.1.S1_s_at	PAOX	peroxisomal N(1)-acetyl-spermine/spermidine oxidase-like	XM_003641468	1.41954e-09	-3.69419
Gga.10832.1.S1_at	---	---	---	1.02074e-06	-3.69556
GgaAffx.25710.1.S1_at	CA10	carbonic anhydrase X	XM_415644	5.25711e-08	-3.69728
Gga.19655.1.S1_at	NOTUM	notum pectinacetylesterase homolog (Drosophila)	XM_415640	0.000234505	-3.70263
Gga.247.1.S1_at	PCSK5	proprotein convertase subtilisin/kexin type 5	XM_424841	6.61723e-06	-3.70533
Gga.13289.1.S1_at	ASXL3	additional sex combs like 3 (Drosophila)	XM_419185	1.26224e-06	-3.71085
Gga.10865.1.S1_at	SMPX	small muscle protein, X-linked	XM_001234018 /// XM_003640514	2.6268e-07	-3.71213
GgaAffx.5663.1.A1_at	---	---	---	1.05444e-06	-3.7193
Gga.19823.1.S1_at	---	---	---	1.14311e-06	-3.72135
Gga.3225.1.S1_at	MYH11	myosin, heavy chain 11, smooth muscle	NM_205274	8.20985e-07	-3.72179
Gga.6300.1.S1_at	---	---	---	2.42163e-08	-3.72738
GgaAffx.10522.1.S1_at	LOC421935	uncharacterized LOC421935	XM_429899	6.45116e-05	-3.73103
Gga.16151.1.S1_at	---	---	---	2.78146e-07	-3.73564
Gga.13005.1.S1_at	ANKS1B	ankyrin repeat and sterile alpha motif domain containing 1B	NM_001252062	7.58571e-07	-3.73693
Gga.276.2.S1_a_at	EBF1	early B-cell factor 1	NM_204752	1.21288e-07	-3.74123
Gga.6371.2.S1_a_at	BTG2	BTG family, member 2	XM_418053	4.29676e-06	-3.74331
Gga.9263.1.S1_at	KDM4C	lysine (K)-specific demethylase 4C	XM_003642992	7.79292e-09	-3.75048
GgaAffx.5291.1.S1_at	LOC100859610	cyclic AMP-responsive element-binding protein 3-like protein 1-like	XM_003641390	7.83594e-06	-3.75103
Gga.7331.2.S1_a_at	RAI2	retinoic acid induced 2	XM_416813	2.69268e-08	-3.75359
Gga.19034.1.S1_at	---	---	---	5.92706e-09	-3.75808
Gga.8424.1.S1_at	C9ORF21	chromosome Z open reading frame, human C9orf21	XM_003643010 /// XM_003643011 /// XM_003643012	2.73554e-08	-3.77194
GgaAffx.9767.1.S1_at	LOC100858171	XK-related protein 4-like	XR_140061	3.53524e-08	-3.78338
Gga.15784.2.S1_a_at	C3H6ORF186	chromosome 3 open reading frame, human C6orf186	XM_419788	8.78473e-09	-3.78569
Gga.4446.1.S3_at	GIT2	G protein-coupled receptor kinase interactor 2	NM_204206	1.62394e-10	-3.78848
GgaAffx.5214.1.S1_at	CNTN4	contactin 4	XM_414435	2.02479e-10	-3.7891
Gga.13322.1.S1_at	MOB2	MOB kinase activator 2	XM_421030	9.15749e-10	-3.79202
Gga.17231.1.S1_at	---	---	---	8.60555e-05	-3.7965
Gga.4196.1.S1_at	ABLIM2	actin binding LIM protein family, member 2	XM_420811	1.42682e-07	-3.80049
Gga.6025.1.S1_s_at	CTSS	cathepsin S	NM_001031345	4.00094e-07	-3.80665
GgaAffx.21640.1.S1_s_at	TMEM229B	transmembrane protein 229B	NM_001012585	1.17231e-08	-3.8104
Gga.3781.1.S1_at	ACE	angiotensin I converting enzyme (peptidyl-dipeptidase A) 1	NM_001167732	6.02628e-06	-3.81988
Gga.7762.1.S1_at	TMEM42	transmembrane protein 42	XM_418806	5.77847e-11	-3.82105
Gga.4975.1.S1_a_at	TPM2	tropomyosin 2 (beta)	NM_205446	6.83943e-09	-3.82123
Gga.9334.2.S1_a_at	SGK1	serum/glucocorticoid regulated kinase 1	NM_204476	1.19803e-05	-3.82539
Gga.16022.1.S1_at	---	---	---	2.47907e-06	-3.84048
GgaAffx.5573.1.S1_s_at	PLCB1	phospholipase C, beta 1 (phosphoinositide-specific)	XM_425261	5.02584e-06	-3.8412
Gga.4491.1.A1_at	LSP1	lymphocyte-specific protein 1	NM_204342	6.83604e-08	-3.8419
Gga.17112.1.S1_at	LPPR5	lipid phosphate phosphatase-related protein type 5	XM_422320	1.14207e-05	-3.84313
Gga.2756.1.S1_at	LGI1	leucine-rich, glioma inactivated 1	NM_001044655	1.56703e-05	-3.84841
Gga.2136.3.S1_at	RHOU	ras homolog family member U	XM_426146	2.86645e-07	-3.85402
GgaAffx.8483.1.S1_s_at	ANO3	anoctamin 3	NM_001199465 /// NM_001199467	2.84619e-08	-3.85989
Gga.2817.1.S1_at	---	---	---	1.68059e-08	-3.86012
Gga.16589.1.S2_at	LSP1	lymphocyte-specific protein 1	NM_204342	2.67113e-08	-3.86029
Gga.2714.1.S1_s_at	---	---	---	2.43118e-08	-3.86533
Gga.1090.1.S1_s_at	RPL22L1	ribosomal protein L22-like 1	NM_001277717 /// XM_003641777	7.57956e-07	-3.86691
GgaAffx.23880.1.S1_at	C3H6ORF72	chromosome 3 open reading frame, human C6orf72	NM_001199386	2.03057e-07	-3.86919
GgaAffx.2737.1.S1_s_at	COL6A1	collagen, type VI, alpha 1	NM_205107	7.39516e-06	-3.87546
Gga.2081.1.S2_at	GATA5	GATA binding protein 5	NM_205421	2.58512e-07	-3.87718
Gga.6394.1.S1_a_at	RAPSN	receptor-associated protein of the synapse	NM_205097	1.51851e-08	-3.87795
GgaAffx.21520.1.S1_at	---	---	---	1.04439e-07	-3.8783
Gga.927.1.S1_at	ANPEP	alanyl (membrane) aminopeptidase	NM_204861	1.08717e-05	-3.88086
GgaAffx.7819.1.S1_s_at	HECW1	HECT, C2 and WW domain containing E3 ubiquitin protein ligase 1	XM_418870	1.11827e-07	-3.88277
Gga.7886.1.S1_at	C1QTNF2	C1q and tumor necrosis factor related protein 2	NM_001277702 /// XM_414488	3.69544e-08	-3.88521
Gga.6976.1.S1_at	SPINK5	serine peptidase inhibitor, Kazal type 5 (ovoinhibitor)	NM_001030612 /// XM_414556	0.00045746	-3.89355
Gga.15091.1.S1_at	---	---	---	5.7783e-06	-3.89383
Gga.20042.1.S1_at	---	---	---	1.71142e-08	-3.90922
GgaAffx.4028.1.S1_at	PLXNA4B	plexin A4, B	XM_425513	5.87522e-06	-3.92164
Gga.10038.1.A1_at	GRAMD1C	GRAM domain containing 1C	XM_416574	3.19083e-07	-3.92185
Gga.11795.1.S1_s_at	FAM46A	family with sequence similarity 46, member A	NM_001031085	1.20459e-07	-3.92192
GgaAffx.4308.1.S1_s_at	ITIH5	inter-alpha-trypsin inhibitor heavy chain family, member 5	XM_417299	1.64517e-06	-3.92388
Gga.4416.1.S1_at	SERPINI1	serpin peptidase inhibitor, clade I (neuroserpin), member 1	NM_001004411	4.85862e-08	-3.92613
Gga.8861.1.S1_at	MAP3K8	mitogen-activated protein kinase kinase kinase 8	XM_418581	8.55937e-08	-3.93046
Gga.16267.1.S1_s_at	LOC100858733 /// LOC100859069 /// LOC100859100 /// LOC100859807 /// LOC417080 /// LOC769716	class I histocompatibility antigen, F10 alpha chain-like /// class I histocompatibility	XM_001233004 /// XM_003642243 /// XM_003642244 /// XM_003643219 /// XM_003643701 /// XM	3.3673e-09	-3.93052
GgaAffx.4748.1.S1_at	ARHGEF9	Cdc42 guanine nucleotide exchange factor (GEF) 9	XM_420291	1.72366e-07	-3.93367
GgaAffx.23388.1.S1_at	ACSS3	acyl-CoA synthetase short-chain family member 3	XM_416118	5.51691e-08	-3.93415
Gga.3301.1.S1_at	ATP1B1	ATPase, Na+/K+ transporting, beta 1 polypeptide	NM_205520	1.05822e-13	-3.93651
Gga.4981.1.S1_s_at	HBG2	hemoglobin, gamma G	NM_205489	0.00109702	-3.9417
Gga.4409.1.S1_a_at	CCL4 /// CCL5	chemokine (C-C motif) ligand 4 /// chemokine (C-C motif) ligand 5	NM_001030360 /// NM_001045832	7.03458e-05	-3.94363
GgaAffx.26426.1.S1_s_at	SCG2	secretogranin II	XM_422624	6.14149e-07	-3.94823
Gga.12161.1.S1_at	BEAN1	brain expressed, associated with NEDD4, 1	NM_001141926	2.04833e-08	-3.94984
GgaAffx.9411.1.S1_at	HOMER1	homer homolog 1 (Drosophila)	XM_424768	1.14704e-08	-3.95439
Gga.8052.1.S1_at	---	---	---	1.59053e-07	-3.96414
Gga.16421.1.S1_at	---	---	---	9.23748e-09	-3.96415
Gga.13556.1.S1_at	KIAA0368	KIAA0368	XM_424915	1.14356e-07	-3.96625
Gga.7015.1.S1_at	FPGT	fucose-1-phosphate guanylyltransferase	NM_001204815	9.0795e-10	-3.96824
GgaAffx.3333.1.S1_at	SNCAIP	synuclein, alpha interacting protein	XM_424409	6.80211e-07	-3.97227
Gga.4298.1.S1_at	CASQ2	calsequestrin 2 (cardiac muscle)	NM_204526	8.70395e-06	-3.97596
Gga.4048.1.S1_at	ID3	inhibitor of DNA binding 3, dominant negative helix-loop-helix protein	NM_204589	1.08927e-10	-3.97615
Gga.12954.1.S1_at	SESN1	sestrin 1	XM_419796	1.57529e-11	-3.98483
Gga.9471.1.S1_at	ANGPT1	angiopoietin 1	NM_001199447	1.43394e-07	-3.9872
Gga.919.1.S1_at	DLX5	distal-less homeobox 5	NM_204159	2.78224e-06	-3.99004
GgaAffx.12757.1.S1_s_at	RGL1	ral guanine nucleotide dissociation stimulator-like 1	NM_001031271	2.87732e-08	-3.99023
GgaAffx.22988.1.S1_at	COL1A2	collagen, type I, alpha 2	NM_001079714	5.26594e-09	-3.99136
Gga.13808.1.S1_at	---	---	---	9.87324e-09	-3.99366
GgaAffx.13080.1.S1_at	YPEL2	yippee-like 2 (Drosophila)	NM_001007847	3.74069e-06	-3.99761
Gga.2000.1.S1_at	SLIT3	slit homolog 3 (Drosophila)	NM_001197042	3.71679e-11	-4.00125
GgaAffx.26346.2.S1_s_at	SLC1A6	solute carrier family 1 (high affinity aspartate/glutamate transporter), member 6	XM_418178	8.65571e-06	-4.00298
Gga.11477.1.S1_at	DRAM1	DNA-damage regulated autophagy modulator 1	XM_001234898 /// XM_416328	1.11122e-06	-4.00304
Gga.12104.1.S1_at	RAMP2	receptor (G protein-coupled) activity modifying protein 2	NM_001105610	9.53601e-06	-4.00513
Gga.13123.1.S1_at	LOC100857689	uncharacterized LOC100857689	XM_003642171	2.7569e-07	-4.01014
Gga.5111.1.S1_at	CCDC80	coiled-coil domain containing 80	NM_204431	4.95814e-07	-4.01673
GgaAffx.9650.1.S1_at	LOC768768 /// PRUNE2	protein prune homolog 2-like /// prune homolog 2 (Drosophila)	XM_001231885 /// XM_429162	2.6008e-08	-4.0172
Gga.8594.1.S1_at	SLC5A1	solute carrier family 5 (sodium/glucose cotransporter), member 1	XM_415247	5.25639e-06	-4.02963
GgaAffx.3257.1.S1_at	WNK2	WNK lysine deficient protein kinase 2	XM_414326	1.49483e-08	-4.03272
GgaAffx.21636.1.S1_at	---	---	---	1.31736e-07	-4.03619
Gga.8904.1.S1_at	---	---	---	8.91442e-10	-4.0373
Gga.6772.1.S1_at	---	---	---	1.32326e-05	-4.03764
Gga.1644.1.S1_a_at	MGLL	monoglyceride lipase	NM_001277142 /// NM_001277143 /// XM_414365	2.21945e-06	-4.03892
Gga.13362.1.S1_at	---	---	---	9.64104e-08	-4.03929
Gga.4220.1.S2_at	SMYD1	SET and MYND domain containing 1	NM_204155	0.000152459	-4.04552
Gga.7468.1.S1_at	PERP	PERP, TP53 apoptosis effector	NM_001277703 /// XM_419720	3.00126e-05	-4.04922
GgaAffx.23641.3.S1_s_at	KALRN	kalirin, RhoGEF kinase	XM_001234054	6.41457e-08	-4.05246
Gga.8676.1.S1_at	TMEM229B	transmembrane protein 229B	NM_001012585	1.66034e-09	-4.05277
Gga.13978.1.S1_s_at	LHFPL5	lipoma HMGIC fusion partner-like 5	NM_204398	2.90005e-06	-4.05395
Gga.8420.2.S1_a_at	CACNG1 /// LOC100859535	calcium channel, voltage-dependent, gamma subunit 1 /// voltage-dependent calcium chann	NM_001278006 /// XM_003642341 /// XM_003642347	1.42011e-06	-4.05443
GgaAffx.8972.1.S1_s_at	MANSC1	MANSC domain containing 1	NM_001031381	3.5647e-09	-4.05503
Gga.485.4.S1_a_at	TEAD4	TEA domain family member 4	NM_001001337 /// NM_001001338 /// NM_001001339 /// NM_001001340 /// NM_001001341 /// NM	3.93488e-07	-4.05946
Gga.14380.1.S1_at	ADAM22	ADAM metallopeptidase domain 22	NM_001145228	1.11447e-06	-4.06274
Gga.13281.1.S1_at	CDS1	CDP-diacylglycerol synthase (phosphatidate cytidylyltransferase) 1	XM_420571	4.76563e-06	-4.06867
Gga.17037.1.S1_s_at	PIP5K1B	phosphatidylinositol-4-phosphate 5-kinase, type I, beta	NM_001031422	4.75636e-08	-4.06989
Gga.13529.1.S1_s_at	SLC31A1	solute carrier family 31 (copper transporters), member 1	XM_415542	4.69529e-09	-4.07329
GgaAffx.5682.2.S1_s_at	STEAP4	STEAP family member 4	XM_001235256	1.49777e-06	-4.07804
Gga.501.1.S1_at	MMP27	matrix metallopeptidase 27	NM_205000	2.98001e-06	-4.0819
Gga.17863.1.S1_at	---	---	---	8.99614e-12	-4.08202
Gga.11798.1.S1_s_at	NOX4	NADPH oxidase 4	NM_001101829	9.1154e-07	-4.08268
Gga.1909.1.S1_at	---	---	---	1.00878e-06	-4.08317
GgaAffx.10751.1.S1_at	TMEM182	transmembrane protein 182	XM_416920	2.43427e-08	-4.08669
Gga.10961.1.S1_at	IMMP2L	IMP2 inner mitochondrial membrane peptidase-like (S. cerevisiae)	NM_001277356 /// NM_001277357 /// XM_001232543 /// XM_416025	3.3585e-07	-4.09084
GgaAffx.20176.1.S1_at	---	---	---	1.05218e-06	-4.09242
GgaAffx.22010.1.S1_at	MOB2	MOB kinase activator 2	XM_421030	7.99401e-05	-4.09318
Gga.4394.1.S2_at	---	---	---	1.96165e-10	-4.09384
Gga.10099.1.S1_at	LOC100859023	AT-hook DNA-binding motif-containing protein 1-like	XM_003643517	3.29433e-10	-4.10508
Gga.1142.1.A1_at	NEDD9	neural precursor cell expressed, developmentally down-regulated 9	XM_418946	7.6732e-05	-4.10524
Gga.9764.1.S1_at	TRIM63	tripartite motif containing 63, E3 ubiquitin protein ligase	XM_424369	4.67987e-06	-4.10624
Gga.11781.1.S1_at	TM6SF1	transmembrane 6 superfamily member 1	NM_001277461 /// XM_003641854 /// XM_413840	5.55166e-08	-4.11202
Gga.15973.1.S1_at	RIPK4	receptor-interacting serine-threonine kinase 4	XM_416738	0.000129019	-4.1152
Gga.1148.1.S1_at	ST6GAL1	ST6 beta-galactosamide alpha-2,6-sialyltranferase 1	NM_205241	1.85816e-06	-4.11711
Gga.17626.1.S1_at	---	---	---	2.02917e-07	-4.11989
Gga.18167.1.S1_at	UAP1L1	UDP-N-acteylglucosamine pyrophosphorylase 1-like 1	XM_415568	4.9027e-10	-4.14151
GgaAffx.26483.1.S1_s_at	CHDH	choline dehydrogenase	XM_414335	1.10178e-09	-4.1449
Gga.796.1.S1_at	KAL1	Kallmann syndrome 1 sequence	NM_205424	4.34697e-07	-4.15233
Gga.11023.1.S1_at	GLTP	glycolipid transfer protein	NM_001277517 /// XM_427091	8.7203e-08	-4.16375
GgaAffx.24566.1.S1_at	LAMA4	laminin, alpha 4	XM_419780	3.20682e-07	-4.16439
Gga.6002.1.S1_a_at	DNMT3A	DNA (cytosine-5-)-methyltransferase 3 alpha	NM_001024832	6.8174e-11	-4.16473
GgaAffx.21171.1.S1_s_at	BTG2	BTG family, member 2	XM_418053	3.72052e-09	-4.16831
Gga.2667.1.S1_at	SULT1C3	sulfotransferase family, cytosolic, 1C, member 3	NM_204601	0.000165337	-4.17149
Gga.8515.1.S1_at	LHFPL5	lipoma HMGIC fusion partner-like 5	NM_204398	1.7271e-07	-4.17277
Gga.19033.1.S1_at	CREG2	cellular repressor of E1A-stimulated genes 2	XM_001233981	2.7776e-07	-4.17532
Gga.7438.1.S1_at	TSHZ2	teashirt zinc finger homeobox 2	XM_417506	7.182e-07	-4.18209
Gga.5073.1.S1_at	---	---	---	1.7437e-05	-4.1822
Gga.2381.3.S1_at	UBE2D3	ubiquitin-conjugating enzyme E2D 3	NM_001031153	1.94818e-05	-4.19528
GgaAffx.21834.1.S1_s_at	CCK	cholecystokinin	NM_001001741	4.36444e-06	-4.19801
Gga.1906.2.S1_at	CRISPLD1	cysteine-rich secretory protein LCCL domain containing 1	NM_204654	1.11151e-06	-4.20113
Gga.6791.1.A1_at	NFIB	nuclear factor I/B	NM_205272	5.48529e-08	-4.21588
Gga.7960.1.S1_at	WNT5B	wingless-type MMTV integration site family, member 5B	NM_001037269	6.42645e-10	-4.22042
Gga.1331.2.S1_a_at	TOP2B	topoisomerase (DNA) II beta 180kDa	NM_205082	0.000105459	-4.22076
Gga.16577.1.S1_at	HEPH	hephaestin	XM_420165	7.524e-07	-4.2282
Gga.19049.1.S1_at	IL18	interleukin 18 (interferon-gamma-inducing factor)	NM_204608	2.64453e-09	-4.23028
Gga.14707.1.S1_at	---	---	---	1.21327e-08	-4.23581
Gga.472.1.S1_at	ENTPD2	ectonucleoside triphosphate diphosphohydrolase 2	NM_204954	6.79451e-07	-4.2365
Gga.156.1.S1_at	NBL1	neuroblastoma, suppression of tumorigenicity 1	NM_204149	4.4232e-10	-4.24368
Gga.12397.1.S1_at	PTGES	prostaglandin E synthase	NM_001194983	6.16726e-06	-4.24847
GgaAffx.8737.1.S1_at	DLC1	deleted in liver cancer 1	XM_420693	4.25607e-09	-4.25197
Gga.10746.1.S1_at	LOC769486	scale keratin-like	NM_001277924 /// XM_001231975	0.000143438	-4.25361
Gga.17542.1.S1_at	---	---	---	1.14816e-08	-4.26155
GgaAffx.21246.1.S1_at	---	---	---	9.42261e-08	-4.26234
GgaAffx.24804.1.S1_at	FILIP1	filamin A interacting protein 1	XM_419877	1.4591e-09	-4.26238
Gga.4974.1.S1_at	VCAN	versican	NM_204787	1.61527e-06	-4.26265
Gga.15397.1.S1_at	---	---	---	7.55924e-06	-4.2636
Gga.3986.2.S1_a_at	CA2	carbonic anhydrase II	NM_205317	8.22476e-08	-4.26929
GgaAffx.23346.1.S1_at	HDAC9	histone deacetylase 9	NM_001030981	7.13112e-09	-4.27184
Gga.7638.2.S1_at	MAF	v-maf musculoaponeurotic fibrosarcoma oncogene homolog (avian)	NM_001044671	3.6614e-08	-4.27548
GgaAffx.24317.1.S1_s_at	FAM38B	family with sequence similarity 38, member B	XM_419138	1.04481e-08	-4.28477
GgaAffx.22982.2.A1_at	---	---	---	5.21552e-07	-4.28608
Gga.7658.1.S1_at	---	---	---	4.57871e-07	-4.28883
Gga.15846.1.S1_at	---	---	---	5.56579e-08	-4.29307
Gga.10103.1.S1_at	COBL	cordon-bleu homolog (mouse)	XM_419034	7.99839e-08	-4.3095
Gga.7391.1.S1_at	HARBI1	harbinger transposase derived 1	XM_421117	2.27482e-10	-4.31285
Gga.1791.1.S1_at	---	---	---	6.26993e-08	-4.31884
Gga.9457.1.S1_at	LOC425507	chemokine-like receptor 1-like	XR_140274	2.99513e-07	-4.32464
Gga.770.1.S1_at	SOHO-1	sensory organ homeobox protein SOHo	NM_205386	6.53763e-08	-4.32497
GgaAffx.25423.1.S1_at	PPL	periplakin	XM_414712	1.8278e-06	-4.32517
Gga.3921.1.S1_at	EIF5B	eukaryotic translation initiation factor 5B	NM_001038496	9.36186e-06	-4.32539
GgaAffx.7823.1.S1_s_at	STK17A	serine/threonine kinase 17a	NM_001030995	8.3963e-10	-4.33213
GgaAffx.26432.2.S1_at	COL11A1	collagen, type XI, alpha 1	XM_001231623 /// XM_001231650 /// XM_003641714 /// XM_422303	8.25903e-09	-4.3351
Gga.491.1.S1_at	WNT9A	wingless-type MMTV integration site family, member 9A	NM_204981	1.08012e-07	-4.3354
Gga.19233.1.S1_s_at	PDE4B	phosphodiesterase 4B, cAMP-specific	NM_001031291	2.58745e-08	-4.34027
Gga.8838.1.S1_at	---	---	---	3.4685e-06	-4.34378
GgaAffx.25392.2.S1_s_at	LOC100859653	6-phosphofructo-2-kinase/fructose-2,6-biphosphatase 4-like	XM_003641962	3.75806e-09	-4.34486
Gga.15370.1.S1_at	TMEM47	transmembrane protein 47	XM_416786	2.25925e-13	-4.36024
Gga.9266.1.S1_a_at	CAV3	caveolin 3	NM_204370	7.34569e-07	-4.36322
GgaAffx.8887.1.S1_s_at	VNN1	vanin 1	NM_001039288	3.62543e-08	-4.36387
GgaAffx.1457.1.S1_at	UNC45B	unc-45 homolog B (C. elegans)	XM_415774	9.55251e-06	-4.37025
Gga.14056.1.S1_at	---	---	---	3.75966e-08	-4.37136
Gga.3007.1.S1_at	LOC431656	probable phospholipid-transporting ATPase FetA-like	XM_429208	3.07464e-09	-4.37248
Gga.9671.1.S1_at	GPX7	glutathione peroxidase 7	NM_001163245	3.01807e-09	-4.37503
Gga.16958.1.S1_at	---	---	---	9.88969e-07	-4.37647
GgaAffx.12517.1.S1_at	NET1	neuroepithelial cell transforming 1	NM_001030648	3.19188e-09	-4.37836
GgaAffx.7407.1.S1_s_at	TFCP2L1	transcription factor CP2-like 1	XM_422087	1.03161e-05	-4.39977
Gga.9580.1.S1_at	AKR1B1L /// LOC425137	aldo-keto reductase family 1, member B1-like (aldose reductase) /// aldo-keto reductase	NM_001243590 /// NM_001278080 /// XM_422928	4.53456e-09	-4.40461
Gga.16014.1.S1_at	TCHP	trichoplein, keratin filament binding	XM_422992	1.8697e-08	-4.42124
Gga.9915.1.S1_s_at	PECAM1	platelet/endothelial cell adhesion molecule 1	XM_001234535	5.32831e-07	-4.42131
Gga.5748.1.S1_at	IL13RA2	interleukin 13 receptor, alpha 2	NM_001048078	3.9597e-06	-4.42366
GgaAffx.24683.1.S1_at	ILDR2	immunoglobulin-like domain containing receptor 2	XM_416658	2.63439e-07	-4.42741
Gga.6770.1.S1_at	BMP7	bone morphogenetic protein 7	XM_417496	2.23692e-06	-4.42869
Gga.9299.1.S1_at	CPT1A	carnitine palmitoyltransferase 1A (liver)	NM_001012898	8.60933e-08	-4.43003
GgaAffx.22381.3.S1_s_at	NCAM1	neural cell adhesion molecule 1	NM_001128828 /// NM_001242604	2.34701e-08	-4.44121
Gga.6914.1.A1_at	---	---	---	3.42963e-08	-4.45737
Gga.6191.1.S1_at	---	---	---	2.66817e-09	-4.46284
Gga.485.1.S1_a_at	TEAD4	TEA domain family member 4	NM_001001337 /// NM_001001338 /// NM_001001339 /// NM_001001340 /// NM_001001341 /// NM	1.03638e-09	-4.46617
Gga.2149.1.S1_s_at	B3GNT2	UDP-GlcNAc:betaGal beta-1,3-N-acetylglucosaminyltransferase 2	NM_001008457	8.35915e-06	-4.46785
Gga.12073.1.S1_a_at	KRT23	keratin 23 (histone deacetylase inducible)	XM_418167	2.07357e-09	-4.4763
Gga.713.1.S1_at	LYZ	lysozyme (renal amyloidosis)	NM_205281	3.83763e-06	-4.47959
Gga.11387.1.A1_at	---	---	---	7.63325e-06	-4.48238
Gga.3155.1.S1_at	PKIA	protein kinase (cAMP-dependent, catalytic) inhibitor alpha	NM_205374	2.11896e-07	-4.48363
Gga.4420.1.S1_x_at	RTN1	reticulon 1	NM_001001466	1.34687e-08	-4.48772
GgaAffx.2074.1.S1_at	TBC1D2B	TBC1 domain family, member 2B	XM_413750	4.40835e-06	-4.49147
Gga.3398.1.S1_a_at	PITX2	paired-like homeodomain 2	NM_205010	6.99644e-09	-4.49288
Gga.4394.1.S2_s_at	---	---	---	1.12112e-10	-4.49547
Gga.8354.1.S1_at	DNMT3B	DNA (cytosine-5-)-methyltransferase 3 beta	NM_001024828	7.77938e-07	-4.49633
Gga.5007.1.S1_at	CDKN2B	cyclin-dependent kinase inhibitor 2B (p15, inhibits CDK4)	NM_204433	4.59501e-06	-4.50425
Gga.6229.1.S1_at	CORO1C	coronin, actin binding protein, 1C	NM_001039265 /// NM_001277868 /// NM_001277869	2.63902e-09	-4.50677
GgaAffx.21187.1.S1_s_at	---	---	---	1.37487e-12	-4.5081
Gga.13549.1.S1_at	SLC44A1	solute carrier family 44, member 1	XM_003643040	4.76748e-10	-4.50913
Gga.19926.1.S1_at	---	---	---	3.1579e-07	-4.51315
Gga.5889.1.S1_at	---	---	---	1.09339e-12	-4.51438
Gga.15710.1.S1_s_at	CCNG1	cyclin G1	XM_003642047 /// XM_414493	6.23374e-11	-4.52496
GgaAffx.21640.1.S1_at	TMEM229B	transmembrane protein 229B	NM_001012585	7.97985e-09	-4.52752
Gga.1818.1.S1_s_at	NEBL	nebulette	NM_204488	3.00518e-08	-4.53033
Gga.18300.1.S1_at	SLITRK2	SLIT and NTRK-like family, member 2	XM_420364	3.30553e-10	-4.53393
Gga.4394.1.S1_at	BCL2	B-cell CLL/lymphoma 2	NM_205339	7.95712e-12	-4.53682
Gga.19400.1.A1_s_at	ODZ3	odz, odd Oz/ten-m homolog 3 (Drosophila)	NM_001198537	1.15673e-07	-4.542
GgaAffx.9717.2.S1_s_at	PAM	peptidylglycine alpha-amidating monooxygenase	XM_003643055 /// XM_003643056 /// XM_003643057 /// XM_424857	1.54199e-09	-4.55459
Gga.8241.1.S1_at	TCF21	transcription factor 21	NM_001277711 /// XM_419734	7.24316e-07	-4.55805
Gga.2529.2.S1_a_at	IL1RL1	interleukin 1 receptor-like 1	NM_001024590 /// NM_001024591 /// NM_204275	8.96626e-09	-4.56791
Gga.1585.1.S2_at	STMN2	stathmin-like 2	NM_205181	4.78062e-08	-4.57714
Gga.1941.1.S2_at	FZD4	frizzled family receptor 4	NM_204099	3.7235e-06	-4.57996
Gga.1792.1.S1_at	C9ORF58	allograft inflammatory factor 1-like	XM_415461	2.45279e-07	-4.59068
GgaAffx.10437.1.S1_at	FAM83B	family with sequence similarity 83, member B	XM_426203	1.4694e-06	-4.59437
Gga.7920.1.S1_at	C11ORF52	chromosome 24 open reading frame, human C11orf52	XM_001234250	5.28529e-06	-4.59569
Gga.9326.1.S1_a_at	---	---	---	4.17346e-08	-4.60168
GgaAffx.13074.1.S1_at	DNAJC3	DnaJ (Hsp40) homolog, subfamily C, member 3	NM_001008437	2.43662e-06	-4.60257
GgaAffx.13210.1.S1_at	SLA	Src-like-adaptor	NM_204391	0.000284688	-4.60387
GgaAffx.1717.2.S1_s_at	PCOLCE2	procollagen C-endopeptidase enhancer 2	XM_426680	1.11145e-08	-4.6094
Gga.2613.1.S1_s_at	SPARC	secreted protein, acidic, cysteine-rich (osteonectin)	NM_204410	1.97392e-08	-4.6098
Gga.3175.1.S1_at	LOC100859769	uncharacterized LOC100859769	XR_140352	1.51166e-10	-4.62083
Gga.6770.2.S1_a_at	BMP7	bone morphogenetic protein 7	XM_417496	4.05095e-10	-4.62727
Gga.4087.1.S1_at	FZD1	frizzled family receptor 1	NM_001030337	7.73151e-06	-4.63105
Gga.20074.1.S1_at	---	---	---	1.20003e-07	-4.63392
Gga.5622.1.S1_at	---	---	---	6.60214e-09	-4.63784
GgaAffx.9643.1.S1_at	PCSK5	proprotein convertase subtilisin/kexin type 5	XM_424841	2.91653e-10	-4.63956
Gga.9596.1.S1_at	LOC420807	uncharacterized LOC420807	XM_418900	4.17043e-08	-4.6412
Gga.17661.1.S1_s_at	SPARC	secreted protein, acidic, cysteine-rich (osteonectin)	NM_204410	1.93282e-09	-4.6443
Gga.16352.1.S1_at	SLC44A1	solute carrier family 44, member 1	XM_003643040	1.82886e-09	-4.64712
Gga.13344.1.S1_at	KCNQ1	potassium voltage-gated channel, KQT-like subfamily, member 1	XM_421022	3.96459e-08	-4.64845
Gga.3818.1.S1_at	TNC	tenascin C	NM_205456	4.54704e-08	-4.64952
Gga.9528.1.S1_at	NECAB1	N-terminal EF-hand calcium binding protein 1	NM_001277413 /// XM_418329	1.94864e-07	-4.65048
Gga.17103.1.S1_at	---	---	---	4.17038e-10	-4.65699
Gga.9708.1.S1_at	PPAP2A	phosphatidic acid phosphatase type 2A	XM_424730	3.84856e-08	-4.65924
GgaAffx.24108.4.S1_at	COBL	cordon-bleu homolog (mouse)	XM_419034	3.19081e-05	-4.66352
Gga.2348.1.S1_a_at	LHX9	LIM homeobox 9	NM_205426	1.17479e-09	-4.66375
Gga.15253.1.S1_at	---	---	---	2.0428e-08	-4.66475
GgaAffx.21109.1.S1_s_at	RAPGEF5	Rap guanine nucleotide exchange factor (GEF) 5	---	4.5774e-08	-4.66747
GgaAffx.22332.1.S1_at	LOC422321	ras-like protein family member 11A-like	XM_420297	1.1759e-07	-4.67106
Gga.15192.1.S1_at	SLC35F1	solute carrier family 35, member F1	XM_001233613	2.70926e-06	-4.67113
Gga.16205.1.S1_at	B-G	MHC B-G antigen	NM_001030670 /// NM_001031810	3.02787e-07	-4.67391
GgaAffx.21754.1.S1_s_at	IL18	interleukin 18 (interferon-gamma-inducing factor)	NM_204608	1.54795e-07	-4.68276
Gga.8865.1.S1_at	RYBP	---	---	4.85889e-09	-4.68484
Gga.13189.1.S1_at	---	---	---	2.52503e-09	-4.6895
GgaAffx.22371.1.S1_at	TSHZ2	teashirt zinc finger homeobox 2	XM_417506	1.21081e-10	-4.69675
Gga.1817.1.S1_at	SALL1	sal-like 1 (Drosophila)	NM_204707	8.53511e-09	-4.69885
GgaAffx.8009.1.S1_at	RECK	reversion-inducing-cysteine-rich protein with kazal motifs	XM_418897	3.12013e-07	-4.69907
GgaAffx.12794.1.S1_at	DYRK2	dual-specificity tyrosine-(Y)-phosphorylation regulated kinase 2	NM_001031480	2.39525e-10	-4.70763
Gga.14634.1.S1_at	---	---	---	1.38235e-10	-4.71748
GgaAffx.3792.2.S1_s_at	LMNA	lamin A/C	XM_413842	4.66999e-09	-4.71814
GgaAffx.23085.1.S1_s_at	RAB3IP	RAB3A interacting protein (rabin3)	XM_416092	1.88618e-06	-4.71892
Gga.1503.1.S1_at	---	---	---	7.63504e-09	-4.72278
GgaAffx.10088.1.S1_at	PRSS35	protease, serine, 35	XM_419860	6.32955e-07	-4.72609
Gga.3238.2.S1_a_at	NEGR1	neuronal growth regulator 1	NM_204856	4.6232e-08	-4.73039
Gga.2888.1.S1_at	FBN1	fibrillin 1	XM_413815	2.8779e-09	-4.73202
Gga.1819.1.S1_at	DIO2	deiodinase, iodothyronine, type II	NM_204114	2.96014e-06	-4.73514
Gga.12904.1.S1_at	NPTX2	neuronal pentraxin II	XM_414750	2.28037e-08	-4.75198
GgaAffx.4695.1.S1_s_at	ABCC3	ATP-binding cassette, sub-family C (CFTR/MRP), member 3	XM_420102	2.35219e-08	-4.75207
Gga.5441.2.S1_a_at	HTATIP2	HIV-1 Tat interactive protein 2, 30kDa	XM_422206	1.36548e-08	-4.75721
Gga.14282.1.A1_s_at	KIAA1199	KIAA1199	XM_413850	6.3261e-08	-4.75795
GgaAffx.2351.1.S1_at	RORA	RAR-related orphan receptor A	XM_413763	3.81359e-06	-4.76253
GgaAffx.22999.1.S1_s_at	COL1A2	collagen, type I, alpha 2	NM_001079714	1.0935e-11	-4.76893
Gga.17860.1.S1_at	DOK7	docking protein 7	XM_420818	2.00618e-05	-4.78306
Gga.15934.1.S1_at	---	---	---	1.23426e-10	-4.7839
GgaAffx.20871.1.S1_at	NLGN1	neuroligin 1	NM_001081502	2.63545e-10	-4.78703
GgaAffx.20978.1.S1_s_at	FGFR2	fibroblast growth factor receptor 2	NM_205319	3.38924e-07	-4.78978
Gga.13579.1.S1_s_at	ZFP92	zinc finger protein 92 homolog (mouse)	NM_001012821	5.53891e-10	-4.79053
Gga.14036.1.S1_at	---	---	---	8.79598e-09	-4.79391
Gga.18931.1.S1_at	PTP4A1	protein tyrosine phosphatase type IVA, member 1	NM_001008461	2.89109e-08	-4.79699
Gga.15201.1.S1_at	ADAMTS12	ADAM metallopeptidase with thrombospondin type 1 motif, 12	XM_003642975	1.70003e-05	-4.79703
Gga.17675.1.S1_at	---	---	---	7.16401e-11	-4.80067
Gga.1615.1.S1_at	TMTC1	transmembrane and tetratricopeptide repeat containing 1	XM_416374	1.98485e-11	-4.8088
Gga.15903.1.S1_s_at	PDZRN3	PDZ domain containing RING finger 3	XM_414432	5.99352e-09	-4.80959
GgaAffx.20292.1.S1_at	---	---	---	3.41239e-08	-4.80971
Gga.12271.1.S1_a_at	AP3S2	adaptor-related protein complex 3, sigma 2 subunit	NM_001159342	1.22596e-10	-4.81141
Gga.6289.2.S1_s_at	CAB39L	calcium binding protein 39-like	NM_001006272	1.35591e-08	-4.83136
Gga.3380.1.S1_at	---	---	---	1.64536e-06	-4.83703
Gga.18582.1.S1_at	HSPB2	heat shock 27kDa protein 2	NM_001001527	4.38393e-08	-4.83908
Gga.145.1.S1_at	NR2C1	nuclear receptor subfamily 2, group C, member 1	NM_204124	2.7475e-09	-4.84158
Gga.882.1.S1_at	MYBPH	myosin binding protein H	NM_001031028	1.86346e-08	-4.84383
Gga.9304.1.S1_s_at	CRYL1	crystallin, lambda 1	NM_001030830	9.18807e-09	-4.85662
Gga.9986.1.S1_at	FSCN1	fascin homolog 1, actin-bundling protein (Strongylocentrotus purpuratus)	NM_001178132	6.81331e-10	-4.85885
Gga.13133.1.S1_at	SNIP1	Smad nuclear interacting protein 1	XM_417763	1.50986e-10	-4.8605
GgaAffx.23274.2.S1_s_at	ACSL1	acyl-CoA synthetase long-chain family member 1	NM_001012578	6.70117e-10	-4.86259
Gga.101.1.S1_at	KCND2	potassium voltage-gated channel, Shal-related subfamily, member 2	NM_204279	1.75745e-07	-4.90318
Gga.3204.1.S1_at	C7ORF23	chromosome 1 open reading frame, human C7orf23	XM_416845	3.78015e-08	-4.91487
Gga.3381.1.S2_at	HOXA3	homeobox A3	NM_204548	5.69262e-10	-4.91609
Gga.17355.1.S1_at	NEBL	nebulette	NM_204488	6.92622e-09	-4.92028
Gga.1167.1.S1_at	GATM	glycine amidinotransferase (L-arginine:glycine amidinotransferase)	NM_204745	0.000111676	-4.92416
Gga.11600.1.S1_at	CCNG1	cyclin G1	XM_003642047 /// XM_414493	1.21422e-11	-4.9282
Gga.8535.1.S1_at	UNC5C	unc-5 homolog C (C. elegans)	NM_204451	1.70771e-08	-4.93357
GgaAffx.1584.1.S1_at	SLC9A9	solute carrier family 9, subfamily A (NHE9, cation proton antiporter 9), member 9	NM_001031305	1.06926e-07	-4.93386
Gga.13105.1.S1_at	ITM2C	integral membrane protein 2C	NM_001277418 /// XM_422643	1.07474e-07	-4.93597
Gga.11868.1.S1_a_at	METTL20	methyltransferase like 20	XM_416369	2.74506e-08	-4.93844
Gga.742.1.S1_at	SST	somatostatin	NM_205336	6.48742e-06	-4.94835
Gga.2957.1.S1_s_at	CD9	CD9 molecule	NM_204762	5.82224e-08	-4.94971
Gga.12092.1.S1_at	FAM20C	family with sequence similarity 20, member C	XM_414753	1.26628e-07	-4.95109
Gga.797.1.S1_at	THBS2	thrombospondin 2	NM_001001755	3.72968e-06	-4.96073
GgaAffx.24091.1.S1_at	CTNND2	catenin (cadherin-associated protein), delta 2 (neural plakophilin-related arm-repeat p	XM_003640780	4.19438e-07	-4.96866
Gga.2390.1.S1_at	BMF	Bcl2 modifying factor	NM_001113292	4.99852e-10	-4.97076
Gga.4889.1.S1_s_at	NFASC	neurofascin	NM_001004394 /// NM_001004493 /// NM_001004709 /// NM_001160320 /// NM_001160321 /// NM	0.000239871	-4.97875
GgaAffx.1771.1.S1_s_at	TMEM132C	transmembrane protein 132C	XM_415100	7.06023e-07	-4.98021
GgaAffx.13006.1.S1_at	DPP4	dipeptidyl-peptidase 4	NM_001031255	2.48777e-10	-4.98139
Gga.8900.1.S1_a_at	---	---	---	7.89744e-07	-4.98175
Gga.6203.2.S1_a_at	BTBD11	BTB (POZ) domain containing 11	XM_001234770	1.23877e-10	-4.98248
Gga.9906.1.S1_at	METRNL	meteorin, glial cell differentiation regulator-like	XM_415598	5.07827e-09	-4.98554
Gga.1193.1.S2_at	PTPRC	protein tyrosine phosphatase, receptor type, C	NM_204417	1.87296e-07	-4.98921
Gga.5323.1.S1_at	MEF2C	myocyte enhancer factor 2C	XM_001231661	5.176e-07	-4.9979
Gga.2724.1.S1_at	DCLK1	doublecortin-like kinase 1	NM_001257257 /// XM_417099	5.93409e-05	-5.00032
Gga.8288.1.S1_at	---	---	---	4.87806e-08	-5.00327
GgaAffx.3699.1.S1_at	AGTR2	angiotensin II receptor, type 2	XM_426266	2.71856e-08	-5.00504
Gga.4120.1.S1_at	DUSP1	dual specificity phosphatase 1	NM_001085359	1.59495e-06	-5.01936
Gga.5712.1.S1_at	WT1	Wilms tumor 1	NM_205216	3.2504e-07	-5.03467
Gga.3745.1.S1_at	CPZ	carboxypeptidase Z	NM_204578	2.25475e-10	-5.0366
GgaAffx.1913.1.S1_at	HOXB5	homeobox B5	NM_001025355	3.45221e-10	-5.0396
Gga.6298.2.S1_a_at	---	---	---	7.70993e-13	-5.04029
GgaAffx.12557.1.S1_s_at	TPST2	tyrosylprotein sulfotransferase 2	NM_001012794	1.72499e-10	-5.04152
Gga.13443.1.S1_at	BCKDHB	branched chain keto acid dehydrogenase E1, beta polypeptide	NM_204657	7.0281e-07	-5.04697
Gga.12155.1.S1_at	CSGALNACT1	chondroitin sulfate N-acetylgalactosaminyltransferase 1	XM_420453	5.71069e-10	-5.05384
GgaAffx.11729.1.S1_at	GLT1D1	glycosyltransferase 1 domain containing 1	NM_001030656	3.86451e-06	-5.05697
Gga.17679.1.S1_s_at	CHIR-B6 /// LOC100857727 /// LOC100859075 /// LOC100859532 /// LOC100859642 /// LOC100859683 /// LOC100859780 /// LOC425449 /// LOC426070 /// LOC429793	immunoglobulin-like receptor CHIR-B6 /// osteoclast-associated immunoglobulin-like rece	XM_003643350 /// XM_003643472 /// XM_003643663 /// XM_003643883 /// XM_003643999 /// XM	4.44379e-06	-5.0586
Gga.1915.2.S1_a_at	---	---	---	4.23816e-12	-5.05969
GgaAffx.21620.1.S1_at	---	---	---	9.02284e-07	-5.0663
Gga.4157.1.S1_at	EPHA7	EPH receptor A7	NM_205083	7.64789e-10	-5.07478
Gga.1132.1.S1_at	ME1	malic enzyme 1, NADP(+)-dependent, cytosolic	NM_204303	0.000465542	-5.07936
GgaAffx.26374.1.S1_at	TIMP4	TIMP metallopeptidase inhibitor 4	XM_001232058	1.13846e-07	-5.08701
GgaAffx.20316.1.S1_at	COL4A5	collagen, type IV, alpha 5	XM_420320	2.43831e-09	-5.09803
Gga.9394.1.S1_at	---	---	---	5.52849e-11	-5.09941
Gga.817.1.S1_at	PLAU	plasminogen activator, urokinase	NM_205443	6.22747e-07	-5.10687
Gga.7855.1.S1_at	BMPER	BMP binding endothelial regulator	NM_001007080	1.88956e-08	-5.11388
Gga.2414.1.S1_at	SDC3	syndecan 3	NM_205383	5.07395e-09	-5.13912
Gga.5554.1.S1_at	CSRP3	cysteine and glycine-rich protein 3 (cardiac LIM protein)	NM_001199486	3.05033e-07	-5.14084
Gga.4719.1.S1_a_at	APOA1	apolipoprotein A-I	NM_205525	3.78663e-07	-5.14411
Gga.11466.2.S1_a_at	LPAR4	lysophosphatidic acid receptor 4	NM_001278049 /// XM_420150	5.10856e-09	-5.14602
Gga.4481.1.S1_at	ITPR1	inositol 1,4,5-trisphosphate receptor, type 1	NM_001174059	7.04222e-10	-5.15233
Gga.3398.2.S1_a_at	PITX2	paired-like homeodomain 2	NM_205010	2.82593e-11	-5.15247
Gga.5956.1.S1_at	NFIB	nuclear factor I/B	NM_205272	2.32434e-10	-5.15607
GgaAffx.22602.1.S1_s_at	CACNA2D1	calcium channel, voltage-dependent, alpha 2/delta subunit 1	NM_001177322	3.58137e-09	-5.17324
Gga.4420.2.S1_at	RTN1	reticulon 1	NM_001001466	1.3058e-07	-5.17394
Gga.18787.1.S1_at	---	---	---	3.21699e-06	-5.1853
Gga.13094.1.S1_at	---	---	---	2.99022e-07	-5.18865
Gga.15372.1.S1_at	LOC100859087	uncharacterized LOC100859087	XR_140040	1.80728e-07	-5.20556
GgaAffx.5573.2.S1_s_at	PLCB1	phospholipase C, beta 1 (phosphoinositide-specific)	XM_425261	2.09819e-06	-5.20641
Gga.17034.1.S1_s_at	YPEL2	yippee-like 2 (Drosophila)	NM_001007847	5.22098e-09	-5.20886
Gga.7837.1.S1_at	---	---	---	2.50322e-05	-5.20889
GgaAffx.11936.1.S1_s_at	NEURL	neuralized homolog (Drosophila)	NM_001012910	2.33622e-08	-5.21115
Gga.2971.2.S1_s_at	C3ORF64	chromosome 12 open reading frame, human C3orf64	NM_001031409	5.00497e-10	-5.21724
GgaAffx.21670.1.S1_at	gga-mir-147	gga-mir-147	---	1.36204e-07	-5.23359
Gga.14093.1.S1_at	---	---	---	4.05074e-10	-5.23563
Gga.17070.1.S1_at	---	---	---	7.78065e-09	-5.239
GgaAffx.24513.10.S1_s_at	EPB41L3	---	---	5.81784e-10	-5.2393
Gga.3180.1.S2_a_at	LFNG	LFNG O-fucosylpeptide 3-beta-N-acetylglucosaminyltransferase	NM_204948	2.20144e-12	-5.23962
Gga.19451.1.S1_at	ADAM28	ADAM metallopeptidase domain 28	NM_001030887 /// XM_001233495	5.44218e-08	-5.24225
Gga.16287.1.S1_at	PHF14	PHD finger protein 14	NM_001012856	1.64719e-10	-5.24359
Gga.2283.1.S2_at	DLL1	delta-like 1 (Drosophila)	NM_204973	2.2238e-06	-5.25118
Gga.7899.1.S1_at	GPHN	gephyrin	NM_001031549	2.20558e-09	-5.2516
Gga.7900.2.A1_at	FIBIN	fin bud initiation factor homolog (zebrafish)	NM_001277594 /// XM_424544	3.60144e-09	-5.26
GgaAffx.9480.1.A1_at	ENC1	ectodermal-neural cortex 1 (with BTB-like domain)	XM_424790	1.45404e-08	-5.29075
Gga.10344.1.S1_at	ELOVL4	ELOVL fatty acid elongase 4	NM_001197309	0.000180681	-5.29142
Gga.6289.1.S1_at	CAB39L	calcium binding protein 39-like	NM_001006272	1.35396e-09	-5.30135
GgaAffx.20460.1.S1_at	---	---	---	5.33884e-06	-5.30285
Gga.19192.1.S1_at	FBXL7 /// LOC420915	F-box and leucine-rich repeat protein 7 /// uncharacterized LOC420915	XM_426048 /// XM_429798	3.07945e-12	-5.31099
GgaAffx.20839.1.S1_s_at	---	---	---	3.0161e-07	-5.31311
Gga.8880.1.S1_at	MME	membrane metallo-endopeptidase	NM_001004412	6.41702e-08	-5.31367
Gga.10040.1.S1_at	---	---	---	7.44464e-11	-5.32382
GgaAffx.22857.1.S1_at	HOXD10	homeobox D10	XM_001234538	2.33081e-10	-5.33134
Gga.19481.1.S1_at	770799 /// 770829 /// 770859	--- /// --- /// ---	---	1.20054e-06	-5.33846
GgaAffx.9641.1.S1_at	PCSK5	proprotein convertase subtilisin/kexin type 5	XM_424841	9.85919e-08	-5.35351
GgaAffx.25156.1.S1_s_at	STARD13	StAR-related lipid transfer (START) domain containing 13	XM_417104	3.30283e-06	-5.36501
Gga.17307.1.S1_at	NFIB	nuclear factor I/B	NM_205272	1.61605e-10	-5.37547
Gga.16995.1.S1_at	---	---	---	0.00167633	-5.37755
GgaAffx.24000.1.S1_s_at	DSP	desmoplakin	XM_001231410 /// XM_418957	8.29679e-06	-5.38067
Gga.17945.1.S1_at	---	---	---	6.03133e-07	-5.3822
Gga.512.1.S1_at	IL8L1	interleukin 8-like 1	NM_205018	0.000106971	-5.38664
Gga.5784.1.S1_at	TMEM121	transmembrane protein 121	NM_204539	1.08657e-09	-5.38756
Gga.8010.1.S1_at	---	---	---	3.97072e-08	-5.39148
GgaAffx.21771.1.S1_at	COL6A1	collagen, type VI, alpha 1	NM_205107	1.99008e-08	-5.39313
GgaAffx.21159.1.S1_at	PHLDB2	pleckstrin homology-like domain, family B, member 2	---	1.83341e-06	-5.39337
Gga.1299.1.S1_at	---	---	---	6.7601e-07	-5.39928
Gga.13583.1.S1_at	CD36	CD36 molecule (thrombospondin receptor)	NM_001030731	1.15044e-05	-5.40006
Gga.13803.1.S1_s_at	CPA6	carboxypeptidase A6	NM_001006344	6.38816e-08	-5.4086
Gga.4922.1.S2_at	EGR1	early growth response 1	NM_204136	2.34384e-07	-5.41135
Gga.13336.5.S1_x_at	BLB2	Major histocompatibility complex class II beta chain BLB2, (similar to HLA class II, D	NM_001044679	2.02673e-08	-5.41137
Gga.6926.1.S1_at	---	---	---	1.41956e-08	-5.41986
GgaAffx.26694.1.S1_at	ADAMTS2	ADAM metallopeptidase with thrombospondin type 1 motif, 2	XM_414611	5.17782e-10	-5.42099
Gga.2654.1.S1_at	CZH9ORF95	chromosome Z open reading frame, human C9orf95	XM_424839	6.64174e-06	-5.43171
Gga.6121.1.S1_at	---	---	---	1.41419e-08	-5.43196
Gga.2018.1.S1_a_at	---	---	---	5.16385e-08	-5.43267
GgaAffx.12892.1.S1_at	CTSA	cathepsin A	NM_001031491	2.55225e-08	-5.4358
Gga.15768.1.S1_at	TNFAIP6	tumor necrosis factor, alpha-induced protein 6	NM_001037837	1.27274e-05	-5.43881
Gga.1907.1.S1_at	PDGFC	platelet derived growth factor C	NM_204721	6.20149e-09	-5.4464
GgaAffx.6003.1.S1_at	PRICKLE1	prickle homolog 1 (Drosophila)	XM_416036	9.74752e-06	-5.45784
GgaAffx.6456.5.S1_s_at	KRT75L1 /// KRT75L2 /// LOC768881	keratin, type II cytoskeletal 75-like 1 /// 768880 KRT75L1 keratin, type II cytoskeleta	XM_001232026 /// XM_428850 /// XR_140361	0.000648662	-5.46387
Gga.5541.1.S1_at	LOC100859864	platelet endothelial cell adhesion molecule-like	XM_003642321	5.7778e-07	-5.47914
Gga.5751.1.S1_at	ANKRD1	ankyrin repeat domain 1 (cardiac muscle)	NM_204405	4.74637e-05	-5.4895
Gga.8314.1.S1_at	---	---	---	3.30235e-09	-5.49297
Gga.13077.1.S1_s_at	PHLDB2	pleckstrin homology-like domain, family B, member 2	XM_416632	2.96279e-05	-5.49388
Gga.17687.1.S1_at	KRT6A	keratin 6A	NM_001001313	5.54106e-08	-5.49661
GgaAffx.13213.1.S1_at	VNN1	vanin 1	NM_001039288	8.92525e-07	-5.50846
Gga.18972.1.S1_at	---	---	---	1.62504e-08	-5.5143
Gga.12667.1.S1_at	FILIP1	filamin A interacting protein 1	XM_419877	1.17122e-07	-5.52228
Gga.5589.1.S1_at	LOC408038	beta-keratin	NM_001001310	5.89762e-07	-5.52458
GgaAffx.9597.1.S1_at	BNC2	basonuclin 2	XM_003642996	2.4648e-08	-5.52751
Gga.1930.1.S1_at	EFHD2	EF-hand domain family, member D2	XM_428222	5.68943e-06	-5.52986
GgaAffx.21250.1.S1_s_at	C9ORF58	allograft inflammatory factor 1-like	XM_415461	8.46922e-05	-5.56852
GgaAffx.21678.1.S1_at	---	---	---	5.88979e-09	-5.58727
GgaAffx.21730.1.S1_s_at	---	---	---	5.857e-07	-5.59071
GgaAffx.20832.1.S1_s_at	PCSK6	proprotein convertase subtilisin/kexin type 6	XM_413892	6.47403e-11	-5.59462
Gga.9641.1.S1_at	CYP3A4	cytochrome P450, family 3, subfamily A, polypeptide 4	XM_414782	3.0813e-09	-5.59547
Gga.14875.1.S1_at	---	---	---	3.21361e-10	-5.60068
GgaAffx.20149.1.S1_s_at	---	---	---	3.77252e-09	-5.60751
Gga.13509.1.S1_at	---	---	---	7.14505e-08	-5.61825
Gga.12250.1.S1_at	TUSC3	tumor suppressor candidate 3	XM_420692	2.11893e-09	-5.61892
Gga.5648.2.S1_a_at	---	---	---	1.54882e-07	-5.62787
Gga.2971.2.S1_at	C3ORF64	chromosome 12 open reading frame, human C3orf64	NM_001031409	6.80173e-08	-5.63258
Gga.2375.1.S2_at	CTNNA2	catenin (cadherin-associated protein), alpha 2	NM_205136	8.21809e-08	-5.65244
Gga.9708.2.S1_a_at	PPAP2A	phosphatidic acid phosphatase type 2A	XM_424730	2.29446e-11	-5.65485
Gga.5751.1.S2_at	ANKRD1	ankyrin repeat domain 1 (cardiac muscle)	NM_204405	7.73574e-06	-5.66521
GgaAffx.3255.1.S1_s_at	WNK2	WNK lysine deficient protein kinase 2	XM_414326	1.4574e-07	-5.67509
GgaAffx.11727.1.S1_at	LCP1	lymphocyte cytosolic protein 1 (L-plastin)	NM_001008440	2.48984e-07	-5.68152
Gga.19867.1.S1_at	TOX3	TOX high mobility group box family member 3	NM_001277137 /// NM_001277138 /// XM_414090	0.00010344	-5.68173
Gga.2556.1.S1_at	LOC100859665	uncharacterized LOC100859665	XR_139984	1.25078e-08	-5.68836
Gga.9386.1.S1_at	RBP7	retinol binding protein 7, cellular	XM_417606	2.23573e-05	-5.69265
Gga.9991.1.S1_at	SORD	sorbitol dehydrogenase	XM_413719	2.10305e-08	-5.713
GgaAffx.7881.1.S1_s_at	ARHGAP15	Rho GTPase activating protein 15	NM_001008476	4.66057e-07	-5.71798
Gga.617.1.S1_at	CYP1A1	cytochrome P450, family 1, subfamily A, polypeptide 1	NM_205146	0.000341964	-5.72623
Gga.3773.1.S1_a_at	IL17RD	interleukin 17 receptor D	NM_204515	3.65639e-10	-5.72776
GgaAffx.12253.1.S1_s_at	NPL	N-acetylneuraminate pyruvate lyase (dihydrodipicolinate synthase)	NM_001031560	1.20893e-07	-5.74422
Gga.15886.1.S1_at	FAM46A	family with sequence similarity 46, member A	NM_001031085	4.13234e-09	-5.75079
Gga.13126.1.S1_at	MAP3K1	mitogen-activated protein kinase kinase kinase 1, E3 ubiquitin protein ligase	XM_424734	8.65745e-08	-5.75447
GgaAffx.9882.3.S1_at	ROBO2	roundabout, axon guidance receptor, homolog 2 (Drosophila)	XM_416674	3.2808e-10	-5.76102
Gga.12112.1.S1_at	APOBEC2	apolipoprotein B mRNA editing enzyme, catalytic polypeptide-like 2	XM_418038	9.89284e-07	-5.77205
Gga.9692.1.S1_at	LOC100859093 /// LOC770574	envelope glycoprotein gp95-like /// uncharacterized LOC770574	XM_001233074 /// XM_003642131	4.61281e-08	-5.77482
GgaAffx.26231.1.S1_at	LOC100859874	uncharacterized LOC100859874	XR_140129	3.05939e-07	-5.78117
GgaAffx.10587.1.A1_s_at	---	---	---	1.82265e-08	-5.78118
Gga.7235.1.S1_at	DHRS3	dehydrogenase/reductase (SDR family) member 3	NM_001277910 /// XM_417636	5.2478e-06	-5.78226
Gga.18151.1.S1_at	---	---	---	6.82094e-08	-5.79025
Gga.10787.1.S1_at	BATF3	basic leucine zipper transcription factor, ATF-like 3	XM_419428	3.82524e-09	-5.82504
Gga.2540.1.S1_at	---	---	---	1.33408e-06	-5.83168
GgaAffx.25659.1.S1_s_at	SARDH	sarcosine dehydrogenase	XM_415428	2.72458e-07	-5.84927
Gga.1784.1.S1_at	ITGA8	integrin, alpha 8	NM_205288	1.46432e-08	-5.84948
GgaAffx.10088.2.A1_s_at	PRSS35	protease, serine, 35	XM_419860	2.27797e-07	-5.85388
Gga.14232.1.S1_at	---	---	---	1.243e-10	-5.85882
Gga.17514.1.S1_at	---	---	---	4.27235e-11	-5.86196
Gga.19248.1.S1_at	---	---	---	2.26167e-08	-5.88858
Gga.1684.1.S1_at	C14ORF149	chromosome 5 open reading frame, human C14orf149	XM_421428	1.20869e-09	-5.89312
GgaAffx.21672.1.S1_at	---	---	---	7.83529e-12	-5.89331
Gga.7953.1.S1_at	LOC395160	transcription factor Crx	NM_204499	1.97103e-07	-5.89656
Gga.13494.1.S1_at	---	---	---	1.27248e-06	-5.90401
GgaAffx.26446.2.S1_s_at	GSTT1L	glutathione S-transferase theta 1-like	XM_001231970	3.10162e-06	-5.91289
Gga.4448.1.S1_at	AGRN	agrin	NM_205527	6.29247e-09	-5.92005
Gga.16901.1.S1_at	IMPA2	inositol(myo)-1(or 4)-monophosphatase 2	XM_419118	7.74055e-10	-5.92058
GgaAffx.21398.1.S1_at	DOCK10	dedicator of cytokinesis 10	NM_001031309 /// XM_001234659	4.38097e-07	-5.94499
GgaAffx.12680.1.S1_at	NDUFS1	NADH dehydrogenase (ubiquinone) Fe-S protein 1, 75kDa (NADH-coenzyme Q reductase)	NM_001006518	3.91759e-12	-5.94666
Gga.4988.2.S1_a_at	CALD1	caldesmon 1	NM_204158	7.64836e-09	-5.95075
Gga.8312.1.S1_s_at	LOC100858955 /// LOC769339	fatty acyl-CoA hydrolase precursor, medium chain-like /// fatty acyl-CoA hydrolase prec	XM_001232057 /// XM_003643609	1.99152e-09	-5.9661
Gga.846.1.S1_at	IL1R1	interleukin 1 receptor, type I	NM_205485	3.92998e-07	-5.97294
Gga.862.1.S1_at	GJC1	gap junction protein, gamma 1, 45kDa	NM_205503	4.1676e-09	-5.97345
Gga.13455.1.S1_at	---	---	---	3.06849e-09	-5.98905
GgaAffx.2351.2.S1_s_at	RORA	RAR-related orphan receptor A	XM_413763	2.89707e-09	-5.99058
Gga.3110.1.S1_x_at	COL6A1	collagen, type VI, alpha 1	NM_205107	4.71937e-09	-5.99362
Gga.12928.1.S1_at	VCAM1	vascular cell adhesion molecule 1	XM_422310	4.17572e-05	-6.02098
Gga.4547.2.S1_a_at	MYH10	myosin, heavy chain 10, non-muscle	NM_205474	2.46594e-05	-6.02929
Gga.17638.1.S1_at	ATF3	activating transcription factor 3	XM_419429	1.70856e-07	-6.0459
GgaAffx.3113.1.S1_at	COMTD1	catechol-O-methyltransferase domain containing 1	XM_421605	1.59729e-10	-6.05043
GgaAffx.10422.3.S1_s_at	COL21A1	collagen, type XXI, alpha 1	XM_419902	9.66593e-09	-6.05072
Gga.11590.2.S1_x_at	---	---	---	7.22238e-11	-6.05506
Gga.10999.1.S1_at	DCX	doublecortin	NM_204335	6.6667e-07	-6.063
Gga.13411.1.S1_at	LOC421054	transmembrane protein 200C-like	XM_003640802	2.01843e-08	-6.06512
GgaAffx.5229.1.S1_at	LRRN1	leucine rich repeat neuronal 1	NM_001097539	6.3928e-08	-6.06862
Gga.3972.1.S1_at	SEMA3D	sema domain, immunoglobulin domain (Ig), short basic domain, secreted, (semaphorin) 3D	NM_205373	1.12595e-08	-6.0801
Gga.13339.1.S1_at	ST8SIA6	ST8 alpha-N-acetyl-neuraminide alpha-2,8-sialyltransferase 6	NM_001001603	9.11048e-12	-6.08318
GgaAffx.21684.1.S1_s_at	---	---	---	1.22795e-08	-6.08432
Gga.12529.1.S1_at	OAT	ornithine aminotransferase	NM_001006567	3.22876e-09	-6.09425
Gga.6791.1.A1_s_at	NFIB	nuclear factor I/B	NM_205272	7.75277e-10	-6.10464
Gga.5690.1.S1_s_at	RBM38	RNA binding motif protein 38	XM_003642493	3.68028e-08	-6.10522
GgaAffx.22995.2.S1_s_at	ANO6	anoctamin 6	XM_416045	3.92733e-08	-6.10861
Gga.558.1.S1_at	---	---	---	4.02493e-11	-6.1209
GgaAffx.25521.1.S1_s_at	COL5A2	collagen, type V, alpha 2	XM_421846	5.10419e-08	-6.13767
Gga.16236.1.S1_s_at	---	---	---	1.42043e-08	-6.15163
Gga.2306.1.S1_at	---	---	---	4.0112e-09	-6.15169
Gga.4900.1.S1_a_at	17.5 /// LOC776463	lectin-like protein; type II transmembrane protein (17.5) /// C-type lectin domain fami	NM_205429 /// XM_001235983	4.27616e-10	-6.15303
Gga.173.1.S1_at	CD4	CD4 molecule	NM_204649	1.06062e-09	-6.17363
Gga.5164.1.S2_at	BCL2A1	BCL2-related protein A1	NM_204866	9.43271e-11	-6.18285
GgaAffx.21184.1.S1_at	ANKRD50	ankyrin repeat domain 50	XM_420618	1.64739e-07	-6.18712
Gga.2685.1.S2_at	FGF13	fibroblast growth factor 13	NM_001001743	1.35979e-08	-6.19301
Gga.11730.1.S1_at	SLC2A10	solute carrier family 2 (facilitated glucose transporter), member 10	XM_417383	1.42279e-11	-6.20205
GgaAffx.25534.1.S1_s_at	COL3A1	collagen, type III, alpha 1	NM_205380	1.56081e-07	-6.20381
Gga.4131.1.S1_at	HOXD13	homeobox D13	NM_205434	2.49733e-07	-6.21035
Gga.13294.1.S1_at	---	---	---	3.49828e-10	-6.21117
Gga.19752.1.S1_at	EYA4	eyes absent homolog 4 (Drosophila)	XM_419735	8.46488e-09	-6.21401
GgaAffx.11738.1.S1_s_at	EGR1	early growth response 1	NM_204136	5.19798e-08	-6.21897
Gga.9762.1.S1_at	---	---	---	3.48701e-09	-6.24598
Gga.14060.1.S1_s_at	DLG3	discs, large homolog 3 (Drosophila)	XM_426264	4.21492e-08	-6.25545
Gga.1686.1.S1_s_at	TGFB3	transforming growth factor, beta 3	NM_205454	4.37909e-12	-6.27075
GgaAffx.23435.1.S1_at	COBLL1	COBL-like 1	XM_422028	7.78453e-09	-6.27631
Gga.6245.2.S1_at	NGFR	nerve growth factor receptor	NM_001146133	2.69247e-07	-6.28068
Gga.3667.1.S1_at	PDLIM4	PDZ and LIM domain 4	NM_204839	4.6316e-08	-6.2906
Gga.9484.1.S1_at	EBF2	early B-cell factor 2	NM_001164536	2.51823e-09	-6.29628
GgaAffx.1935.1.S1_at	TNFSF4	tumor necrosis factor (ligand) superfamily, member 4	XM_430147	2.28382e-06	-6.31667
Gga.2328.1.S1_at	ZNF521	zinc finger protein 521	XM_419167	8.66924e-09	-6.34449
GgaAffx.8939.1.S1_s_at	CWH43	cell wall biogenesis 43 C-terminal homolog (S. cerevisiae)	XM_420716	4.79662e-10	-6.34493
Gga.12800.1.S1_at	MMP10	matrix metallopeptidase 10 (stromelysin 2)	NM_001278089 /// XM_417175	1.32777e-07	-6.34815
GgaAffx.26385.1.S1_s_at	DOCK10	dedicator of cytokinesis 10	NM_001031309 /// XM_001234659	1.9398e-07	-6.36057
Gga.13827.1.S1_at	---	---	---	2.42978e-08	-6.37761
Gga.1081.1.S1_at	PAPSS2	3'-phosphoadenosine 5'-phosphosulfate synthase 2	XM_421557	3.95162e-07	-6.38643
Gga.4901.1.S1_at	CA9	carbonic anhydrase IX	XM_001233319	4.29964e-10	-6.3872
Gga.4564.2.S1_a_at	FMO6P	flavin containing monooxygenase 6 pseudogene	NM_204579	3.19022e-10	-6.39173
GgaAffx.20228.1.S1_s_at	SHROOM3	shroom family member 3	XM_420592	1.16988e-11	-6.40165
Gga.12040.2.S1_a_at	TSPAN8	tetraspanin 8	NM_001199650	2.64178e-08	-6.40559
Gga.7979.1.S1_at	VAT1	vesicle amine transport protein 1 homolog (T. californica)	XM_418130	2.61214e-12	-6.41331
Gga.17664.1.S1_at	UGCG	UDP-glucose ceramide glucosyltransferase	XM_424914	1.86227e-11	-6.41834
GgaAffx.12082.1.S1_at	ARRDC1	arrestin domain containing 1	NM_001031475	2.72319e-09	-6.41976
Gga.19309.1.S1_at	AASS	aminoadipate-semialdehyde synthase	XM_416001	1.72746e-08	-6.42855
Gga.7661.1.S1_at	---	---	---	1.24682e-10	-6.43689
GgaAffx.13207.1.S1_s_at	LIMD2	LIM domain containing 2	NM_001006330	7.01855e-11	-6.43893
Gga.2606.1.S1_at	RDH10	retinol dehydrogenase 10 (all-trans)	NM_001199459	3.03973e-09	-6.45127
Gga.6070.1.S1_at	PSCA	prostate stem cell antigen	XM_418414	7.3906e-07	-6.45152
Gga.16194.1.S1_at	PTPRK	protein tyrosine phosphatase, receptor type, K	XM_419748	2.55243e-07	-6.45312
Gga.17978.1.S1_at	---	---	---	1.19847e-10	-6.4628
Gga.9282.1.S1_s_at	EIF2AK4	eukaryotic translation initiation factor 2 alpha kinase 4	XM_421203	1.28544e-08	-6.46338
GgaAffx.11371.1.S1_s_at	MDM1	Mdm1 nuclear protein homolog (mouse)	NM_001030742	2.46392e-11	-6.47255
Gga.5154.1.S1_at	POSTN	periostin, osteoblast specific factor	NM_001030541	0.000624263	-6.48437
Gga.14728.1.S1_at	TRABD2B	TraB domain containing 2B	XM_422458	2.60746e-08	-6.48517
Gga.2722.1.S1_a_at	CKB	creatine kinase, brain	NM_205310	4.41159e-11	-6.48777
Gga.2527.1.S1_at	CYFIP2	cytoplasmic FMR1 interacting protein 2	XM_414567	4.92432e-09	-6.48827
Gga.243.3.S1_a_at	NTM	neurotrimin	NM_204711	1.23827e-09	-6.51296
Gga.8489.1.S1_at	FGF9	fibroblast growth factor 9 (glia-activating factor)	NM_204399	2.39132e-08	-6.57231
Gga.16267.1.S1_at	LOC100858581 /// LOC100858943 /// LOC100859069	class I histocompatibility antigen, F10 alpha chain-like /// class I histocompatibility	XM_003642243 /// XM_003643207 /// XM_003643705	2.09273e-09	-6.57466
Gga.13055.1.S1_at	---	---	---	6.53107e-09	-6.57711
Gga.16692.1.S1_at	---	---	---	1.72295e-08	-6.58744
Gga.16444.1.S1_at	PDK4	pyruvate dehydrogenase kinase, isozyme 4	NM_001199909	3.61349e-07	-6.58888
Gga.2641.1.S1_at	NCKAP5	NCK-associated protein 5	XM_422129	1.06664e-08	-6.62027
Gga.15978.1.S1_at	---	---	---	8.63281e-15	-6.62169
GgaAffx.20942.1.S1_s_at	---	---	---	1.66794e-07	-6.62998
GgaAffx.7917.1.S1_at	TNFAIP6	tumor necrosis factor, alpha-induced protein 6	NM_001037837	1.57007e-05	-6.6354
Gga.274.1.S1_at	PDGFRA	platelet-derived growth factor receptor, alpha polypeptide	NM_204749	9.72229e-09	-6.64171
Gga.17677.1.S1_at	---	---	---	3.12858e-11	-6.64559
Gga.1759.1.S1_at	PIK3IP1	phosphoinositide-3-kinase interacting protein 1	XM_415257	1.78245e-11	-6.64692
Gga.13235.1.S1_at	---	---	---	1.25079e-09	-6.64922
Gga.709.2.S1_a_at	NFIB	nuclear factor I/B	NM_205272	3.11072e-10	-6.64965
Gga.11996.1.S1_at	RASD2	RASD family, member 2	XM_416293	3.88832e-09	-6.65868
GgaAffx.6232.1.S1_s_at	MDM1	Mdm1 nuclear protein homolog (mouse)	NM_001030742	3.94403e-07	-6.6747
Gga.5139.1.S1_at	FBP1	fructose-1,6-bisphosphatase 1	NM_001278048 /// XM_425040	7.964e-06	-6.68735
Gga.10973.1.S1_at	ICA1	islet cell autoantigen 1, 69kDa	XM_418682	3.58395e-10	-6.68873
GgaAffx.24643.1.S1_at	SESN1	sestrin 1	XM_419796	2.20384e-08	-6.68905
Gga.254.1.S1_at	KCNJ2	potassium inwardly-rectifying channel, subfamily J, member 2	NM_205370	1.37077e-10	-6.6961
Gga.12218.1.S1_at	KDELR3	KDEL (Lys-Asp-Glu-Leu) endoplasmic reticulum protein retention receptor 3	NM_001012996	5.31324e-11	-6.70554
GgaAffx.23741.1.S1_at	DACT1	dapper, antagonist of beta-catenin, homolog 1 (Xenopus laevis)	NM_001044692	2.61254e-09	-6.71111
Gga.14984.1.S1_at	---	---	---	2.90357e-09	-6.71502
GgaAffx.21386.1.S1_s_at	CALD1	caldesmon 1	NM_204158	4.192e-07	-6.71684
Gga.249.1.S1_at	SLC6A2	solute carrier family 6 (neurotransmitter transporter, noradrenalin), member 2	NM_204716	4.30716e-08	-6.72171
Gga.5776.1.S1_at	CD34	CD34 molecule	XM_417984	1.42348e-06	-6.72451
Gga.4134.1.S2_at	CHRNA1	cholinergic receptor, nicotinic, alpha 1 (muscle)	NM_204816	3.33296e-08	-6.74611
Gga.4078.1.S1_at	LUM	lumican	NM_001276357 /// XM_416135	2.76471e-12	-6.74704
Gga.10714.1.S1_at	AMIGO2	adhesion molecule with Ig-like domain 2	NM_001199550	1.76447e-09	-6.74714
Gga.3754.2.S1_at	HES1	hairy and enhancer of split 1, (Drosophila)	NM_001005848 /// NM_204472	7.73668e-10	-6.75021
Gga.4681.2.S1_s_at	DOCK10	dedicator of cytokinesis 10	NM_001031309 /// XM_001234659	6.17664e-10	-6.77785
Gga.16844.2.S1_s_at	COL3A1	collagen, type III, alpha 1	NM_205380	9.00097e-07	-6.78789
Gga.2802.1.S1_at	SMPD3	sphingomyelin phosphodiesterase 3, neutral membrane (neutral sphingomyelinase II)	XM_429344	2.65649e-10	-6.79125
Gga.198.1.S1_at	MMP9	matrix metallopeptidase 9 (gelatinase B, 92kDa gelatinase, 92kDa type IV collagenase)	NM_204667	1.2213e-08	-6.80842
GgaAffx.8830.1.S1_at	LOC421049	receptor-type tyrosine-protein phosphatase mu-like	XM_419135	1.18251e-10	-6.81386
Gga.15641.1.S1_at	---	---	---	4.92968e-10	-6.82371
GgaAffx.21262.1.S1_s_at	SEMA6D	sema domain, transmembrane domain (TM), and cytoplasmic domain, (semaphorin) 6D	XM_001231858	3.73929e-08	-6.85122
Gga.5291.1.S1_at	CADM1	cell adhesion molecule 1	XM_417901	1.12148e-09	-6.87138
Gga.909.1.S1_at	SLIT2	slit homolog 2 (Drosophila)	NM_001267075 /// XM_001232040 /// XM_001232065	4.58556e-11	-6.88086
GgaAffx.21450.2.S1_s_at	TGFB3	transforming growth factor, beta 3	NM_205454	3.6251e-11	-6.88762
Gga.8.1.S1_at	MYOG	myogenin (myogenic factor 4)	NM_204184	2.46026e-07	-6.89023
GgaAffx.6391.2.S1_s_at	KANK1	KN motif and ankyrin repeat domains 1	XM_424927	7.58229e-10	-6.89538
Gga.1137.1.S2_at	MYBPC3	myosin binding protein C, cardiac	NM_205116	1.1123e-07	-6.9108
GgaAffx.964.1.S1_at	LOC419409	uncharacterized LOC419409	XM_417571	5.77595e-10	-6.91137
GgaAffx.20583.1.S1_at	---	---	---	1.94442e-08	-6.92808
Gga.714.1.S1_at	FMN1	formin 1	NM_204423	4.05536e-11	-6.9744
Gga.4837.1.S1_at	KERA	keratocan	NM_204176	6.98223e-08	-6.98296
GgaAffx.10842.2.S1_s_at	TBC1D4	TBC1 domain family, member 4	XM_003640553	8.11381e-09	-6.99143
Gga.15998.1.S1_at	COLEC12	collectin sub-family member 12	NM_001039599	3.93562e-11	-6.99228
Gga.461.1.S1_at	PHEX	phosphate regulating endopeptidase homolog, X-linked	NM_001199277	4.82479e-09	-6.99802
GgaAffx.9441.2.S1_s_at	SMPDL3A	sphingomyelin phosphodiesterase, acid-like 3A	XM_001235756	2.02401e-11	-7.01129
GgaAffx.3004.1.S1_at	ATP2B2	ATPase, Ca++ transporting, plasma membrane 2	XM_001231641 /// XM_001231677 /// XM_001231740 /// XM_001231767 /// XM_003641997 /// XM	1.42113e-10	-7.03673
Gga.12486.1.S1_at	TSPAN13	tetraspanin 13	NM_001199612	8.83774e-11	-7.03905
Gga.12110.2.S1_a_at	OLFM3	olfactomedin 3	XM_003641696 /// XM_003641697 /// XM_422304	4.16242e-12	-7.04141
Gga.2855.1.S1_at	HABP4	hyaluronan binding protein 4	NM_204705	5.80712e-09	-7.05637
Gga.19322.1.S1_at	---	---	---	1.23768e-10	-7.06773
Gga.13292.1.S1_at	GPT2	glutamic pyruvate transaminase (alanine aminotransferase) 2	XM_414111	4.9819e-10	-7.08354
Gga.16539.1.S1_at	---	---	---	1.74384e-12	-7.09955
GgaAffx.3860.2.S1_s_at	FHL1	four and a half LIM domains 1	XM_001234113	1.46602e-08	-7.11003
Gga.2354.1.S1_at	---	---	---	1.89571e-09	-7.13256
Gga.19302.1.S1_at	---	---	---	6.58115e-13	-7.13274
Gga.14171.1.S1_at	---	---	---	7.61175e-10	-7.13347
Gga.14715.1.S1_at	---	---	---	1.69285e-08	-7.14075
Gga.8333.1.S1_at	HRASLS	HRAS-like suppressor	XM_422714	6.37614e-08	-7.15608
GgaAffx.24513.3.S1_s_at	EPB41L3	erythrocyte membrane protein band 4.1-like 3	XM_419142	1.46084e-07	-7.15974
Gga.6340.2.S1_a_at	TNNI1	troponin I type 1 (skeletal, slow)	XM_419242	2.93444e-08	-7.16029
Gga.11454.1.S1_at	ALDH7A1	aldehyde dehydrogenase 7 family, member A1	XM_003643106 /// XM_424422	3.16599e-11	-7.16908
GgaAffx.26345.1.S1_at	RASD1	RAS, dexamethasone-induced 1	NM_001044636	3.10081e-10	-7.17252
Gga.2827.2.S1_a_at	LOC100857133 /// TIMP3	metalloproteinase inhibitor 3-like /// TIMP metallopeptidase inhibitor 3	NM_205487 /// XM_003640388	1.99565e-07	-7.21063
Gga.14964.1.S1_at	---	---	---	2.03377e-10	-7.22764
Gga.12153.1.S1_s_at	LIMCH1	LIM and calponin homology domains 1	XM_420734	1.31841e-09	-7.23284
GgaAffx.23304.1.S1_s_at	ODZ3	odz, odd Oz/ten-m homolog 3 (Drosophila)	NM_001198537	1.54548e-07	-7.24183
Gga.11602.1.S1_at	---	---	---	2.42223e-09	-7.2528
Gga.3607.1.S1_a_at	COL1A2	collagen, type I, alpha 2	NM_001079714	3.58465e-07	-7.25782
Gga.9640.1.S1_at	---	---	---	1.86038e-09	-7.26791
Gga.16051.1.S1_at	---	---	---	8.92761e-07	-7.27714
Gga.2606.1.S1_x_at	RDH10	retinol dehydrogenase 10 (all-trans)	NM_001199459	1.76597e-09	-7.28903
Gga.620.1.S1_at	BMP5	bone morphogenetic protein 5	NM_205148	9.26089e-11	-7.35424
Gga.822.1.S1_a_at	ELN	elastin (supravalvular aortic stenosis, Williams-Beuren syndrome)	XM_003642386 /// XM_003642387	3.02967e-10	-7.36758
Gga.9052.1.S1_at	PIM3	pim-3 oncogene	XM_003640342	2.92707e-10	-7.37987
Gga.19716.1.S1_at	---	---	---	3.48973e-06	-7.38951
Gga.17302.1.S1_s_at	SLC22A5	solute carrier family 22 (organic cation transporter), member 5	NM_001045828	7.19607e-10	-7.39492
Gga.2348.2.S1_at	LHX9	LIM homeobox 9	NM_205426	1.27615e-12	-7.41333
Gga.19308.1.S1_at	---	---	---	1.16257e-11	-7.41965
Gga.12193.1.S1_a_at	PPP1R17	protein phosphatase 1, regulatory subunit 17	XM_418851	1.96321e-07	-7.44284
Gga.19064.1.S1_at	---	---	---	2.41091e-10	-7.44756
Gga.4046.1.S1_at	MEIS2	Meis homeobox 2	NM_204803	1.12684e-09	-7.5226
Gga.738.1.S1_at	GSC	goosecoid homeobox	NM_205331	1.50348e-08	-7.52351
Gga.12506.1.S1_at	EML4	echinoderm microtubule associated protein like 4	XM_001233826	3.80426e-12	-7.54674
Gga.936.1.S1_at	SFTPA1	surfactant, pulmonary-associated protein A1	NM_204606	0.000280297	-7.56216
Gga.120.1.S1_a_at	TBX22	T-box 22	NM_204106	9.90448e-09	-7.57527
Gga.4305.1.S1_at	---	---	---	6.8611e-14	-7.57935
Gga.11378.1.S1_s_at	PMP2	peripheral myelin protein 2	NM_001199476	3.62915e-06	-7.58745
Gga.2956.1.S1_at	IL22RA1	interleukin 22 receptor, alpha 1	XM_417840	1.14157e-09	-7.59889
Gga.19514.1.S1_s_at	NKAIN4	Na+/K+ transporting ATPase interacting 4	XM_003642483 /// XM_417414	2.97117e-10	-7.62179
GgaAffx.2577.2.S1_s_at	MYOM3	myomesin family, member 3	XM_417838	6.71493e-09	-7.62371
GgaAffx.25376.1.S1_at	CAMK4	calcium/calmodulin-dependent protein kinase IV	NM_001034813	2.24446e-07	-7.66561
Gga.4958.1.S1_at	LOC770010 /// XIRP1	uncharacterized LOC770010 /// xin actin-binding repeat containing 1	NM_204348 /// XM_001233327	1.59432e-08	-7.67854
Gga.13266.1.S1_a_at	---	---	---	1.60676e-12	-7.68745
Gga.9271.1.S1_a_at	---	---	---	1.73172e-12	-7.71615
Gga.14533.1.S1_at	---	---	---	1.20071e-08	-7.7235
Gga.6203.1.S1_at	BTBD11	BTB (POZ) domain containing 11	XM_001234770	6.90326e-11	-7.73402
Gga.7449.1.S1_at	SHROOM1	shroom family member 1	XR_140366	5.45837e-10	-7.74205
Gga.19353.1.S1_at	---	---	---	1.54314e-11	-7.74258
Gga.17196.1.S1_at	---	---	---	1.62566e-08	-7.75491
Gga.4988.1.S1_at	CALD1	caldesmon 1	NM_204158	1.75682e-08	-7.75856
GgaAffx.1584.2.S1_s_at	SLC9A9	solute carrier family 9, subfamily A (NHE9, cation proton antiporter 9), member 9	NM_001031305	1.83848e-10	-7.76287
Gga.14954.1.S1_at	---	---	---	2.76549e-10	-7.76957
Gga.4965.3.S1_a_at	COL12A1	collagen, type XII, alpha 1	NM_205021	4.60899e-07	-7.7728
Gga.9462.1.S1_at	MYOT /// PKD2L2	myotilin /// polycystic kidney disease 2-like 2	XM_414617 /// XM_414618	1.22974e-07	-7.79102
Gga.7476.1.S1_at	TMEM108	transmembrane protein 108	XM_418792	1.42096e-08	-7.80842
GgaAffx.25194.1.S1_at	ANGPTL5	angiopoietin-like 5	NM_001197236	3.73579e-08	-7.83622
GgaAffx.26498.1.S1_s_at	PDLIM1	PDZ and LIM domain 1	XM_426503	2.20952e-10	-7.84293
GgaAffx.23517.1.S1_s_at	ZNF385D	zinc finger protein 385D	XM_418750	3.57026e-11	-7.84384
Gga.4562.1.S1_s_at	GAL9	Gal 9	NM_001001611	6.17137e-06	-7.8501
Gga.9745.1.S1_at	KLF12	Kruppel-like factor 12	XM_003640556	2.20136e-09	-7.85244
GgaAffx.10854.1.S1_at	KIAA0564	KIAA0564	XM_425624	1.8377e-08	-7.86899
GgaAffx.4004.2.S1_s_at	C16ORF45	chromosome 14 open reading frame, human C16orf45	NM_001277574 /// XM_414894	4.98828e-11	-7.87489
Gga.3426.1.S1_a_at	FZD8	frizzled homolog 8 (Drosophila)	XM_418566	3.80767e-09	-7.88184
Gga.8064.1.S1_at	---	---	---	1.31628e-11	-7.88445
Gga.4564.1.S1_a_at	FMO6P	flavin containing monooxygenase 6 pseudogene	NM_204579	1.73404e-07	-7.89062
GgaAffx.24639.1.S1_at	FILIP1L	filamin A interacting protein 1-like	XM_003640468	2.01479e-07	-7.89105
Gga.4723.1.S1_at	LECT1	leukocyte cell derived chemotaxin 1	NM_204810	1.23761e-08	-7.89212
GgaAffx.6826.1.S1_at	TMEM61	transmembrane protein 61	XM_422496	4.31558e-09	-7.89277
GgaAffx.21064.1.S1_at	---	---	---	2.21903e-06	-7.95757
Gga.9784.1.S1_at	POF1B	premature ovarian failure, 1B	XM_420252	1.59268e-07	-7.95938
GgaAffx.11089.1.S1_at	KLHDC5	kelch domain containing 5	XM_003640431 /// XM_417237	3.24573e-13	-7.9655
GgaAffx.25963.1.S1_at	CPAMD8	C3 and PZP-like, alpha-2-macroglobulin domain containing 8	XM_003642893	1.917e-08	-7.97291
Gga.1025.1.S1_at	TNFAIP3	tumor necrosis factor, alpha-induced protein 3	XM_003640919	2.12344e-07	-7.97821
Gga.2980.1.S1_at	IRX2	iroquois homeobox 2	NM_001030336	3.95779e-08	-7.99408
Gga.10570.1.S1_at	KHDRBS3	KH domain containing, RNA binding, signal transduction associated 3	XM_001231271 /// XM_418427	1.01858e-08	-7.99427
GgaAffx.21334.1.S1_at	---	---	---	7.04273e-10	-8.0008
Gga.111.1.S1_at	LOC395211	integrin beta1D	---	7.73031e-09	-8.0071
Gga.1755.3.S1_a_at	NEB	nebulin	XM_422163	3.89637e-09	-8.01205
GgaAffx.25325.3.S1_s_at	NTNG1	netrin G1	XM_001231446	2.1732e-10	-8.02846
Gga.15700.1.S1_at	BHLHE40	basic helix-loop-helix family, member e40	NM_001277144 /// XM_414439	1.63089e-09	-8.08165
Gga.552.1.S1_at	DIO3	deiodinase, iodothyronine, type III	NM_001122648	2.75159e-06	-8.08169
Gga.18434.1.S1_s_at	GPC1	glypican 1	XM_422590	6.2199e-11	-8.11172
Gga.13152.1.S1_s_at	VNN1	vanin 1	NM_001039288	2.48935e-07	-8.11209
GgaAffx.22150.1.S1_s_at	ADAMTS17	ADAM metallopeptidase with thrombospondin type 1 motif, 17	XM_413886	4.33619e-08	-8.15851
Gga.5631.2.S1_at	IKBIP	IKBKB interacting protein	XM_001232182 /// XM_416166	1.79151e-07	-8.16298
Gga.32.1.S1_at	MAB21L1	mab-21-like 1 (C. elegans)	NM_204533	3.27973e-11	-8.16613
Gga.19395.1.S1_at	SMTNL2	smoothelin-like 2	XM_415932	6.91419e-09	-8.16684
GgaAffx.21693.1.S1_s_at	---	---	---	7.20701e-10	-8.17554
Gga.14.1.S1_at	SEMA3F	sema domain, immunoglobulin domain (Ig), short basic domain, secreted, (semaphorin) 3F	NM_204258	8.60386e-11	-8.18124
Gga.10960.1.S1_at	COLEC12	collectin sub-family member 12	NM_001039599	1.14715e-08	-8.18362
Gga.1527.1.S1_at	METTL7A	methyltransferase like 7A	XM_424479	2.4433e-07	-8.20968
Gga.20052.1.S1_at	---	---	---	2.84623e-10	-8.23267
Gga.17382.1.S1_at	---	---	---	4.26111e-09	-8.23661
GgaAffx.21770.1.S1_s_at	LOC396009	slow muscle troponin T	NM_205114	5.94032e-09	-8.24737
Gga.9413.1.A1_at	---	---	---	1.20969e-11	-8.26402
Gga.16592.1.S1_s_at	LOC100857689	uncharacterized LOC100857689	XM_003642171	1.20211e-10	-8.26502
Gga.8470.1.S1_at	---	---	---	1.30904e-09	-8.26512
GgaAffx.11543.1.S1_s_at	PYGB	phosphorylase, glycogen; brain	NM_001031034	3.09368e-12	-8.28382
GgaAffx.21303.1.S1_at	CPNE4	copine IV	XM_418786	4.92628e-10	-8.28707
Gga.11611.1.S1_at	WIF1	WNT inhibitory factor 1	NM_001199607	4.50892e-13	-8.33811
Gga.10595.1.S1_at	REEP1	receptor accessory protein 1	XM_001235010	1.5806e-10	-8.34015
Gga.1605.1.S1_s_at	RSPO3	R-spondin 3	XM_419752	1.70245e-11	-8.34291
Gga.16343.1.S1_at	COL14A1	collagen, type XIV, alpha 1	NM_205334	1.08477e-09	-8.37471
GgaAffx.6053.1.S1_at	COL1A2	collagen, type I, alpha 2	NM_001079714	9.52742e-12	-8.37772
Gga.17685.1.S1_at	KRT5	keratin 5	NM_001001195	2.96619e-06	-8.39511
GgaAffx.12907.1.S1_at	REPS2	RALBP1 associated Eps domain containing 2	NM_001030806	5.775e-09	-8.39733
Gga.78.1.A1_at	PTH	parathyroid hormone	NM_205452	0.00015823	-8.40883
Gga.17453.1.S1_at	TMEM47	transmembrane protein 47	XM_416786	1.77685e-12	-8.43667
Gga.1128.2.S1_a_at	SOD3	superoxide dismutase 3, extracellular	XM_420760	4.58789e-11	-8.46379
Gga.958.1.S1_at	HOXD11	homeobox D11	NM_204620	2.2067e-08	-8.47389
Gga.5787.1.S1_at	---	---	---	6.0471e-09	-8.48807
Gga.11590.1.S1_a_at	---	---	---	2.84068e-10	-8.5118
GgaAffx.21017.1.S1_s_at	CALD1	caldesmon 1	NM_204158	1.00954e-09	-8.54733
Gga.2592.1.S1_at	COL5A1	collagen, type V, alpha 1	NM_204790	1.37221e-13	-8.57352
Gga.3468.1.S1_at	MMP13	matrix metallopeptidase 13 (collagenase 3)	XM_003640587	7.9746e-08	-8.60881
GgaAffx.25259.1.S1_s_at	AUH /// NR2C1	AU RNA binding protein/enoyl-CoA hydratase /// nuclear receptor subfamily 2, group C, m	NM_001031429 /// NM_001252606 /// NM_204124	4.92723e-08	-8.61658
Gga.746.1.S1_at	PNAT10	N-acetyltransferase, pineal gland isozyme NAT-10	NM_205340	3.40266e-08	-8.67028
Gga.5362.1.S1_a_at	PDLIM1	PDZ and LIM domain 1	XM_426503	6.04324e-11	-8.75692
Gga.5386.1.S1_at	TNFRSF6B	tumor necrosis factor receptor superfamily, member 6b, decoy	XM_417434	1.44008e-09	-8.76044
Gga.1719.1.S1_at	DCN	decorin	NM_001030747	1.79259e-14	-8.79164
Gga.7195.1.S1_at	CMTM8	CKLF-like MARVEL transmembrane domain containing 8	NM_001199703	6.16276e-09	-8.79268
Gga.3099.1.S1_at	---	---	---	3.69632e-06	-8.80274
GgaAffx.24000.1.S1_at	DSP	desmoplakin	XM_001231410 /// XM_418957	4.80748e-07	-8.82491
Gga.1421.1.S1_at	---	---	---	3.27765e-07	-8.83331
GgaAffx.24388.1.S1_at	MFAP5	microfibrillar associated protein 5	XM_416482	5.91632e-12	-8.83807
GgaAffx.5979.1.S1_at	AVPR2	arginine vasopressin receptor 2	NM_001031479	2.20447e-08	-8.84953
Gga.6590.1.S1_at	C10ORF54	chromosome 6 open reading frame, human C10orf54	XM_001231980	5.94149e-08	-8.86498
GgaAffx.3620.1.S1_at	JPH3	junctophilin 3	XM_414192	1.61414e-07	-8.89256
Gga.13553.1.S1_at	---	---	---	1.51261e-12	-8.92296
Gga.8110.1.S1_at	---	---	---	2.28562e-09	-8.9444
GgaAffx.21701.1.S1_at	---	---	---	1.56633e-12	-8.95007
Gga.6162.1.S1_s_at	SPTBN5	spectrin, beta, non-erythrocytic 5	XM_421149	1.18019e-11	-9.01254
Gga.1148.1.S2_at	ST6GAL1	ST6 beta-galactosamide alpha-2,6-sialyltranferase 1	NM_205241	1.09305e-09	-9.0201
GgaAffx.23988.1.S1_at	NEDD9	neural precursor cell expressed, developmentally down-regulated 9	XM_418946	1.07649e-09	-9.04389
Gga.3931.1.S1_at	COMP	cartilage oligomeric matrix protein	XM_418238	1.0885e-08	-9.05341
Gga.1790.1.S1_at	LOC422894	Neuropeptide-like protein C4orf48 homolog	XM_420836	1.18634e-08	-9.06664
Gga.11913.1.S1_at	GPX8	glutathione peroxidase 8 (putative)	XM_423834	3.98924e-10	-9.07602
Gga.234.1.S1_at	FGF10	fibroblast growth factor 10	NM_204696	2.50983e-10	-9.08134
GgaAffx.2276.1.S1_at	---	---	---	2.03748e-08	-9.12555
GgaAffx.21680.1.S1_at	---	---	---	1.72387e-07	-9.1343
GgaAffx.9882.1.S1_at	ROBO2	roundabout, axon guidance receptor, homolog 2 (Drosophila)	XM_416674	1.89113e-13	-9.15852
Gga.5973.1.S1_at	APCDD1L	adenomatosis polyposis coli down-regulated 1-like	XM_417488	1.77263e-08	-9.16993
GgaAffx.12049.1.S1_at	MANSC1	MANSC domain containing 1	NM_001031381	1.03914e-07	-9.18819
Gga.3070.1.S1_at	IL1R1	interleukin 1 receptor, type I	NM_205485	3.55755e-06	-9.19484
GgaAffx.13053.1.S1_s_at	C10ORF58	chromosome 6 open reading frame, human C10orf58	NM_001193518 /// NM_001193519 /// NR_027494 /// NR_027495	3.9599e-10	-9.20361
GgaAffx.1841.1.S1_at	ZBTB38	zinc finger and BTB domain containing 38	XM_422601	2.57561e-11	-9.21808
Gga.5954.1.S1_at	LOC100858647	beta-microseminoprotein-like	XM_003641514	1.59006e-06	-9.28258
Gga.12185.1.S1_at	MMP23B	matrix metallopeptidase 23B	XM_417569	1.12922e-06	-9.30335
GgaAffx.20374.1.S1_at	SUCLG2	succinate-CoA ligase, GDP-forming, beta subunit	NM_001006141	2.6678e-08	-9.30623
Gga.1448.1.S1_at	---	---	---	1.24192e-09	-9.31266
Gga.42.1.S1_at	PCDH10	protocadherin 10	NM_214672	2.46695e-09	-9.31493
Gga.18062.1.A1_at	---	---	---	5.11801e-09	-9.3341
Gga.14052.1.S1_at	KLHL26	kelch-like 26 (Drosophila)	XM_418239	5.76088e-13	-9.34313
Gga.306.1.S1_at	WNT11	wingless-type MMTV integration site family, member 11	NM_204784	1.84081e-08	-9.36436
GgaAffx.25795.1.S1_s_at	COMP	cartilage oligomeric matrix protein	XM_418238	1.12992e-10	-9.38283
Gga.19769.1.S1_at	LOC770371	uncharacterized LOC770371	NM_001163003	8.96569e-09	-9.39362
Gga.9032.1.S1_s_at	ESRP2	epithelial splicing regulatory protein 2	NM_001030566	7.7919e-07	-9.43609
Gga.5549.1.S1_at	---	---	---	3.02365e-09	-9.44128
Gga.19997.1.A1_at	---	---	---	5.73182e-10	-9.44456
Gga.18991.1.S1_at	---	---	---	1.76906e-09	-9.46983
Gga.12867.1.S1_at	AUH /// NR2C1	AU RNA binding protein/enoyl-CoA hydratase /// nuclear receptor subfamily 2, group C, m	NM_001031429 /// NM_001252606 /// NM_204124	1.46904e-12	-9.47122
Gga.8540.1.S1_at	---	---	---	1.82637e-10	-9.48481
GgaAffx.2037.1.S1_at	COL16A1	collagen, type XVI, alpha 1	XM_003642581	3.19709e-10	-9.51677
GgaAffx.5663.1.S1_at	---	---	---	1.67728e-12	-9.53221
GgaAffx.1548.1.S1_at	LOC431649	aminopeptidase Q-like	XM_429201	1.92872e-06	-9.53746
Gga.16719.1.S1_at	---	---	---	4.37691e-11	-9.62188
Gga.10321.1.S1_a_at	PTX3	pentraxin 3, long	NM_001017413	1.89194e-10	-9.63387
Gga.11316.1.S1_at	ALDH1L2 /// LOC100857360	aldehyde dehydrogenase 1 family, member L2 /// mitochondrial 10-formyltetrahydrofolate	XM_003640425 /// XM_416314	1.17514e-10	-9.66841
Gga.8900.2.S1_a_at	---	---	---	6.40623e-12	-9.68227
Gga.13173.1.S1_at	PTER	phosphotriesterase related	XM_418628	9.70177e-13	-9.69774
Gga.2728.1.S1_at	---	---	---	3.92972e-10	-9.71837
Gga.3373.1.S1_at	POPDC3	popeye domain containing 3	NM_204697	1.09593e-09	-9.7365
GgaAffx.9336.1.S1_at	IL31RA	interleukin 31 receptor A	XM_424732	8.66023e-10	-9.7819
Gga.18934.1.S1_at	---	---	---	3.19102e-10	-9.7828
Gga.1169.1.S1_at	AADACL2	arylacetamide deacetylase-like 2	XM_422836	1.65383e-09	-9.83773
Gga.12614.2.S1_s_at	TNFSF15	tumor necrosis factor (ligand) superfamily, member 15	NM_001024578	4.00549e-06	-9.85837
GgaAffx.20797.1.S1_at	HECW1	HECT, C2 and WW domain containing E3 ubiquitin protein ligase 1	XM_418870	7.26724e-13	-9.92138
GgaAffx.11549.1.S1_s_at	SMPDL3A	sphingomyelin phosphodiesterase, acid-like 3A	XM_001235756	7.14618e-12	-9.92508
Gga.12988.1.S1_at	COL24A1	collagen, type XXIV, alpha 1	XM_422363	1.59369e-09	-9.9723
GgaAffx.4942.1.S1_at	CCDC85A	coiled-coil domain containing 85A	---	9.60505e-10	-9.99079
GgaAffx.2958.1.S1_at	SCG3	secretogranin III	XM_413807	6.91849e-09	-10.0207
GgaAffx.21011.1.S1_at	---	---	---	6.80864e-08	-10.061
Gga.15161.1.S1_at	---	---	---	2.53736e-09	-10.1035
Gga.8535.1.S2_at	UNC5C	unc-5 homolog C (C. elegans)	NM_204451	4.98208e-12	-10.1096
Gga.10902.1.S1_at	RASL11A	RAS-like, family 11, member A	XM_417126	8.66203e-10	-10.1112
GgaAffx.21278.1.S1_at	BCL11A	B-cell CLL/lymphoma 11A (zinc finger protein)	NM_001031031	2.79405e-10	-10.1299
Gga.12614.1.S1_at	TNFSF15	tumor necrosis factor (ligand) superfamily, member 15	NM_001024578	5.67679e-05	-10.2066
Gga.98.2.S1_a_at	TLR2-1	toll-like receptor 2 type1	NM_204278	7.04878e-09	-10.2793
Gga.8124.1.S1_at	MUSTN1	musculoskeletal, embryonic nuclear protein 1	NM_213580	2.79251e-09	-10.2947
Gga.13448.1.S1_at	OSTN	osteocrin	NM_001098608	3.64284e-09	-10.3116
Gga.9002.1.S1_at	---	---	---	2.38571e-12	-10.3506
Gga.9136.2.S1_x_at	EPCAM	epithelial cell adhesion molecule	NM_001012564	1.76036e-06	-10.3969
Gga.8597.1.S1_s_at	LOC429143	glypican-5-like	XM_426698	9.22672e-11	-10.4772
[truncated: 598 more rows]
