# Supplementary material for: Constitutively elevated levels of SOCS1 suppress innate responses in DF-1 immortalised chicken fibroblast cells
Source: Sci Rep. 2017 Dec 13;7:17485. doi: 10.1038/s41598-017-17730-2 (PMC5727488; doi:10.1038/s41598-017-17730-2)
Supplement: Supplementary file 3 — Supplementary Table 2 [file 41598_2017_17730_MOESM3_ESM.xlsx]

## Sheet: a) Pathway Maps
Enrichment analysis
Enrichment by Pathway Maps					Untreaated DF-1 v.CEF
#	Maps	Total	pValue	Min FDR	p-value	FDR	In Data	Network Objects from Active Data
1	Cell cycle_The metaphase checkpoint	36	4.85198e-10	3.43338e-07	4.85198e-10	3.43338e-07	16	Rod, MIS12, HEC, CENP-C, ZW10, Survivin, CENP-E, Nek2A, BUB1, Aurora-A, PLK1, CDCA1, CDC20, CENP-F, Zwilch, BUBR1
2	Development_Regulation of epithelial-to-mesenchymal transition (EMT)	64	8.33345e-10	3.43338e-07	8.33345e-10	3.43338e-07	21	IL-1RI, HEY1, VE-cadherin, N-cadherin, E-cadherin, TGF-beta 2, Caldesmon, Tropomyosin-1, SNAIL1, PDGF-R-alpha, TGF-beta 3, HGF receptor (Met), Fibronectin, Claudin-1, WNT, SLUG, EGFR, MMP-9, Frizzled, EDNRA, Bcl-2
3	Cell adhesion_ECM remodeling	52	3.66867e-08	1.00766e-05	3.66867e-08	1.00766e-05	17	Matrilysin (MMP-7), Collagen II, MMP-13, TIMP3, Stromelysin-2, Collagen IV, SERPINE2, Fibronectin, Nidogen, Osteonectin, EGFR, LAMA4, MMP-9, PLAU (UPA), Versican, VIL2 (ezrin), Collagen III
4	Cell cycle_Role of APC in cell cycle regulation	32	7.90909e-08	1.62927e-05	7.90909e-08	1.62927e-05	13	Tome-1, Cyclin A, ORC1L, CKS1, Nek2A, BUB1, Geminin, Aurora-A, PLK1, CDC20, Securin, CDK1 (p34), BUBR1
5	Cell cycle_Spindle assembly and chromosome separation	33	1.22281e-07	2.01519e-05	1.22281e-07	2.01519e-05	13	Importin (karyopherin)-alpha, KNSL1, HEC, Tubulin alpha, Separase, ZW10, Nek2A, TPX2, Aurora-A, CDC20, Securin, CDK1 (p34), Tubulin (in microtubules)
6	Development_Transcription factors in segregation of hepatocytic lineage	30	3.09653e-07	4.25256e-05	3.09653e-07	4.25256e-05	12	Follistatin, Keratin 7, p14ARF, FGFR2, p21, Activin A, HGF receptor (Met), p16INK4, HHEX (PRH), Keratin 19, FGF10, Activin
7	Cytoskeleton remodeling_Keratin filaments	36	4.05638e-07	4.71079e-05	4.05638e-07	4.71079e-05	13	Tubulin beta, Keratin 5/14, PPL(periplakin), Keratin 7, Tubulin alpha, Trichoplein, Keratin 14, Plakophilin 2, Keratin 19, CDK1 (p34), Keratin 5, Tubulin (in microtubules), Desmoplakin
8	Stimulation of TGF-beta signaling in lung cancer	48	4.57358e-07	4.71079e-05	4.57358e-07	4.71079e-05	15	COX-2 (PTGS2), N-cadherin, E-cadherin, TGF-beta 2, EGR1, TGF-beta, Tropomyosin-1, SNAIL1, PI3K reg class IA (p85-alpha), TGF-beta 3, Fibronectin, SLUG, Keratin 19, MMP-9, Tropomyosin-2
9	Cell cycle_Chromosome condensation in prometaphase	21	4.91994e-06	0.000450448	4.91994e-06	0.000450448	9	CAP-H/H2, Cyclin A, TOP2, BRRN1, CAP-G, CAP-G/G2, Aurora-A, CAP-E, CDK1 (p34)
10	Cell cycle_Role of Nek in cell cycle regulation	32	5.61245e-06	0.000462466	5.61245e-06	0.000462466	11	Tubulin beta, PI3K cat class IA, HEC, Tubulin alpha, PI3K reg class IA, Nek2A, TPX2, NEK7, Aurora-A, CDK1 (p34), Tubulin (in microtubules)

## Sheet: b) Process Networks
Enrichment analysis
Enrichment by Process Networks					Untreaated DF-1 v.CEF
#	Networks	Total	pValue	Min FDR	p-value	FDR	In Data	Network Objects from Active Data
1	Cell adhesion_Cell-matrix interactions	211	2.21772e-13	3.48181e-11	2.21772e-13	3.48181e-11	61	ITGA1, Collagen XIV, Fibrillin 1, Lumican, Matrilysin (MMP-7), Sarcospan, BETA-IG-H3, ITGB5, Nidogen-2, Fibrillin, ECM2/SC1, COL4A2, Fibulin-2, COMP, COL6A1, ITGA6, Fibulin-1, Collagen II, MMP-13, ADAM-TS9, COL1A2, ITGA8, TIMP3, ITGAV, Mindin, Stromelysin-2, COL5A1, Collagen IV, Decorin, ITGA4, COL5A2, Fibulin-3, Collagen V, CRTL1, MAGP1, LAMA2, EMILIN-2, TIMP4, TSG-6, Fibulin-5, Fibronectin, Ten…
2	Development_Skeletal muscle development	144	4.81357e-12	3.77865e-10	4.81357e-12	3.77865e-10	46	Alpha crystallin B, Smooth muscle myosin, Beta TnTF, Dystrobrevin alpha, HDAC9, Caldesmon, MuRF1, ACTA1, Tropomyosin-1, MYL4, TEF-3, MEF2, Myotilin, Troponin I, fast skeletal muscle, Collagen IV, MYH11, Dystrophin, Collagen V, MELC, Histone deacetylase class II, HGF receptor (Met), CRP3 (MLP), Troponin T, skeletal, MyHC, CaMK IV, Elastin, GATA-6, Troponin C, skeletal muscle, Filamin B (TABP), Act…
3	Cell cycle_Core	115	2.70524e-11	1.40792e-09	2.70524e-11	1.40792e-09	39	p15, MCM6, Rod, MCM3, Cyclin A, p14ARF, HEC, ORC6L, ASK (Dbf4), Cyclin D3, Separase, ZW10, Survivin, TOP2, FEN1, ORC1L, CENP-E, MCM5, Nek2A, p21, BUB1, Cdt1, RPA3, CAP-G, p16INK4, CKS2, p107, Aurora-A, PLK1, E2F1, MCM10, CDC20, CAP-E, Zwilch, Securin, Cyclin D, CDK1 (p34), Cyclin E2, BUBR1
4	Muscle contraction	173	3.58707e-11	1.40792e-09	3.58707e-11	1.40792e-09	50	Alpha crystallin B, Smooth muscle myosin, Beta TnTF, Dystrobrevin alpha, Caldesmon, ACTC, Galpha(i)-specific peptide GPCRs, VIP, MuRF1, MaxiK alpha subunit, ACTA1, KCNQ1, Tropomyosin-1, Alpha-actinin 2, MYL4, Alpha-actinin, Calponin-1, BDKRB2, Galpha(q)-specific peptide GPCRs, Cardiac MyBP-C, Myotilin, nAChR alpha, Troponin I, fast skeletal muscle, Connexin 45, K(+) channel, subfamily J, MYH11, D…
5	Cell adhesion_Integrin-mediated cell-matrix adhesion	214	1.55542e-09	4.88401e-08	1.55542e-09	4.88401e-08	54	TGM2, TRIO, Tubulin beta, ITGA1, Collagen XIV, Fibrillin 1, RHG7, ITGB5, Osteopontin, Alpha-actinin 2, PI3K cat class IA, Alpha-actinin, Fibulin-2, ITGA6, Collagen II, Tubulin alpha, Beta-parvin, ITGA8, PAK1, ITGAV, PI3K reg class IA, CD9, Caveolin-1, Collagen IV, Decorin, ITGA4, OSF-2, Lpd, Caveolin-2, MELC, Fibronectin, Tenascin-C, ERM proteins, PIP5KI, Osteonectin, MyHC, Filamin B (TABP), NOV,…
6	Cell cycle_Mitosis	179	1.42773e-08	3.73591e-07	1.42773e-08	3.73591e-07	46	CAP-H/H2, Tubulin beta, Importin (karyopherin)-alpha, Rod, MIS12, Cyclin A, KNSL1, EML4, ASPM, HEC, CENP-C, Tubulin alpha, TTK, CAS-L, Separase, ZW10, Survivin, TOP2, CENP-E, Nek2A, BUB1, MCAK, TPX2, Karyopherin alpha 2, HGF receptor (Met), MAPRE3(EB3), TACC1, CAP-G/G2, Aurora-A, PLK1, Actin, Cyclin F, PBK, ANAPC5, CDCA1, HP1, CDC20, CAP-E, CENP-F, Zwilch, MKLP1, Securin, CDK1 (p34), SIL, Tubulin…
7	Cytoskeleton_Spindle microtubules	109	2.36626e-08	5.30717e-07	2.36626e-08	5.30717e-07	33	Tubulin beta, Importin (karyopherin)-alpha, Kendrin, Rod, DEEPEST, TUBGCP4 (76P), KNSL1, EML4, HEC, KIF4A, CENP-C, Tubulin alpha, TTK, Separase, ZW10, CENP-E, Nek2A, BUB1, MCAK, Karyopherin alpha 2, CKS2, Aurora-A, PLK1, GTSE1, 4.1N, CDC20, CENP-F, Zwilch, MKLP1, Securin, CDK1 (p34), Tubulin (in microtubules), BUBR1
8	Cell cycle_S phase	149	1.08022e-07	2.11994e-06	1.08022e-07	2.11994e-06	39	TOP2 alpha, TOP2 beta, MCM6, MCM3, Cyclin A, TOP3A, ORC6L, Brca1, ASK (Dbf4), RFC3, CRM1, Separase, TOP2, FEN1, ORC1L, Brca2, MCM5, Nek2A, p21, BUB1, Cdt1, ATR, RPA3, Cyclin A2, Geminin, Sgo1, Nucleostemin, Rad51, RGC32, PLK1, E2F1, PRIM2A, HP1, MCM10, DCC1, Securin, DERPC, CDK1 (p34), GADD45 beta
9	Cell adhesion_Platelet-endothelium-leucocyte interactions	174	4.02563e-07	7.02249e-06	4.02563e-07	7.02249e-06	42	CCL5, PDGF-C, IL-6, PAI2, TGF-beta 2, KAL1, JAM2, IGFBP7, TGF-beta, PECAM1, Coagulation factor X, Thrombomodulin, VCAM1, Collagen II, MMP-13, Tetraspanin-2, Ephrin-B receptor 1, PDGF-R-alpha, CD9, Thrombospondin 4, Collagen IV, ITGA4, LEKTI, COL5A2, PDGF receptor, IL-18, Collagen V, SERPINE2, TFPI-2, TGF-beta 3, HGF receptor (Met), Fibronectin, CD34, VLDLR, EGFR, MMP-9, COL11A1, PLAU (UPA), CD36,…
10	Development_Neurogenesis_Axonal guidance	230	2.37588e-06	3.73013e-05	2.37588e-06	3.73013e-05	49	TRIO, Neuropilin-2, NckAP1, SLIT3, N-cadherin, Doublecortin, Ephrin-A receptor 3, NGFR (ICD), Ephrin-A receptor 7, Semaphorin 5A, NGFR(TNFRSF16), MYH10, PCSK5, PI3K cat class IA, Ephrin-A receptors, DCAMKL1, DAB1, NCAM1, ENC1, Ephrin-B receptor 1, Semaphorin 6D, PAK1, Mindin, ROBO2, RTN4R, PI3K reg class IA, PLC-beta, NGFR (CTF), MELC, ERM proteins, Netrin-2, Semaphorin 3A, MyHC, PLC-gamma 1, Act…

## Sheet: c) GO Processes
Enrichment analysis
Enrichment by GO Processes					Untreaated DF-1 v.CEF
#	Processes	Total	pValue	Min FDR	p-value	FDR	In Data	Network Objects from Active Data
1	system development	5378	4.99827e-69	4.48495e-65	4.99827e-69	4.48495e-65	701	Cyclin G, NPY, Contactin 4, SMYD1, DNMT3B, PTHR1, Metallothionein-III, PAM, PAK3, RPTPkappa, Angiopoietin 1, Pre beta-1 HDL, CCL5, PU.1, Alpha crystallin B, CDO1, ILDR2, PTPR-delta, RhoG, TGM2, G-substrate, IRF6, OX40L(TNFSF4), dUTPase (DUT), TOP2 alpha, TRIO, CARP, COX-2 (PTGS2), CAP-H/H2, Follistatin, Smooth muscle myosin, IL-15, GLG1, Ankyrin-G, R-spondin 3, Tubulin beta, Neuropilin-2, ITGA1, …
2	multicellular organismal development	6161	9.7858e-68	4.3904e-64	9.7858e-68	4.3904e-64	765	Cyclin G, NPY, Contactin 4, SMYD1, DNMT3B, PTHR1, Metallothionein-III, PAM, PAK3, RPTPkappa, Angiopoietin 1, Pre beta-1 HDL, CCL5, PU.1, Alpha crystallin B, CDO1, ILDR2, PTPR-delta, RhoG, TGM2, Spindlin, G-substrate, IRF6, OX40L(TNFSF4), dUTPase (DUT), TOP2 alpha, TRIO, CARP, COX-2 (PTGS2), CAP-H/H2, Follistatin, Smooth muscle myosin, IL-15, EDIL3, GLG1, Ankyrin-G, R-spondin 3, MUSTANG, Tubulin b…
3	single-organism developmental process	6950	1.94294e-61	5.81134e-58	1.94294e-61	5.81134e-58	814	Cyclin G, NPY, Contactin 4, SMYD1, DNMT3B, PTHR1, Metallothionein-III, PAM, PAK3, RPTPkappa, Angiopoietin 1, Pre beta-1 HDL, CCL5, PU.1, Alpha crystallin B, CDO1, ILDR2, PTPR-delta, RhoG, TGM2, Spindlin, G-substrate, IRF6, OX40L(TNFSF4), dUTPase (DUT), TOP2 alpha, TRIO, CARP, COX-2 (PTGS2), CAP-H/H2, Follistatin, Smooth muscle myosin, IL-15, EDIL3, GLG1, Ankyrin-G, R-spondin 3, MUSTANG, Tubulin b…
4	developmental process	7035	4.15749e-61	9.32628e-58	4.15749e-61	9.32628e-58	820	Cyclin G, NPY, Contactin 4, SMYD1, DNMT3B, PTHR1, Metallothionein-III, PAM, PAK3, RPTPkappa, Angiopoietin 1, Pre beta-1 HDL, CCL5, PU.1, Alpha crystallin B, CDO1, ILDR2, PTPR-delta, RhoG, TGM2, Spindlin, G-substrate, IRF6, OX40L(TNFSF4), dUTPase (DUT), TOP2 alpha, TRIO, CARP, COX-2 (PTGS2), CAP-H/H2, Follistatin, Smooth muscle myosin, IL-15, EDIL3, GLG1, Ankyrin-G, R-spondin 3, MUSTANG, Tubulin b…
5	anatomical structure development	6293	1.16552e-60	2.09165e-57	1.16552e-60	2.09165e-57	758	Cyclin G, NPY, Contactin 4, SMYD1, DNMT3B, PTHR1, Metallothionein-III, PAM, PAK3, RPTPkappa, Angiopoietin 1, Pre beta-1 HDL, CCL5, PU.1, Alpha crystallin B, CDO1, ILDR2, PTPR-delta, RhoG, TGM2, G-substrate, IRF6, OX40L(TNFSF4), dUTPase (DUT), TOP2 alpha, TRIO, CARP, COX-2 (PTGS2), CAP-H/H2, Follistatin, Smooth muscle myosin, IL-15, GLG1, Ankyrin-G, R-spondin 3, MUSTANG, Tubulin beta, Neuropilin-2…
6	organ development	4017	3.17781e-58	4.75242e-55	3.17781e-58	4.75242e-55	552	Cyclin G, NPY, Contactin 4, SMYD1, PTHR1, Metallothionein-III, PAM, Angiopoietin 1, Pre beta-1 HDL, PU.1, Alpha crystallin B, CDO1, ILDR2, TGM2, IRF6, dUTPase (DUT), TOP2 alpha, CARP, COX-2 (PTGS2), CAP-H/H2, Follistatin, Smooth muscle myosin, IL-15, GLG1, R-spondin 3, Neuropilin-2, FZD8, TOP2 beta, SMP30, PDGF-C, FBXW4, SMAD9 (SMAD8), HOXD10, MHC class I, p15, NckAP1, SLIT3, FZD1, PHEX, PTP-2, H…
7	single-organism process	16193	3.66627e-56	4.69964e-53	3.66627e-56	4.69964e-53	1430	Cyclin G, NPY, Contactin 4, DNA2, SMYD1, Glycolipid transfer protein, DNMT3B, PTHR1, Metallothionein-III, PAM, PAK3, MOXD1, TDH, KDELR, CD69, RPTPkappa, CLN6, Angiopoietin 1, Pre beta-1 HDL, CCL5, PU.1, Alpha crystallin B, CDO1, SLC17A9, SIAT4A, CDS1, ILDR2, PTPR-delta, Carbonic anhydrase VB (mitochondrial), SLC31A1, RhoG, TGM2, Spindlin, G-substrate, IRF6, OX40L(TNFSF4), dUTPase (DUT), TOP2 alph…
8	anatomical structure morphogenesis	2918	3.42342e-55	3.83979e-52	3.42342e-55	3.83979e-52	439	Cyclin G, Contactin 4, PAM, PAK3, Angiopoietin 1, PU.1, Alpha crystallin B, RhoG, TGM2, TOP2 alpha, TRIO, CARP, COX-2 (PTGS2), Follistatin, Smooth muscle myosin, IL-15, GLG1, Ankyrin-G, R-spondin 3, MUSTANG, Tubulin beta, Neuropilin-2, ITGA1, FZD8, TOP2 beta, MFGE8, PDGF-C, FBXW4, SMAD9 (SMAD8), HOXD10, NckAP1, SLIT3, FZD1, IL-6, ID2, Mab21l2, Bcl-XL, Lunatic fringe, Kendrin, HEY1, ID3, SALL-1, D…
9	single-organism cellular process	14509	9.46588e-48	9.43749e-45	9.46588e-48	9.43749e-45	1312	Cyclin G, NPY, Contactin 4, DNA2, SMYD1, DNMT3B, PTHR1, Metallothionein-III, PAM, PAK3, TDH, KDELR, CD69, RPTPkappa, CLN6, Angiopoietin 1, Pre beta-1 HDL, CCL5, PU.1, Alpha crystallin B, CDO1, SLC17A9, SIAT4A, CDS1, ILDR2, PTPR-delta, Carbonic anhydrase VB (mitochondrial), SLC31A1, RhoG, TGM2, Spindlin, G-substrate, IRF6, OX40L(TNFSF4), dUTPase (DUT), TOP2 alpha, CCDC5, TRIO, CARP, COX-2 (PTGS2),…
10	cellular component organization	6165	3.14035e-46	2.81784e-43	3.14035e-46	2.81784e-43	707	Cyclin G, NPY, Contactin 4, DNA2, SMYD1, DNMT3B, Metallothionein-III, PAM, PAK3, RPTPkappa, CLN6, Angiopoietin 1, Pre beta-1 HDL, CCL5, PU.1, Alpha crystallin B, PTPR-delta, RhoG, TGM2, Spindlin, dUTPase (DUT), TOP2 alpha, CCDC5, TRIO, CARP, VWA1, CAP-H/H2, TOM34, Smooth muscle myosin, Ankyrin-G, Tubulin beta, NEK4, CACNG, Neuropilin-2, ITGA1, FIGNL1, TOP2 beta, KCTD1, MFGE8, PDGF-C, Neuroligin 1…

## Sheet: d) Protein function
Enrichment analysis by protein function
Protein class statistics (z-score)											Columns have the following meaning:
Protein class	Actual	n	R	N	Expected	Ratio	p-value	z-score			Protein class	a broadly defined protein function
ligands	73	1604	517	26626	31.15	2.344	1.044e-11	7.813			Actual	number of network objects in the activated dataset(s) which interact with the chosen object
kinases	67	1604	656	26626	39.52	1.695	1.753e-05	4.566			n	number of network objects in the activated dataset(s)
transcription factors	111	1604	1196	26626	72.05	1.541	3.649e-06	4.844			R	number of network objects in the complete database or background list which interact with the chosen object
proteases	52	1604	578	26626	34.82	1.493	0.002631	3.036			N	total number of gene-based objects in the complete database or background list
enzymes	231	1604	2777	26626	167.3	1.381	1.729e-07	5.369			Expected	mean value for hypergeometric distribution (n*R/N)
phosphatases	16	1604	228	26626	13.74	1.165	0.3003	0.6331			Ratio	connectivity ratio (Actual/Expected)
receptors	103	1604	1613	26626	97.17	1.06	0.2794	0.6294			p-value	probability to have the given value of Actual or higher (or lower for negative z-score)
other	960	1604	19113	26626	1151	0.8338	1.812e-26	-10.95			z-score	z-score ((Actual-Expected)/sqrt(variance))
											In dataset	fraction of network objects with a selected function in the activated dataset
Protein class statistics (%)											In protein function	fraction of network with a selected function in the activated dataset among network objects with this function in the complete database or background list
Protein class	Actual	n	In dataset	In protein function	R	N	Protein function in database				Protein function in database	fraction of network objects with a selected function in the complete database or background list
phosphatases	16	1604	1.00%	7.02%	228	26626	0.86%
proteases	52	1604	3.24%	9.00%	578	26626	2.17%
kinases	67	1604	4.18%	10.21%	656	26626	2.46%
ligands	73	1604	4.55%	14.12%	517	26626	1.94%
receptors	103	1604	6.42%	6.39%	1613	26626	6.06%
transcription factors	111	1604	6.92%	9.28%	1196	26626	4.49%
enzymes	231	1604	14.40%	8.32%	2777	26626	10.43%
other	960	1604	59.85%	5.02%	19113	26626	71.78%

## Sheet: e) Transcription factors
IDs in active data set	Object id	Object name	Actual	n	R	N	Expected	Ratio	z-score	p-value
	160	CREB1	477	1604	5093	26626	306.812	1.5547	11.1449	2.93676e-26
	2257	c-Myc	273	1604	2458	26626	148.075	1.84367	11.1155	2.51291e-24		Columns have the following meaning:
	2498	SP1	263	1604	1566	26626	94.3388	2.78783	18.4636	7.43211e-55		IDs in active data set	original probe/gene IDs in the activated dataset(s)
	4259	GCR-alpha	193	1604	1149	26626	69.2179	2.7883	15.6896	8.05496e-40		Object id	a network object id corresponding to the given gene
	1075	p53	184	1604	1150	26626	69.2781	2.65596	14.5351	4.83538e-35		Object name	network object name in MetaBase
	4423	Androgen receptor	178	1604	952	26626	57.3503	3.10373	16.7359	3.80741e-43		Actual	number of targets in the activated dataset(s) regulated by the chosen transcription factor (TF)
	9097	ESR1 (nuclear)	168	1604	1234	26626	74.3385	2.25993	11.4747	7.88242e-24		n	number of network objects in the activated dataset(s)
	-115825747	Oct-3/4	164	1604	1205	26626	72.5915	2.25922	11.3262	2.95221e-23		R	number of targets in the complete database or background list regulated by the chosen TF
	-2095642615	CUX1 (p110)	154	1604	1394	26626	83.9772	1.83383	8.09692	1.28925e-13		N	total number of gene-based objects in the complete database or background list
	884	c-Jun	153	1604	787	26626	47.4104	3.22714	16.0577	3.73938e-39		Expected	mean value for hypergeometric distribution (n*R/N)
Gga.3213.1.S1_at	4303	E2F1	133	1604	802	26626	48.314	2.75283	12.7615	6.4144e-27		Ratio	connectivity ratio (Actual/Expected)
	9063	RelA (p65 NF-kB subunit)	120	1604	847	26626	51.0249	2.35179	10.1229	1.3809e-18		z-score	z-score ((Actual-Expected)/sqrt(variance))
	-592889684	NANOG	105	1604	694	26626	41.8079	2.51149	10.2153	1.98465e-18		p-value	probability to have the given value of Actual or higher (or lower for negative z-score)
	4359	HIF1A	99	1604	629	26626	37.8921	2.61268	10.3633	1.23292e-18
	2554	SP3	96	1604	501	26626	30.1812	3.18079	12.4764	2.48105e-24
	4311	C/EBPbeta	95	1604	599	26626	36.0849	2.63268	10.2327	3.74004e-18
	722	STAT3	94	1604	599	26626	36.0849	2.60497	10.059	1.14951e-17
	4290	YY1	93	1604	1113	26626	67.0492	1.38704	3.33972	0.00087063
	-549052033	SOX2	83	1604	535	26626	32.2294	2.57529	9.31918	1.89783e-15
	4247	E2F4	82	1604	323	26626	19.4581	4.21418	14.7148	1.40438e-29
Gga.4922.1.S2_at; GgaAffx.11738.1.S1_s_at	4387	EGR1	81	1604	437	26626	26.3257	3.07684	11.0833	8.82877e-20
	4328	GATA-3	80	1604	630	26626	37.9524	2.1079	7.12534	2.23927e-10
	-1265324149	ZNF143	78	1604	979	26626	58.9768	1.32255	2.60352	0.00720316
	4374	TCF7L2 (TCF4)	77	1604	367	26626	22.1088	3.48278	12.126	3.09202e-22
	-2007163176	KLF4	75	1604	304	26626	18.3135	4.09533	13.7427	2.65645e-26
	-1824174417	LHX2	75	1604	377	26626	22.7112	3.30234	11.3991	2.95962e-20
	-1923663997	p63	74	1604	425	26626	25.6028	2.89031	9.94614	1.25637e-16
	883	c-Fos	64	1604	340	26626	20.4822	3.12466	9.9828	3.06749e-16
	719	SRF	64	1604	405	26626	24.398	2.62317	8.33399	1.40833e-12
	6018	HNF4-alpha	62	1604	507	26626	30.5426	2.02995	5.92827	9.55966e-08
	-689197755	NF-kB1 (p50)	61	1604	449	26626	27.0486	2.2552	6.79144	2.40476e-09
	2636	C/EBPalpha	60	1604	372	26626	22.41	2.67738	8.2488	2.92651e-12
	4385	ETS1	60	1604	382	26626	23.0124	2.60729	8.01119	9.14885e-12
	-1099419423	DBP	58	1604	387	26626	23.3136	2.48782	7.46479	1.35756e-10
	58	AHR	54	1604	251	26626	15.1207	3.57126	10.3627	1.73365e-16
	4322	SMAD3	53	1604	245	26626	14.7593	3.59097	10.3154	2.57568e-16
	2182	FKHR	50	1604	269	26626	16.2051	3.08546	8.70392	8.96089e-13
	-267143070	IRF4	50	1604	429	26626	25.8438	1.9347	4.94154	6.39112e-06
Gga.3858.3.S1_a_at	611	PPAR-gamma	49	1604	295	26626	17.7714	2.75725	7.68415	1.00282e-10
	-1859973767	NRSF	47	1604	443	26626	26.6871	1.76115	4.09022	0.000124219
	-714032760	E2F3	45	1604	164	26626	9.87967	4.55481	11.5615	3.01467e-18
Gga.1313.1.S1_s_at	4361	PU.1	45	1604	383	26626	23.0726	1.95036	4.74316	1.48338e-05
	1100	PR (nuclear)	44	1604	259	26626	15.6026	2.82003	7.45221	4.28695e-10
	4129	AP-2A	43	1604	256	26626	15.4219	2.78824	7.27908	9.69923e-10
	721	STAT1	42	1604	339	26626	20.422	2.05661	4.95711	7.78477e-06
	733	SMAD4	41	1604	220	26626	13.2532	3.09359	7.89474	9.10165e-11
	2196	AML1 (RUNX1)	41	1604	238	26626	14.3376	2.85962	7.29618	1.08997e-09
	4622	E2F2	39	1604	130	26626	7.83144	4.97993	11.5171	1.82266e-17
	609	PPAR-alpha	38	1604	189	26626	11.3857	3.33752	8.16517	4.32456e-11
	4363	GATA-2	38	1604	199	26626	11.9881	3.1698	7.77873	2.10967e-10
	4275	HNF3-alpha	38	1604	212	26626	12.7713	2.97543	7.31135	1.39065e-09
	6059	FOXM1	37	1604	110	26626	6.62661	5.58355	12.1964	1.67631e-18
	6011	SMAD2	37	1604	141	26626	8.4941	4.35596	10.1161	1.39495e-14
	2210	GATA-4	37	1604	167	26626	10.0604	3.67779	8.78889	3.79634e-12
	1181	VDR	37	1604	224	26626	13.4942	2.74192	6.62858	2.21836e-08
Gga.8.1.S1_at	3038	MYOG	37	1604	299	26626	18.0123	2.05415	4.64112	2.70651e-05
	885	c-Myb	36	1604	166	26626	10.0002	3.59995	8.50765	1.42991e-11
	4319	IRF8	36	1604	251	26626	15.1207	2.38084	5.56506	1.20983e-06
	4333	HNF3-beta	36	1604	277	26626	16.687	2.15737	4.90247	1.18598e-05
	-630625533	PAX6	34	1604	119	26626	7.16878	4.74279	10.3603	1.04801e-14
	6013	RUNX2	34	1604	165	26626	9.93991	3.42055	7.89659	2.2568e-10
WT1	4517	WT1	34	1604	168	26626	10.1206	3.35947	7.76743	3.74477e-10
Gga.750.1.S1_at	2488	MYOD	34	1604	169	26626	10.1809	3.33959	7.72502	4.42001e-10
	4325	Oct-1	34	1604	176	26626	10.6026	3.20677	7.43681	1.35488e-09
	4267	STAT6	33	1604	181	26626	10.9038	3.02647	6.92619	1.06677e-08
	4372	JunD	33	1604	189	26626	11.3857	2.89837	6.63119	3.19689e-08
	4317	USF1	33	1604	217	26626	13.0725	2.52439	5.70867	8.84962e-07
Gga.5109.1.S1_s_at	-852086706	N-Myc	33	1604	225	26626	13.5544	2.43463	5.47151	2.01337e-06
	6431	HSF1	33	1604	279	26626	16.8075	1.96341	4.09576	0.000170887
	-487577381	FOXP2	32	1604	199	26626	11.9881	2.66931	5.98446	3.62367e-07
	4608	TAL1	32	1604	202	26626	12.1689	2.62966	5.88654	5.11365e-07
	6392	EPAS1	31	1604	169	26626	10.1809	3.04492	6.75206	2.54341e-08
	-918241363	HNF1-alpha	31	1604	261	26626	15.7231	1.97162	3.99381	0.000245894
	2940	ETS2	30	1604	123	26626	7.40975	4.04872	8.58042	3.19842e-11
	2186	Lef-1	30	1604	144	26626	8.67483	3.45828	7.48899	1.93682e-09
	4316	RXRA	30	1604	185	26626	11.1447	2.69185	5.84649	6.91528e-07
Gga.17638.1.S1_at	4394	ATF-3	29	1604	138	26626	8.31338	3.48835	7.42016	2.9045e-09
	237	ESR2	29	1604	144	26626	8.67483	3.34301	7.13781	8.09217e-09
Gga.5505.1.S1_a_at	4297	SOX9	28	1604	118	26626	7.10854	3.93892	8.10078	2.86514e-10
	2790	NFYA	28	1604	152	26626	9.15676	3.05785	6.44186	1.08044e-07
	-1687911864	SALL4	27	1604	126	26626	7.59048	3.55709	7.28441	6.47484e-09
	4366	C/EBPdelta	27	1604	156	26626	9.39773	2.87303	5.94042	6.62854e-07
	-887991853	FOXP3	27	1604	272	26626	16.3858	1.64777	2.71874	0.00763307
NKX3-2	8225	BAPX1	26	1604	64	26626	3.85548	6.74365	11.6475	1.00847e-15
	-875871127	GRHL2	26	1604	68	26626	4.09645	6.34696	11.1776	5.8021e-15
	4431	TITF1	26	1604	92	26626	5.54225	4.69123	8.97946	1.83875e-11
	2791	NFYB	26	1604	136	26626	8.19289	3.17348	6.43384	1.41475e-07
	6007	MITF	26	1604	140	26626	8.43386	3.08281	6.25593	2.57364e-07
	2170	FOXO3A	26	1604	191	26626	11.5062	2.25965	4.42347	8.54131e-05
Gga.4532.1.S1_at	4355	b-Myb	25	1604	94	26626	5.66274	4.41483	8.39718	1.8877e-10
	6386	FLI1	25	1604	107	26626	6.44588	3.87845	7.55366	3.5852e-09
	2832	NRF2	25	1604	169	26626	10.1809	2.45558	4.80614	2.89395e-05
	6088	RelB (NF-kB subunit)	25	1604	198	26626	11.9279	2.09593	3.91894	0.000377243
	2826	TWIST1	24	1604	107	26626	6.44588	3.72331	7.14655	1.72675e-08
	-396508547	Miz-1	24	1604	108	26626	6.50612	3.68883	7.0891	2.09438e-08
	-531883558	E2A	24	1604	110	26626	6.62661	3.62176	6.97625	3.05724e-08
	749	TBP	24	1604	112	26626	6.74709	3.55709	6.86599	4.41828e-08
	6436	SMAD1	24	1604	121	26626	7.28927	3.29251	6.39921	2.0678e-07
GgaAffx.22330.1.S1_at	-677370823	AP-2C	24	1604	122	26626	7.34951	3.26552	6.35008	2.42865e-07
	2846	JunB	24	1604	126	26626	7.59048	3.16186	6.15851	4.53253e-07
	4346	RARalpha	24	1604	140	26626	8.43386	2.84567	5.54366	3.23057e-06
	241	Elk-1	24	1604	158	26626	9.51822	2.52148	4.85647	2.66638e-05
	4212	IRF1	24	1604	202	26626	12.1689	1.97225	3.51188	0.00116355
	151	COUP-TFII	22	1604	91	26626	5.48201	4.01313	7.28978	1.57182e-08
	2549	RBP-J kappa (CBF1)	22	1604	127	26626	7.65072	2.87555	5.36415	6.86853e-06
	-1513632532	FXR	22	1604	149	26626	8.97604	2.45097	4.4968	8.75329e-05
	6098	c-Rel (NF-kB subunit)	22	1604	211	26626	12.711	1.73078	2.69829	0.00874197
Gga.5323.1.S1_at	6393	MEF2C	21	1604	72	26626	4.33741	4.84159	8.26416	8.32572e-10
SNAI1	-50872036	SNAIL1	21	1604	95	26626	5.72298	3.66942	6.59914	1.73255e-07
	6095	NF-AT2(NFATC1)	21	1604	121	26626	7.28927	2.88095	5.25039	1.06956e-05
	-765772717	YB-1	21	1604	124	26626	7.46999	2.81125	5.11841	1.57748e-05
	-1250953951	ZNF217	20	1604	96	26626	5.78322	3.45828	6.1092	9.25933e-07
SOX4	4307	SOX4	20	1604	108	26626	6.50612	3.07403	5.46817	6.29038e-06
GATA6	-416745300	GATA-6	20	1604	117	26626	7.0483	2.83756	5.04342	2.16477e-05
Gga.276.1.S1_at; Gga.276.2.S1_a_at	-1125937618	EBF	20	1604	124	26626	7.46999	2.67738	4.74011	5.12908e-05
	4391	GABP alpha	20	1604	147	26626	8.85555	2.25847	3.87379	0.000538225
	2484	Fra-2	19	1604	74	26626	4.4579	4.2621	7.1146	5.23197e-08
HES1	-149338283	HES1	19	1604	74	26626	4.4579	4.2621	7.1146	5.23197e-08
	2483	Fra-1	19	1604	84	26626	5.06032	3.75471	6.40227	4.52941e-07
	-1824428328	PPAR-beta(delta)	19	1604	117	26626	7.0483	2.69569	4.65401	7.11624e-05
	6298	MEF2A	18	1604	76	26626	4.57838	3.93152	6.47968	4.35811e-07
	6101	SMAD5	18	1604	78	26626	4.69887	3.83071	6.33889	6.58996e-07
GgaAffx.2351.1.S1_at; GgaAffx.2351.2.S1_s_at	-1171718846	ROR-alpha	18	1604	81	26626	4.87959	3.68883	6.13622	1.19142e-06
	4412	PAX8	18	1604	91	26626	5.48201	3.28347	5.52449	6.93811e-06
	4329	NF-AT1(NFATC2)	18	1604	98	26626	5.9037	3.04893	5.14487	2.02257e-05
	-70260209	NF-kB2 (p52)	18	1604	110	26626	6.62661	2.71632	4.56696	9.86893e-05
	4406	CDX2	18	1604	127	26626	7.65072	2.35272	3.86884	0.000612062
	4243	NRF1	18	1604	135	26626	8.13265	2.2133	3.57826	0.00126223
	6027	USF2	18	1604	138	26626	8.31338	2.16518	3.47453	0.00162486
	-768284125	ATF-4	18	1604	141	26626	8.4941	2.11912	3.37343	0.0020718
	1076	p73	18	1604	148	26626	8.9158	2.01889	3.14703	0.00352794
	4407	CTCF	18	1604	153	26626	9.21701	1.95291	2.99284	0.00501964
	4383	PEA3	17	1604	76	26626	4.57838	3.7131	5.9969	2.12787e-06
	250	Evi-1	17	1604	86	26626	5.1808	3.28135	5.36508	1.24984e-05
	-1102313514	E2F6	17	1604	89	26626	5.36153	3.17074	5.19353	2.00482e-05
	-2096474730	MEF2D	17	1604	90	26626	5.42177	3.13551	5.13796	2.33442e-05
	4334	ERG	17	1604	90	26626	5.42177	3.13551	5.13796	2.33442e-05
	4261	TR-alpha	17	1604	95	26626	5.72298	2.97048	4.87128	4.81588e-05
	-874061580	POU3F2 (BRN2)	17	1604	97	26626	5.84346	2.90923	4.76948	6.33079e-05
	3037	ERR3	17	1604	106	26626	6.38564	2.66222	4.34152	0.000195904
	4417	XBP1	17	1604	148	26626	8.9158	1.90673	2.8006	0.00794085
	-1600741596	Bcl-6	17	1604	150	26626	9.03628	1.88131	2.74051	0.00903778
CKLF	6004	KLF5	16	1604	62	26626	3.735	4.28381	6.55409	5.42935e-07
	4386	TCF8	16	1604	95	26626	5.72298	2.79575	4.43932	0.000167084
Gga.19934.1.S1_at	-1659642710	SLUG	15	1604	57	26626	3.43379	4.36836	6.44546	9.31736e-07
	4381	AP-4	15	1604	61	26626	3.67475	4.08191	6.1012	2.37207e-06
	4384	TEF-1	15	1604	65	26626	3.91572	3.83071	5.78517	5.55301e-06
	4349	COUP-TFI	15	1604	75	26626	4.51814	3.31995	5.09395	3.45884e-05
	-509551034	ERR2	15	1604	75	26626	4.51814	3.31995	5.09395	3.45884e-05
	313	GLI-1	15	1604	76	26626	4.57838	3.27627	5.03134	4.07174e-05
	-1808558929	TR-beta1	15	1604	117	26626	7.0483	2.12817	3.09641	0.00450114
	4127	Pdx-1 (IPF1)	15	1604	120	26626	7.22902	2.07497	2.98814	0.00570408
	-1214956589	SREBP1 (nuclear)	15	1604	140	26626	8.43386	1.77854	2.33844	0.0217386
	4369	PAX5	15	1604	141	26626	8.4941	1.76593	2.30879	0.0230207
	-2036416016	HOXA2	14	1604	33	26626	1.98798	7.04232	8.79352	2.16826e-09
	6331	T brachyury protein	14	1604	47	26626	2.83137	4.94461	6.85282	4.07321e-07
	6076	ARNT	14	1604	70	26626	4.21693	3.31995	4.92076	6.25752e-05
	-519693639	MEIS1	14	1604	72	26626	4.33741	3.22773	4.79236	8.64326e-05
	-1545880960	TCF7L1 (TCF3)	14	1604	74	26626	4.4579	3.14049	4.66839	0.000117829
	503	Max	14	1604	93	26626	5.60249	2.49889	3.66609	0.0013187
	-1046664811	PBX1	14	1604	94	26626	5.66274	2.4723	3.62045	0.00146521
	-73323281	LXR-alpha	14	1604	95	26626	5.72298	2.44628	3.57539	0.00162505
	4159	TFII-I	14	1604	103	26626	6.20491	2.25628	3.23429	0.00350161
	78	BMAL1	14	1604	113	26626	6.80733	2.05661	2.84976	0.00800864
	740	Sry	13	1604	59	26626	3.55427	3.65757	5.17399	3.91657e-05
Gga.3398.1.S1_a_at; Gga.3398.2.S1_a_at	-1821599095	Pitx2	13	1604	64	26626	3.85548	3.37182	4.80981	9.59805e-05
	2367	NK31	13	1604	69	26626	4.15669	3.12749	4.48011	0.000213334
	-594127466	NF-kB p50/p50	13	1604	70	26626	4.21693	3.08281	4.41777	0.000247718
Gga.16057.1.S1_s_at	-1631735494	E2F8	12	1604	25	26626	1.50605	7.96788	8.82486	5.46929e-09
	6044	TAF1	12	1604	30	26626	1.80726	6.6399	7.82546	6.85768e-08
	-1033959994	ELF3	12	1604	33	26626	1.98798	6.03627	7.3294	2.37511e-07
	-1074455434	KLF11 (TIEG2)	12	1604	33	26626	1.98798	6.03627	7.3294	2.37511e-07
	519	NF-AT3(NFATC4)	12	1604	42	26626	2.53016	4.74279	6.14604	4.45992e-06
Gga.6311.1.S1_at	-1239476801	HEY1	12	1604	47	26626	2.83137	4.23823	5.62566	1.59166e-05
	-523566610	KLF6	12	1604	50	26626	3.01209	3.98394	5.34708	3.1258e-05
	6394	hASH1	12	1604	61	26626	3.67475	3.26552	4.48502	0.000242633
	-1553389767	E4BP4	12	1604	64	26626	3.85548	3.11245	4.28383	0.000387062
	-1880436088	NF-kB1 (p105)	12	1604	65	26626	3.91572	3.06457	4.21939	0.000449018
	4424	STAT5B	12	1604	66	26626	3.97596	3.01814	4.15618	0.000519124
	4231	RARgamma	12	1604	68	26626	4.09645	2.92937	4.03327	0.000687155
	6428	OTX2	12	1604	69	26626	4.15669	2.88691	3.9735	0.000786907
	4337	IRF2	12	1604	74	26626	4.4579	2.69185	3.68991	0.00148483
	-1471221921	STAT5A	12	1604	103	26626	6.20491	1.93395	2.40446	0.0210757
KLF2	-2066067575	KLF2	11	1604	41	26626	2.46992	4.45359	5.60313	2.15619e-05
	-1781647116	RFX6	11	1604	41	26626	2.46992	4.45359	5.60313	2.15619e-05
	-114486301	TCF12	11	1604	43	26626	2.5904	4.24645	5.39419	3.5118e-05
	-1856732278	GLI-2	11	1604	48	26626	2.89161	3.80411	4.92312	0.000104479
	2212	TBX5	11	1604	48	26626	2.89161	3.80411	4.92312	0.000104479
	9200	RUNX3	11	1604	51	26626	3.07234	3.58034	4.66994	0.000186463
	-1915971747	E2F7	10	1604	25	26626	1.50605	6.6399	7.14296	8.67791e-07
Gga.2603.1.S1_at	443	MafB	10	1604	31	26626	1.8675	5.35476	6.1423	8.43973e-06
Gga.4131.1.S1_at	6400	HOXD13	10	1604	32	26626	1.92774	5.18742	6.00089	1.16144e-05
Gga.2668.1.S1_a_at; Gga.2668.2.S1_at	4276	RARbeta	10	1604	35	26626	2.10847	4.74279	5.6098	2.79956e-05
	6047	CDX1	10	1604	38	26626	2.28919	4.36836	5.26081	6.10822e-05
	-909559193	FOXD3	10	1604	40	26626	2.40967	4.14994	5.04768	9.80872e-05
	-1695582466	TBX3	10	1604	49	26626	2.95185	3.3877	4.23557	0.000579812
	2211	CSX (Nkx2.5)	10	1604	52	26626	3.13258	3.19226	4.00637	0.000947094
	2928	FosB	10	1604	57	26626	3.43379	2.91224	3.65913	0.00196749
	-745307947	NFIA	10	1604	59	26626	3.55427	2.81352	3.53071	0.00256706
	4310	ATF-1	10	1604	65	26626	3.91572	2.55381	3.17554	0.00527985
Gga.485.1.S1_a_at; Gga.485.4.S1_a_at	-167905360	TEF-3	10	1604	66	26626	3.97596	2.51511	3.12025	0.00589452
	-600165943	FOXK1	10	1604	69	26626	4.15669	2.40576	2.96028	0.00807697
	145	CLOCK	10	1604	77	26626	4.63862	2.15581	2.57155	0.0169363
	6397	HOXC6	9	1604	22	26626	1.32532	6.79081	6.8796	2.48145e-06
	-580005353	SATB1	9	1604	27	26626	1.62653	5.53325	5.96685	1.77643e-05
Gga.293.1.S1_at	6410	SMAD9 (SMAD8)	9	1604	28	26626	1.68677	5.33563	5.81157	2.4782e-05
	-1347851294	ZIC3	9	1604	30	26626	1.80726	4.97993	5.52222	4.60066e-05
	6121	SIX1	9	1604	31	26626	1.8675	4.81928	5.38702	6.13749e-05
	6125	Islet-1	9	1604	37	26626	2.22895	4.03778	4.68157	0.00027294
	6096	NURR1	9	1604	38	26626	2.28919	3.93152	4.57855	0.000338688
	2495	ZNF145	9	1604	39	26626	2.34943	3.83071	4.47898	0.000416974
	-1434042579	HOXB4	9	1604	40	26626	2.40967	3.73494	4.38266	0.000509554
	-2043201577	FBI-1 (Pokemon)	9	1604	41	26626	2.46992	3.64385	4.28939	0.000618337
	620	PXR	9	1604	43	26626	2.5904	3.47437	4.11133	0.000892904
	4323	SREBP1 precursor	9	1604	45	26626	2.71088	3.31995	3.94353	0.001259
Gga.7231.1.S1_at	6129	SOX17	9	1604	48	26626	2.89161	3.11245	3.70879	0.00202583
Gga.2460.1.S1_at	-461623326	PROX1	9	1604	48	26626	2.89161	3.11245	3.70879	0.00202583
	-1608437888	SP4	9	1604	60	26626	3.61451	2.48996	2.92532	0.00936874
	-1612154729	HNF1-beta	9	1604	66	26626	3.97596	2.2636	2.60228	0.0170349
	6361	FOXE1	8	1604	19	26626	1.1446	6.98937	6.6122	7.07533e-06
	-618090768	PRDM14	8	1604	20	26626	1.20484	6.6399	6.38826	1.11686e-05
Gga.14834.1.S1_s_at; Gga.4493.1.S1_at; Gga.4493.1.S2_at	91	Brca1	8	1604	21	26626	1.26508	6.32371	6.17915	1.70881e-05
	-703706922	SIP1 (ZFHX1B)	8	1604	23	26626	1.38556	5.77383	5.79897	3.69422e-05
	6107	MSX1	8	1604	25	26626	1.50605	5.31192	5.46107	7.31269e-05
	-1130525701	ER81	8	1604	26	26626	1.56629	5.10762	5.30544	0.000100067
	-1138456607	ARX	8	1604	26	26626	1.56629	5.10762	5.30544	0.000100067
	-700811687	E2F5	8	1604	29	26626	1.74701	4.57924	4.8827	0.000233813
Gga.17307.1.S1_at; Gga.5956.1.S1_at; Gga.6791.1.A1_at; Gga.6791.1.A1_s_at; Gga.709.2.S1_a_at	-867595449	NFIB	8	1604	29	26626	1.74701	4.57924	4.8827	0.000233813
	-847362919	TFCP2	8	1604	30	26626	1.80726	4.4266	4.75447	0.000302106
	6351	FOXC2	8	1604	36	26626	2.16871	3.68883	4.08735	0.00113147
	-3886333	PAX3	8	1604	39	26626	2.34943	3.40508	3.80551	0.00195922
	-227412585	LXR-beta	8	1604	40	26626	2.40967	3.31995	3.71765	0.00232164
	4277	MAZ	8	1604	43	26626	2.5904	3.08833	3.4699	0.00373053
	-2132938234	PAX7	8	1604	44	26626	2.65064	3.01814	3.3921	0.00432326
	520	NF-AT4(NFATC3)	8	1604	47	26626	2.83137	2.82549	3.17136	0.0065409
	-944618775	TBX1	7	1604	12	26626	0.722902	9.68319	7.61729	1.72098e-06
	-21101829	LYL1	7	1604	14	26626	0.843386	8.29988	6.91714	6.69868e-06
	-931168680	ETV2	7	1604	16	26626	0.96387	7.26239	6.34401	2.00607e-05
	-672487262	TBX2	7	1604	17	26626	1.02411	6.83519	6.09328	3.23271e-05
	2226	POLR2A	7	1604	20	26626	1.20484	5.80991	5.44814	0.000109788
	107	CAR	7	1604	24	26626	1.4458	4.84159	4.76701	0.000396222
	6023	NF-AT5	7	1604	26	26626	1.56629	4.46916	4.48081	0.000677271
	-1944586485	KLF3	7	1604	30	26626	1.80726	3.87328	3.98672	0.00169657
	6094	GLI-3	7	1604	30	26626	1.80726	3.87328	3.98672	0.00169657
	-996641889	CTIP2	7	1604	31	26626	1.8675	3.74833	3.87646	0.00207886
	-393857534	BARX2	7	1604	32	26626	1.92774	3.6312	3.7707	0.00252444
	6336	HOXA9	7	1604	33	26626	1.98798	3.52116	3.6691	0.00303992
	-1927856506	THAP11	7	1604	35	26626	2.10847	3.31995	3.47721	0.00430801
	4376	TFE3	7	1604	37	26626	2.22895	3.14049	3.29875	0.0059396
MAF	8041	c-Maf	7	1604	38	26626	2.28919	3.05785	3.21402	0.00690983
	4399	Oct-2	7	1604	39	26626	2.34943	2.97944	3.13203	0.00799277
	4305	ZNF148	7	1604	43	26626	2.5904	2.70228	2.82846	0.0135968
	4331	NFIC	7	1604	47	26626	2.83137	2.4723	2.55778	0.0215698
	28	FOXQ1 (HFH1)	6	1604	11	26626	0.662661	9.05441	6.76477	1.68176e-05
	8214	HOXA13	6	1604	13	26626	0.783144	7.66142	6.08244	5.62402e-05
	-1171391757	PDIA3	6	1604	13	26626	0.783144	7.66142	6.08244	5.62402e-05
	-1456061346	JDP2	6	1604	15	26626	0.903628	6.6399	5.53188	0.000147724
	-36080914	CREAM1	6	1604	16	26626	0.96387	6.22491	5.293	0.000224322
	-1165170325	Kaiso	6	1604	16	26626	0.96387	6.22491	5.293	0.000224322
	-1401104966	RXRB	6	1604	17	26626	1.02411	5.85874	5.07364	0.000329047
	681	Rb protein	6	1604	20	26626	1.20484	4.97993	4.50802	0.000881498
	6283	HEY2	6	1604	22	26626	1.32532	4.5272	4.19039	0.00152958
	-1626848022	MEL1	6	1604	24	26626	1.4458	4.14994	3.90874	0.00248789
	-794857956	NFIX	6	1604	24	26626	1.4458	4.14994	3.90874	0.00248789
	-1817313197	GFI1B	6	1604	24	26626	1.4458	4.14994	3.90874	0.00248789
	4128	ETV6(TEL1)	6	1604	25	26626	1.50605	3.98394	3.77918	0.00310874
	-938837405	ITF2	6	1604	28	26626	1.68677	3.55709	3.42757	0.00566625
CKLF	-1971635958	KLF15	6	1604	31	26626	1.8675	3.21285	3.12119	0.00949451
	-786487263	HOXA10	6	1604	35	26626	2.10847	2.84567	2.76635	0.0170669
	-1023753013	NR2E3	6	1604	36	26626	2.16871	2.76663	2.68548	0.0194653
	-2081472371	DMTF1	5	1604	8	26626	0.481935	10.3748	6.7144	3.78731e-05
	-719202518	PDEF	5	1604	9	26626	0.542177	9.22208	6.24611	8.09682e-05
	-494240223	AP-2D	5	1604	10	26626	0.602419	8.29988	5.84561	0.000153879
	759	NCOA2 (GRIP1/TIF2)	5	1604	11	26626	0.662661	7.54534	5.49732	0.000268097
	-1496434332	SIX4	5	1604	12	26626	0.722902	6.91656	5.19028	0.0004368
	-669102578	ELF4	5	1604	12	26626	0.722902	6.91656	5.19028	0.0004368
	-176988637	Mesogenin 1	5	1604	14	26626	0.843386	5.92848	4.67008	0.000997567
	6015	DLX2	5	1604	15	26626	0.903628	5.53325	4.44642	0.00142249
	6106	FKHL1	5	1604	16	26626	0.96387	5.18742	4.242	0.00196711
	6421	MAD	5	1604	17	26626	1.02411	4.88228	4.05399	0.00264964
	-1706186953	ESE3	5	1604	19	26626	1.1446	4.36836	3.71863	0.00450231
Gga.4929.1.S1_s_at	-406189641	GABP beta1	5	1604	19	26626	1.1446	4.36836	3.71863	0.00450231
	-1543177360	HMGA2	5	1604	20	26626	1.20484	4.14994	3.5679	0.00570924
	535	Nkx2.2	5	1604	21	26626	1.26508	3.95232	3.42671	0.00712724
	-187543366	HSF4	5	1604	22	26626	1.32532	3.77267	3.29399	0.00877361
	2687	EGR3	5	1604	23	26626	1.38556	3.60864	3.16883	0.0106649
	-1637443895	ZNF206	5	1604	24	26626	1.4458	3.45828	3.05047	0.0128167
Gga.218.1.S1_at	-1018382775	TWIST2	4	1604	4	26626	0.240967	16.5998	7.89975	1.3124e-05
	6014	Phox1 (PRRX1)	4	1604	5	26626	0.301209	13.2798	6.95265	6.24649e-05
	-348843962	SOX7	4	1604	6	26626	0.361451	11.0665	6.24361	0.000178403
	-294093908	TAF3	4	1604	7	26626	0.421693	9.48557	5.68487	0.000396343
Gga.959.1.S1_at	-450964385	SOX18	4	1604	8	26626	0.481935	8.29988	5.22828	0.000754813
Gga.2648.1.S2_at	364	HOXB3	4	1604	8	26626	0.481935	8.29988	5.22828	0.000754813
	-1705342476	ZNF304	4	1604	9	26626	0.542177	7.37767	4.84495	0.00129389
	-1031526803	cKrox	4	1604	9	26626	0.542177	7.37767	4.84495	0.00129389
	-1270327080	KLF13	4	1604	10	26626	0.602419	6.6399	4.51633	0.0020539
	-1306283093	Nac1	4	1604	11	26626	0.662661	6.03627	4.22988	0.00307435
NKX6-1	8120	Nkx6.1	4	1604	11	26626	0.662661	6.03627	4.22988	0.00307435
	-779540880	Aiolos	4	1604	11	26626	0.662661	6.03627	4.22988	0.00307435
	-231509781	KLF8	4	1604	11	26626	0.662661	6.03627	4.22988	0.00307435
	-756102571	YAP1 (YAp65)	4	1604	13	26626	0.783144	5.10762	3.7506	0.00604579
Gga.74.1.S1_at	-1094019229	LMO2	4	1604	14	26626	0.843386	4.74279	3.54655	0.00806508
	-961837807	FOXF1	4	1604	15	26626	0.903628	4.4266	3.36097	0.0104806
	2368	Elk-3	4	1604	16	26626	0.96387	4.14994	3.19099	0.0133184
	874	Beta-catenin	4	1604	17	26626	1.02411	3.90582	3.03435	0.0166011
	6163	TIEG1	4	1604	18	26626	1.08435	3.68883	2.88922	0.0203475
	-668554003	TEF-4	4	1604	18	26626	1.08435	3.68883	2.88922	0.0203475
	6309	MYF5	4	1604	19	26626	1.1446	3.49468	2.7541	0.0245729
	200	DAX1	4	1604	19	26626	1.1446	3.49468	2.7541	0.0245729
	2209	FOG2	3	1604	5	26626	0.301209	9.95985	5.07294	0.00199026
	-1139112639	ETO	3	1604	5	26626	0.301209	9.95985	5.07294	0.00199026
	55	AUF1	3	1604	6	26626	0.361451	8.29988	4.52765	0.00380211
	2273	DP1	3	1604	6	26626	0.361451	8.29988	4.52765	0.00380211
	6087	Paraxis	3	1604	6	26626	0.361451	8.29988	4.52765	0.00380211
	-1853269123	HOXC11	3	1604	6	26626	0.361451	8.29988	4.52765	0.00380211
	-594197822	BRN4	3	1604	7	26626	0.421693	7.11418	4.09616	0.00635644
	-864507097	ZBRK1	3	1604	7	26626	0.421693	7.11418	4.09616	0.00635644
	-1328185067	MafF	3	1604	7	26626	0.421693	7.11418	4.09616	0.00635644
	-634544727	MKL1	3	1604	7	26626	0.421693	7.11418	4.09616	0.00635644
	-2144550483	PPARGC1 (PGC1-alpha)	3	1604	8	26626	0.481935	6.22491	3.74216	0.00971742
	6382	HOXB7	3	1604	8	26626	0.481935	6.22491	3.74216	0.00971742
	4459	FoxD1	3	1604	9	26626	0.542177	5.53325	3.4438	0.0139292
	-1514272620	OVOL2	3	1604	9	26626	0.542177	5.53325	3.4438	0.0139292
	-823978950	SOX1	3	1604	9	26626	0.542177	5.53325	3.4438	0.0139292
	6197	HOXA5	3	1604	9	26626	0.542177	5.53325	3.4438	0.0139292
	255	FAST-1/2	3	1604	10	26626	0.602419	4.97993	3.18705	0.0190186
Gga.9484.1.S1_at	-989224075	EBF2	3	1604	10	26626	0.602419	4.97993	3.18705	0.0190186
Gga.4046.1.S1_at	6279	MEIS2	3	1604	10	26626	0.602419	4.97993	3.18705	0.0190186
	547	NOTCH1 precursor	3	1604	10	26626	0.602419	4.97993	3.18705	0.0190186
	81	BOB1	3	1604	11	26626	0.662661	4.5272	2.96244	0.0249977
Gga.974.1.S1_at	-1349390531	MafA	3	1604	11	26626	0.662661	4.5272	2.96244	0.0249977
GgaAffx.20624.1.S1_at	-1590847988	DACH1	3	1604	11	26626	0.662661	4.5272	2.96244	0.0249977
	505	MeCP2	3	1604	11	26626	0.662661	4.5272	2.96244	0.0249977
	-1306923476	AHRR	2	1604	2	26626	0.120484	16.5998	5.58576	0.00362696
Gga.90.1.S1_at	6423	MOX2	2	1604	2	26626	0.120484	16.5998	5.58576	0.00362696
	-637154503	EVX-1	2	1604	2	26626	0.120484	16.5998	5.58576	0.00362696
	-582275073	PMX2	2	1604	2	26626	0.120484	16.5998	5.58576	0.00362696
	-1829532691	CBF2	2	1604	3	26626	0.180726	11.0665	4.41465	0.0104444
	8219	PAX1	2	1604	3	26626	0.180726	11.0665	4.41465	0.0104444
	-1816309549	Nucleolin	2	1604	3	26626	0.180726	11.0665	4.41465	0.0104444
	-1338743885	MEOX1	2	1604	3	26626	0.180726	11.0665	4.41465	0.0104444
	-1266492189	FIP200	2	1604	3	26626	0.180726	11.0665	4.41465	0.0104444
	-1659580484	SOX12	2	1604	3	26626	0.180726	11.0665	4.41465	0.0104444
	-1616285681	TBX18	2	1604	3	26626	0.180726	11.0665	4.41465	0.0104444
	-1557636895	ATOH7	2	1604	3	26626	0.180726	11.0665	4.41465	0.0104444
	2517	SMRT	2	1604	3	26626	0.180726	11.0665	4.41465	0.0104444
Gga.14195.1.S1_at; GgaAffx.4629.1.S1_at	-2112386309	IRXL1	2	1604	3	26626	0.180726	11.0665	4.41465	0.0104444
	-435347182	JARID2	2	1604	4	26626	0.240967	8.29988	3.69667	0.0200552
	-1607776283	OVOL1	2	1604	4	26626	0.240967	8.29988	3.69667	0.0200552
	-1340684906	DLX1	2	1604	4	26626	0.240967	8.29988	3.69667	0.0200552
	6068	BARX1	2	1604	4	26626	0.240967	8.29988	3.69667	0.0200552
	-1150581911	SIX2	2	1604	4	26626	0.240967	8.29988	3.69667	0.0200552
	-1227584310	IRX1	2	1604	4	26626	0.240967	8.29988	3.69667	0.0200552
Gga.10812.1.S1_at; GgaAffx.1841.1.S1_at	-1591865665	ZBTB38	2	1604	4	26626	0.240967	8.29988	3.69667	0.0200552
	-94455169	NAB1	2	1604	4	26626	0.240967	8.29988	3.69667	0.0200552
GgaAffx.21792.1.S1_s_at	-1174093800	Scleraxis	2	1604	4	26626	0.240967	8.29988	3.69667	0.0200552
Gga.8479.1.S1_at	-1000524873	FUBP1	2	1604	4	26626	0.240967	8.29988	3.69667	0.0200552
	-895829418	LBX1	2	1604	4	26626	0.240967	8.29988	3.69667	0.0200552
	-1471968892	Spi-C	2	1604	4	26626	0.240967	8.29988	3.69667	0.0200552
	-543891174	ZBED6	2	1604	4	26626	0.240967	8.29988	3.69667	0.0200552
