# Supplementary material for: Constitutively elevated levels of SOCS1 suppress innate responses in DF-1 immortalised chicken fibroblast cells
Source: Sci Rep. 2017 Dec 13;7:17485. doi: 10.1038/s41598-017-17730-2 (PMC5727488; doi:10.1038/s41598-017-17730-2)
Supplement: Supplementary file 4 — Supplementary Table 3 [file 41598_2017_17730_MOESM4_ESM.xlsx]

## Sheet: min.score.90%
Scanning chicken pSOCS1 promoter for TF binding sites
# min.score: 90%
# r.version: R version 3.1.1 (2014-07-10)
# motif.package: JASPAR2014 1.1.1
# tfbs.package: TFBSTools 1.4.0
seqname	TF	TF.class	start	end	strand	consensus	match	score	dist.to.TSS
pSOCS1	Prrx2	Helix-Turn-Helix	339	343	-	AATTA	AATTA	1	145
pSOCS1	SOX10	Other Alpha-Helix	264	269	+	C?TTGT	CTTTGT	1	219
pSOCS1	SOX10	Other Alpha-Helix	94	99	+	C?TTGT	CTTTGT	1	389
pSOCS1	Myog	Zipper-Type	398	408	-	?ACAGCTG???	AGCAGCTGCAG	0.994212	80
pSOCS1	Nkx2-5	Helix-Turn-Helix	338	344	+	TTAATTG	ATAATTG	0.990961	144
pSOCS1	Tcf12	Zipper-Type	398	408	-	?ACAGCTG???	AGCAGCTGCAG	0.990587	80
pSOCS1	Myod1	Zipper-Type	399	411	+	??CAGCTGT????	TGCAGCTGCTTCT	0.98961	77
pSOCS1	DUX4	Helix-Turn-Helix	343	353	-	TAAT??AATCA	TAAACTAATCA	0.98831	135
pSOCS1	NFE2L1::MafG	Zipper-Type	386	391	-	?ATGAC	AATGAC	0.982885	97
pSOCS1	KLF5	Zinc-coordinating	61	70	-	GCCCC?CCC?	CCCCCACCCA	0.982859	418
pSOCS1	Sox3	Other Alpha-Helix	93	102	+	CCTTTGTTT?	GCTTTGTCTT	0.975265	386
pSOCS1	MZF1_1-4	Zinc-coordinating	66	71	+	?GGGGA	GGGGGA	0.971778	417
pSOCS1	Sox6	Other Alpha-Helix	93	102	+	CCATTGTTTT	GCTTTGTCTT	0.97146	386
pSOCS1	E2F6	Winged Helix-Turn-Helix	361	371	+	GGGCGGGAA??	GGGAGGGAGGT	0.970026	117
pSOCS1	Tcf3	Other Alpha-Helix	398	408	-	??CAGCTGC??	AGCAGCTGCAG	0.969734	80
pSOCS1	CEBPB	Zipper-Type	326	336	-	?ATTGCACAAT	TATTTCCCAAT	0.966882	152
pSOCS1	STAT3	Ig-fold	454	464	+	?TTCTGGGAA?	CTGCTGGAAAG	0.966706	24
pSOCS1	CEBPA	Zipper-Type	325	335	-	ATTGCA?AAT?	ATTTCCCAATT	0.96196	153
pSOCS1	KLF5	Zinc-coordinating	360	369	-	GCCCC?CCC?	CTCCCTCCCA	0.959281	119
pSOCS1	Rxra	Zinc-coordinating	44	54	+	CA?AGGTCA??	CCGAGTTCAGA	0.958845	434
pSOCS1	Foxd3	Winged Helix-Turn-Helix	332	343	-	GAATGTTT?TTT	AATTATTTATTT	0.958377	145
pSOCS1	FOXC1	Winged Helix-Turn-Helix	216	223	+	?????GTA	CCTCAGTA	0.95677	265
pSOCS1	SP1	Zinc-coordinating	359	369	-	?CCCCGCCCCC	CTCCCTCCCAC	0.955237	119
pSOCS1	Tcf3	Other Alpha-Helix	399	409	+	??CAGCTGC??	TGCAGCTGCTT	0.955011	79
pSOCS1	Nobox	Helix-Turn-Helix	339	346	+	TAATTG??	TAATTGAT	0.954659	142
pSOCS1	HIF1A::ARNT	Zipper-Type	22	29	-	??ACGTG?	CGGCGTGC	0.952271	459
pSOCS1	Klf4	Zinc-coordinating	61	70	+	?GGG?GGGGC	TGGGTGGGGG	0.949752	418
pSOCS1	E2F6	Winged Helix-Turn-Helix	357	367	+	GGGCGGGAA??	TGGTGGGAGGG	0.946993	121
pSOCS1	CEBPA	Zipper-Type	237	247	+	ATTGCA?AAT?	CTTGCTAAATA	0.946095	241
pSOCS1	Hltf	Zinc-coordinating	486	495	-	??CCTT?T??	TTCCATAGCG	0.945122	-7
pSOCS1	KLF5	Zinc-coordinating	406	415	+	GCCCC?CCC?	GCTTCTCCCT	0.943804	73
pSOCS1	Klf1	Zinc-coordinating	61	71	-	?GCCACACCCA	TCCCCCACCCA	0.941703	417
pSOCS1	FOXI1	Winged Helix-Turn-Helix	332	343	-	???TGTTTGTTT	AATTATTTATTT	0.941286	145
pSOCS1	SP1	Zinc-coordinating	60	70	-	?CCCCGCCCCC	CCCCCACCCAG	0.940739	418
pSOCS1	EGR1	Zinc-coordinating	63	76	-	?C?CCGCCCCCGC?	CACCTTCCCCCACC	0.940448	412
pSOCS1	NRF1	Other	129	139	-	GCGC?TGCGC?	GACCCTGCGCC	0.940374	349
pSOCS1	FOXL1	Winged Helix-Turn-Helix	333	340	+	???A?ATA	AATAAATA	0.939778	148
pSOCS1	Pax2	Helix-Turn-Helix	136	143	+	?GTCACG?	GGTCACTT	0.93756	345
pSOCS1	Myb	Helix-Turn-Helix	112	121	+	??AACTG?CA	CCAACTGCAT	0.937095	367
pSOCS1	ARID3A	Helix-Turn-Helix	341	346	-	ATTAAA	ATCAAT	0.937088	142
pSOCS1	Arnt::Ahr	Zipper-Type	23	28	-	?GCGTG	GGCGTG	0.936128	460
pSOCS1	CEBPB	Zipper-Type	236	246	+	?ATTGCACAAT	CCTTGCTAAAT	0.934291	242
pSOCS1	Stat6	Other	141	155	-	???TTCCT?AGAA??	ACCTTCCACTGAAAG	0.933442	333
pSOCS1	Pax2	Helix-Turn-Helix	385	392	+	?GTCACG?	GGTCATTC	0.933037	96
pSOCS1	NFIC	Other	110	115	-	TTGGC?	TTGGAA	0.932109	373
pSOCS1	Pdx1	Helix-Turn-Helix	228	233	+	CTAATT	TTAATG	0.931437	255
pSOCS1	ZNF354C	Zinc-coordinating	64	69	-	?TCCAC	CCCCAC	0.929268	419
pSOCS1	THAP1	Zinc-coordinating	158	166	+	?TGCCC??A	CTGCCATCC	0.929024	322
pSOCS1	STAT3	Ig-fold	196	206	+	?TTCTGGGAA?	CAGCAGGGAAA	0.928576	282
pSOCS1	RFX5	Winged Helix-Turn-Helix	471	485	+	???CCTGGCAACAG?	CGCCGTAGCCACTGA	0.928042	3
pSOCS1	NFE2L1::MafG	Zipper-Type	230	235	+	?ATGAC	AATGAT	0.927056	253
pSOCS1	SP1	Zinc-coordinating	363	373	-	?CCCCGCCCCC	TCACCTCCCTC	0.926962	115
pSOCS1	THAP1	Zinc-coordinating	455	463	-	?TGCCC??A	TTTCCAGCA	0.926191	25
pSOCS1	EGR2	Zinc-coordinating	122	136	-	???CC?CCCAC?C??	CCTGCGCCCACTCCA	0.925838	352
pSOCS1	SPIB	Winged Helix-Turn-Helix	146	152	+	AG?GGAA	AGTGGAA	0.924854	336
pSOCS1	SP1	Zinc-coordinating	9	19	+	?CCCCGCCCCC	TGCCCTCCCAA	0.92375	469
pSOCS1	Stat5a::Stat5b	Other	213	223	+	??TTCC?AGAA	TATCCTCAGTA	0.923414	265
pSOCS1	NRF1	Other	124	134	+	GCGC?TGCGC?	GAGTGGGCGCA	0.92195	354
pSOCS1	MEF2C	Other Alpha-Helix	438	452	-	???CTAAAAATAG??	TATTCTGAAATAGCA	0.921831	36
pSOCS1	REL	Ig-fold	459	468	-	?GGG?TTTCC	GCGGCTTTCC	0.92168	20
pSOCS1	NR4A2	Zinc-coordinating	134	141	+	AAGGTCAC	AGGGTCAC	0.921185	347
pSOCS1	TFAP2C	Zipper-Type	161	175	+	????GCCCCAGGGC?	CCATCCTGCAGGCCC	0.921011	313
pSOCS1	Nkx2-5 (var.2)	Helix-Turn-Helix	121	131	-	A?CCACTCAAG	GCCCACTCCAA	0.92061	357
pSOCS1	JUN::FOS	Zipper-Type	387	393	-	TGACTCA	TGAATGA	0.920375	95
pSOCS1	Nkx3-2	Helix-Turn-Helix	122	130	+	?TAAGTGG?	TGGAGTGGG	0.920159	358
pSOCS1	THAP1	Zinc-coordinating	65	73	-	?TGCCC??A	CTTCCCCCA	0.919242	415
pSOCS1	NFATC2	Ig-fold	491	497	-	TTTTCCA	TCTTCCA	0.918496	-9
pSOCS1	THAP1	Zinc-coordinating	8	16	+	?TGCCC??A	GTGCCCTCC	0.917536	472
pSOCS1	THAP1	Zinc-coordinating	313	321	+	?TGCCC??A	TTGCCCAGT	0.917359	167
pSOCS1	SRY	Other Alpha-Helix	341	349	-	??AAACAAT	CTAATCAAT	0.915242	139
pSOCS1	TFAP2C	Zipper-Type	394	408	-	????GCCCCAGGGC?	AGCAGCTGCAGGCTC	0.914013	80
pSOCS1	FLI1	Winged Helix-Turn-Helix	498	508	-	?CAGGAAGTGG	AGCGGATGCGG	0.9136	-20
pSOCS1	NR3C1	Zinc-coordinating	384	398	-	AG?ACA?AATGT?CT	GGCTCTGAATGACCC	0.913402	90
pSOCS1	Hoxc9	Helix-Turn-Helix	330	342	+	?GCCATAAATCA?	GGAAATAAATAAT	0.913333	146
pSOCS1	E2F3	Winged Helix-Turn-Helix	355	369	-	CTCCCGCCC?C?C??	CTCCCTCCCACCATT	0.912732	119
pSOCS1	Nkx3-2	Helix-Turn-Helix	143	151	+	?TAAGTGG?	TTCAGTGGA	0.91223	337
pSOCS1	FOXA1	Winged Helix-Turn-Helix	318	332	-	????TGTTTAC?TT?	TCCCAATTTGCACTG	0.911716	156
pSOCS1	RFX5	Winged Helix-Turn-Helix	71	85	-	???CCTGGCAACAG?	TTTCACAGCCACCTT	0.911512	403
pSOCS1	Tcf12	Zipper-Type	399	409	+	?ACAGCTG???	TGCAGCTGCTT	0.911512	79
pSOCS1	EGR2	Zinc-coordinating	62	76	-	???CC?CCCAC?C??	CACCTTCCCCCACCC	0.911127	412
pSOCS1	MZF1_1-4	Zinc-coordinating	215	220	-	?GGGGA	TGAGGA	0.91087	268
pSOCS1	MZF1_1-4	Zinc-coordinating	65	70	+	?GGGGA	TGGGGG	0.91087	418
pSOCS1	FOXC1	Winged Helix-Turn-Helix	514	521	+	?????GTA	AGGCTGTA	0.909673	-33
pSOCS1	Hoxa9	Helix-Turn-Helix	339	349	-	?CCATAAATCA	CTAATCAATTA	0.909627	139
pSOCS1	MAFK	Zipper-Type	339	353	-	???A?TCAGCA??TT	TAAACTAATCAATTA	0.909033	135
pSOCS1	NHLH1	Zipper-Type	398	409	-	?CGCAGCTGCG?	AAGCAGCTGCAG	0.907442	79
pSOCS1	NKX3-1	Helix-Turn-Helix	242	248	-	ATACTTA	ATATTTA	0.907068	240
pSOCS1	Stat4	Other	454	467	+	?TTCCAGGAAA???	CTGCTGGAAAGCCG	0.906063	21
pSOCS1	Myod1	Zipper-Type	396	408	-	??CAGCTGT????	AGCAGCTGCAGGC	0.905617	80
pSOCS1	BATF::JUN	Zipper-Type	387	397	-	???ATGA?TCA	GCTCTGAATGA	0.905452	91
pSOCS1	CREB1	Zipper-Type	483	490	+	TGACGTCA	TGACGCTA	0.904998	-2
pSOCS1	YY1	Zinc-coordinating	157	168	-	CAA?ATGGC?GC	CAGGATGGCAGG	0.904938	320
pSOCS1	Prrx2	Helix-Turn-Helix	286	290	-	AATTA	GATTA	0.904906	198
pSOCS1	Prrx2	Helix-Turn-Helix	344	348	+	AATTA	GATTA	0.904906	140
pSOCS1	Myod1	Zipper-Type	191	203	-	??CAGCTGT????	CCCTGCTGTGAGC	0.904638	285
pSOCS1	MEF2A	Other Alpha-Helix	242	256	-	??CTAAAAATAG???	CTCCAAAAATATTTA	0.9037	232
pSOCS1	Stat5a::Stat5b	Other	143	153	-	??TTCC?AGAA	CTTCCACTGAA	0.903649	335
pSOCS1	FOSL2	Zipper-Type	380	390	+	?GATGACTCA?	GACTGGGTCAT	0.903187	98
pSOCS1	ZNF354C	Zinc-coordinating	187	192	-	?TCCAC	GCCCAC	0.902942	296
pSOCS1	ZNF354C	Zinc-coordinating	126	131	-	?TCCAC	GCCCAC	0.902942	357
pSOCS1	Lhx3	Helix-Turn-Helix	336	348	-	?AATTAATTA?T?	TAATCAATTATTT	0.902498	140
pSOCS1	SRY	Other Alpha-Helix	334	342	+	??AAACAAT	ATAAATAAT	0.902436	146
pSOCS1	NFIC	Other	507	512	+	TTGGC?	CTGGCC	0.902423	-24
pSOCS1	MEF2C	Other Alpha-Helix	441	455	+	???CTAAAAATAG??	TATTTCAGAATAGCT	0.902072	33
pSOCS1	MEF2A	Other Alpha-Helix	437	451	-	??CTAAAAATAG???	ATTCTGAAATAGCAA	0.901896	37
pSOCS1	Myb	Helix-Turn-Helix	279	288	-	??AACTG?CA	TTAGCAGTCT	0.901501	200
pSOCS1	SRY	Other Alpha-Helix	95	103	-	??AAACAAT	GAAGACAAA	0.901069	385
pSOCS1	Sox5	Other Alpha-Helix	336	342	-	ATTGTT?	ATTATTT	0.900214	146

## Sheet: min.score.80%
Scanning chicken pSOCS1 promoter for TF binding sites
# min.score: 80%
# r.version: R version 3.1.1 (2014-07-10)
# motif.package: JASPAR2014 1.1.1
# tfbs.package: TFBSTools 1.4.0
seqname	TF	TF.class	start	end	strand	consensus	match	score	dist.to.TSS
pSOCS1	Prrx2	Helix-Turn-Helix	339	343	-	AATTA	AATTA	1	145
pSOCS1	SOX10	Other Alpha-Helix	264	269	+	C?TTGT	CTTTGT	1	219
pSOCS1	SOX10	Other Alpha-Helix	94	99	+	C?TTGT	CTTTGT	1	389
pSOCS1	Myog	Zipper-Type	398	408	-	?ACAGCTG???	AGCAGCTGCAG	0.994212	80
pSOCS1	Nkx2-5	Helix-Turn-Helix	338	344	+	TTAATTG	ATAATTG	0.990961	144
pSOCS1	Tcf12	Zipper-Type	398	408	-	?ACAGCTG???	AGCAGCTGCAG	0.990587	80
pSOCS1	Myod1	Zipper-Type	399	411	+	??CAGCTGT????	TGCAGCTGCTTCT	0.98961	77
pSOCS1	DUX4	Helix-Turn-Helix	343	353	-	TAAT??AATCA	TAAACTAATCA	0.98831	135
pSOCS1	NFE2L1::MafG	Zipper-Type	386	391	-	?ATGAC	AATGAC	0.982885	97
pSOCS1	KLF5	Zinc-coordinating	61	70	-	GCCCC?CCC?	CCCCCACCCA	0.982859	418
pSOCS1	Sox3	Other Alpha-Helix	93	102	+	CCTTTGTTT?	GCTTTGTCTT	0.975265	386
pSOCS1	MZF1_1-4	Zinc-coordinating	66	71	+	?GGGGA	GGGGGA	0.971778	417
pSOCS1	Sox6	Other Alpha-Helix	93	102	+	CCATTGTTTT	GCTTTGTCTT	0.97146	386
pSOCS1	E2F6	Winged Helix-Turn-Helix	361	371	+	GGGCGGGAA??	GGGAGGGAGGT	0.970026	117
pSOCS1	Tcf3	Other Alpha-Helix	398	408	-	??CAGCTGC??	AGCAGCTGCAG	0.969734	80
pSOCS1	CEBPB	Zipper-Type	326	336	-	?ATTGCACAAT	TATTTCCCAAT	0.966882	152
pSOCS1	STAT3	Ig-fold	454	464	+	?TTCTGGGAA?	CTGCTGGAAAG	0.966706	24
pSOCS1	CEBPA	Zipper-Type	325	335	-	ATTGCA?AAT?	ATTTCCCAATT	0.96196	153
pSOCS1	KLF5	Zinc-coordinating	360	369	-	GCCCC?CCC?	CTCCCTCCCA	0.959281	119
pSOCS1	Rxra	Zinc-coordinating	44	54	+	CA?AGGTCA??	CCGAGTTCAGA	0.958845	434
pSOCS1	Foxd3	Winged Helix-Turn-Helix	332	343	-	GAATGTTT?TTT	AATTATTTATTT	0.958377	145
pSOCS1	FOXC1	Winged Helix-Turn-Helix	216	223	+	?????GTA	CCTCAGTA	0.95677	265
pSOCS1	SP1	Zinc-coordinating	359	369	-	?CCCCGCCCCC	CTCCCTCCCAC	0.955237	119
pSOCS1	Tcf3	Other Alpha-Helix	399	409	+	??CAGCTGC??	TGCAGCTGCTT	0.955011	79
pSOCS1	Nobox	Helix-Turn-Helix	339	346	+	TAATTG??	TAATTGAT	0.954659	142
pSOCS1	HIF1A::ARNT	Zipper-Type	22	29	-	??ACGTG?	CGGCGTGC	0.952271	459
pSOCS1	Klf4	Zinc-coordinating	61	70	+	?GGG?GGGGC	TGGGTGGGGG	0.949752	418
pSOCS1	E2F6	Winged Helix-Turn-Helix	357	367	+	GGGCGGGAA??	TGGTGGGAGGG	0.946993	121
pSOCS1	CEBPA	Zipper-Type	237	247	+	ATTGCA?AAT?	CTTGCTAAATA	0.946095	241
pSOCS1	Hltf	Zinc-coordinating	486	495	-	??CCTT?T??	TTCCATAGCG	0.945122	-7
pSOCS1	KLF5	Zinc-coordinating	406	415	+	GCCCC?CCC?	GCTTCTCCCT	0.943804	73
pSOCS1	Klf1	Zinc-coordinating	61	71	-	?GCCACACCCA	TCCCCCACCCA	0.941703	417
pSOCS1	FOXI1	Winged Helix-Turn-Helix	332	343	-	???TGTTTGTTT	AATTATTTATTT	0.941286	145
pSOCS1	SP1	Zinc-coordinating	60	70	-	?CCCCGCCCCC	CCCCCACCCAG	0.940739	418
pSOCS1	EGR1	Zinc-coordinating	63	76	-	?C?CCGCCCCCGC?	CACCTTCCCCCACC	0.940448	412
pSOCS1	NRF1	Other	129	139	-	GCGC?TGCGC?	GACCCTGCGCC	0.940374	349
pSOCS1	FOXL1	Winged Helix-Turn-Helix	333	340	+	???A?ATA	AATAAATA	0.939778	148
pSOCS1	Pax2	Helix-Turn-Helix	136	143	+	?GTCACG?	GGTCACTT	0.93756	345
pSOCS1	Myb	Helix-Turn-Helix	112	121	+	??AACTG?CA	CCAACTGCAT	0.937095	367
pSOCS1	ARID3A	Helix-Turn-Helix	341	346	-	ATTAAA	ATCAAT	0.937088	142
pSOCS1	Arnt::Ahr	Zipper-Type	23	28	-	?GCGTG	GGCGTG	0.936128	460
pSOCS1	CEBPB	Zipper-Type	236	246	+	?ATTGCACAAT	CCTTGCTAAAT	0.934291	242
pSOCS1	Stat6	Other	141	155	-	???TTCCT?AGAA??	ACCTTCCACTGAAAG	0.933442	333
pSOCS1	Pax2	Helix-Turn-Helix	385	392	+	?GTCACG?	GGTCATTC	0.933037	96
pSOCS1	NFIC	Other	110	115	-	TTGGC?	TTGGAA	0.932109	373
pSOCS1	Pdx1	Helix-Turn-Helix	228	233	+	CTAATT	TTAATG	0.931437	255
pSOCS1	ZNF354C	Zinc-coordinating	64	69	-	?TCCAC	CCCCAC	0.929268	419
pSOCS1	THAP1	Zinc-coordinating	158	166	+	?TGCCC??A	CTGCCATCC	0.929024	322
pSOCS1	STAT3	Ig-fold	196	206	+	?TTCTGGGAA?	CAGCAGGGAAA	0.928576	282
pSOCS1	RFX5	Winged Helix-Turn-Helix	471	485	+	???CCTGGCAACAG?	CGCCGTAGCCACTGA	0.928042	3
pSOCS1	NFE2L1::MafG	Zipper-Type	230	235	+	?ATGAC	AATGAT	0.927056	253
pSOCS1	SP1	Zinc-coordinating	363	373	-	?CCCCGCCCCC	TCACCTCCCTC	0.926962	115
pSOCS1	THAP1	Zinc-coordinating	455	463	-	?TGCCC??A	TTTCCAGCA	0.926191	25
pSOCS1	EGR2	Zinc-coordinating	122	136	-	???CC?CCCAC?C??	CCTGCGCCCACTCCA	0.925838	352
pSOCS1	SPIB	Winged Helix-Turn-Helix	146	152	+	AG?GGAA	AGTGGAA	0.924854	336
pSOCS1	SP1	Zinc-coordinating	9	19	+	?CCCCGCCCCC	TGCCCTCCCAA	0.92375	469
pSOCS1	Stat5a::Stat5b	Other	213	223	+	??TTCC?AGAA	TATCCTCAGTA	0.923414	265
pSOCS1	NRF1	Other	124	134	+	GCGC?TGCGC?	GAGTGGGCGCA	0.92195	354
pSOCS1	MEF2C	Other Alpha-Helix	438	452	-	???CTAAAAATAG??	TATTCTGAAATAGCA	0.921831	36
pSOCS1	REL	Ig-fold	459	468	-	?GGG?TTTCC	GCGGCTTTCC	0.92168	20
pSOCS1	NR4A2	Zinc-coordinating	134	141	+	AAGGTCAC	AGGGTCAC	0.921185	347
pSOCS1	TFAP2C	Zipper-Type	161	175	+	????GCCCCAGGGC?	CCATCCTGCAGGCCC	0.921011	313
pSOCS1	Nkx2-5 (var.2)	Helix-Turn-Helix	121	131	-	A?CCACTCAAG	GCCCACTCCAA	0.92061	357
pSOCS1	JUN::FOS	Zipper-Type	387	393	-	TGACTCA	TGAATGA	0.920375	95
pSOCS1	Nkx3-2	Helix-Turn-Helix	122	130	+	?TAAGTGG?	TGGAGTGGG	0.920159	358
pSOCS1	THAP1	Zinc-coordinating	65	73	-	?TGCCC??A	CTTCCCCCA	0.919242	415
pSOCS1	NFATC2	Ig-fold	491	497	-	TTTTCCA	TCTTCCA	0.918496	-9
pSOCS1	THAP1	Zinc-coordinating	8	16	+	?TGCCC??A	GTGCCCTCC	0.917536	472
pSOCS1	THAP1	Zinc-coordinating	313	321	+	?TGCCC??A	TTGCCCAGT	0.917359	167
pSOCS1	SRY	Other Alpha-Helix	341	349	-	??AAACAAT	CTAATCAAT	0.915242	139
pSOCS1	TFAP2C	Zipper-Type	394	408	-	????GCCCCAGGGC?	AGCAGCTGCAGGCTC	0.914013	80
pSOCS1	FLI1	Winged Helix-Turn-Helix	498	508	-	?CAGGAAGTGG	AGCGGATGCGG	0.9136	-20
pSOCS1	NR3C1	Zinc-coordinating	384	398	-	AG?ACA?AATGT?CT	GGCTCTGAATGACCC	0.913402	90
pSOCS1	Hoxc9	Helix-Turn-Helix	330	342	+	?GCCATAAATCA?	GGAAATAAATAAT	0.913333	146
pSOCS1	E2F3	Winged Helix-Turn-Helix	355	369	-	CTCCCGCCC?C?C??	CTCCCTCCCACCATT	0.912732	119
pSOCS1	Nkx3-2	Helix-Turn-Helix	143	151	+	?TAAGTGG?	TTCAGTGGA	0.91223	337
pSOCS1	FOXA1	Winged Helix-Turn-Helix	318	332	-	????TGTTTAC?TT?	TCCCAATTTGCACTG	0.911716	156
pSOCS1	RFX5	Winged Helix-Turn-Helix	71	85	-	???CCTGGCAACAG?	TTTCACAGCCACCTT	0.911512	403
pSOCS1	Tcf12	Zipper-Type	399	409	+	?ACAGCTG???	TGCAGCTGCTT	0.911512	79
pSOCS1	EGR2	Zinc-coordinating	62	76	-	???CC?CCCAC?C??	CACCTTCCCCCACCC	0.911127	412
pSOCS1	MZF1_1-4	Zinc-coordinating	215	220	-	?GGGGA	TGAGGA	0.91087	268
pSOCS1	MZF1_1-4	Zinc-coordinating	65	70	+	?GGGGA	TGGGGG	0.91087	418
pSOCS1	FOXC1	Winged Helix-Turn-Helix	514	521	+	?????GTA	AGGCTGTA	0.909673	-33
pSOCS1	Hoxa9	Helix-Turn-Helix	339	349	-	?CCATAAATCA	CTAATCAATTA	0.909627	139
pSOCS1	MAFK	Zipper-Type	339	353	-	???A?TCAGCA??TT	TAAACTAATCAATTA	0.909033	135
pSOCS1	NHLH1	Zipper-Type	398	409	-	?CGCAGCTGCG?	AAGCAGCTGCAG	0.907442	79
pSOCS1	NKX3-1	Helix-Turn-Helix	242	248	-	ATACTTA	ATATTTA	0.907068	240
pSOCS1	Stat4	Other	454	467	+	?TTCCAGGAAA???	CTGCTGGAAAGCCG	0.906063	21
pSOCS1	Myod1	Zipper-Type	396	408	-	??CAGCTGT????	AGCAGCTGCAGGC	0.905617	80
pSOCS1	BATF::JUN	Zipper-Type	387	397	-	???ATGA?TCA	GCTCTGAATGA	0.905452	91
pSOCS1	CREB1	Zipper-Type	483	490	+	TGACGTCA	TGACGCTA	0.904998	-2
pSOCS1	YY1	Zinc-coordinating	157	168	-	CAA?ATGGC?GC	CAGGATGGCAGG	0.904938	320
pSOCS1	Prrx2	Helix-Turn-Helix	286	290	-	AATTA	GATTA	0.904906	198
pSOCS1	Prrx2	Helix-Turn-Helix	344	348	+	AATTA	GATTA	0.904906	140
pSOCS1	Myod1	Zipper-Type	191	203	-	??CAGCTGT????	CCCTGCTGTGAGC	0.904638	285
pSOCS1	MEF2A	Other Alpha-Helix	242	256	-	??CTAAAAATAG???	CTCCAAAAATATTTA	0.9037	232
pSOCS1	Stat5a::Stat5b	Other	143	153	-	??TTCC?AGAA	CTTCCACTGAA	0.903649	335
pSOCS1	FOSL2	Zipper-Type	380	390	+	?GATGACTCA?	GACTGGGTCAT	0.903187	98
pSOCS1	ZNF354C	Zinc-coordinating	187	192	-	?TCCAC	GCCCAC	0.902942	296
pSOCS1	ZNF354C	Zinc-coordinating	126	131	-	?TCCAC	GCCCAC	0.902942	357
pSOCS1	Lhx3	Helix-Turn-Helix	336	348	-	?AATTAATTA?T?	TAATCAATTATTT	0.902498	140
pSOCS1	SRY	Other Alpha-Helix	334	342	+	??AAACAAT	ATAAATAAT	0.902436	146
pSOCS1	NFIC	Other	507	512	+	TTGGC?	CTGGCC	0.902423	-24
pSOCS1	MEF2C	Other Alpha-Helix	441	455	+	???CTAAAAATAG??	TATTTCAGAATAGCT	0.902072	33
pSOCS1	MEF2A	Other Alpha-Helix	437	451	-	??CTAAAAATAG???	ATTCTGAAATAGCAA	0.901896	37
pSOCS1	Myb	Helix-Turn-Helix	279	288	-	??AACTG?CA	TTAGCAGTCT	0.901501	200
pSOCS1	SRY	Other Alpha-Helix	95	103	-	??AAACAAT	GAAGACAAA	0.901069	385
pSOCS1	Sox5	Other Alpha-Helix	336	342	-	ATTGTT?	ATTATTT	0.900214	146
pSOCS1	ESRRA	Zinc-coordinating	132	142	+	CCAAGGTCAC?	GCAGGGTCACT	0.899786	346
pSOCS1	Rxra	Zinc-coordinating	316	326	+	CA?AGGTCA??	CCCAGTGCAAA	0.898887	162
pSOCS1	NFATC2	Ig-fold	458	464	-	TTTTCCA	CTTTCCA	0.898428	24
pSOCS1	FOXP2	Winged Helix-Turn-Helix	332	342	+	??GTAAACA??	AAATAAATAAT	0.898246	146
pSOCS1	MEF2C	Other Alpha-Helix	243	257	-	???CTAAAAATAG??	GCTCCAAAAATATTT	0.898128	231
pSOCS1	Tcf12	Zipper-Type	303	313	-	?ACAGCTG???	AGCAACTGCTC	0.897898	175
pSOCS1	E2F6	Winged Helix-Turn-Helix	153	163	-	GGGCGGGAA??	TGGCAGGAACC	0.897886	325
pSOCS1	Nkx2-5	Helix-Turn-Helix	339	345	-	TTAATTG	TCAATTA	0.897757	143
pSOCS1	Rxra	Zinc-coordinating	132	142	+	CA?AGGTCA??	GCAGGGTCACT	0.897753	346
pSOCS1	NFE2L1::MafG	Zipper-Type	137	142	-	?ATGAC	AGTGAC	0.897236	346
pSOCS1	Hoxa9	Helix-Turn-Helix	331	341	+	?CCATAAATCA	GAAATAAATAA	0.897137	147
pSOCS1	NR2C2	Zinc-coordinating	9	23	-	?G?GGTCAGAGGTCA	GCAGTTGGGAGGGCA	0.896924	465
pSOCS1	STAT3	Ig-fold	442	452	-	?TTCTGGGAA?	TATTCTGAAAT	0.896636	36
pSOCS1	JUND (var.2)	Zipper-Type	186	200	-	????ATGA?GTCAT?	TGCTGTGAGCCCACG	0.89663	288
pSOCS1	Hltf	Zinc-coordinating	261	270	+	??CCTT?T??	AGACTTTGTA	0.896522	218
pSOCS1	ESR2	Zinc-coordinating	384	398	+	AGGTCAC??TG?CC?	GGGTCATTCAGAGCC	0.896019	90
pSOCS1	SP2	Zinc-coordinating	355	369	-	G?CCCGCCCCC????	CTCCCTCCCACCATT	0.895974	119
pSOCS1	FLI1	Winged Helix-Turn-Helix	159	169	-	?CAGGAAGTGG	GCAGGATGGCA	0.895943	319
pSOCS1	JUN	Zipper-Type	187	199	-	???ATGATGTCAT	GCTGTGAGCCCAC	0.894447	289
pSOCS1	Ets1	Winged Helix-Turn-Helix	497	511	+	?CCACTTCCTGT???	ACCGCATCCGCTGGC	0.893946	-23
pSOCS1	Stat5a::Stat5b	Other	455	465	-	??TTCC?AGAA	GCTTTCCAGCA	0.893345	23
pSOCS1	Pdx1	Helix-Turn-Helix	344	349	-	CTAATT	CTAATC	0.892168	139
pSOCS1	Pdx1	Helix-Turn-Helix	338	343	+	CTAATT	ATAATT	0.892168	145
pSOCS1	Pdx1	Helix-Turn-Helix	285	290	+	CTAATT	CTAATC	0.892168	198
pSOCS1	Erg	Winged Helix-Turn-Helix	159	169	-	ACAGGAAGT??	GCAGGATGGCA	0.89173	319
pSOCS1	NR3C1	Zinc-coordinating	21	35	+	AG?ACA?AATGT?CT	TGCACGCCGGGTCCT	0.891613	453
pSOCS1	E2F1	Winged Helix-Turn-Helix	360	370	+	?GGGCGGGAG?	TGGGAGGGAGG	0.891372	118
pSOCS1	SPIB	Winged Helix-Turn-Helix	502	508	-	AG?GGAA	AGCGGAT	0.891341	-20
pSOCS1	BRCA1	Other	295	301	+	?CAAC?C	CCAAAAG	0.891303	187
pSOCS1	EGR1	Zinc-coordinating	476	489	+	?C?CCGCCCCCGC?	TAGCCACTGACGCT	0.890895	-1
pSOCS1	NFIC	Other	457	462	+	TTGGC?	CTGGAA	0.890303	26
pSOCS1	THAP1	Zinc-coordinating	198	206	-	?TGCCC??A	TTTCCCTGC	0.889965	282
pSOCS1	Myb	Helix-Turn-Helix	16	25	+	??AACTG?CA	CCAACTGCAC	0.889833	463
pSOCS1	THAP1	Zinc-coordinating	362	370	-	?TGCCC??A	CCTCCCTCC	0.889728	118
pSOCS1	RUNX1	Ig-fold	476	486	-	??CTGTGGTTT	GTCAGTGGCTA	0.888869	2
pSOCS1	BRCA1	Other	37	43	-	?CAAC?C	ACAGCAC	0.887667	445
pSOCS1	Esrrb	Zinc-coordinating	129	140	+	????CAAGGTCA	GGCGCAGGGTCA	0.88712	348
pSOCS1	SPIB	Winged Helix-Turn-Helix	214	220	-	AG?GGAA	TGAGGAT	0.887027	268
pSOCS1	TP63	Zinc-coordinating	299	318	+	???CATG??CA??CATGC??	AAGCGAGCAGTTGCTTGCCC	0.886954	170
pSOCS1	ELK4	Winged Helix-Turn-Helix	498	508	+	?CACTTCCGG?	CCGCATCCGCT	0.886931	-20
pSOCS1	Mafb	Zipper-Type	453	460	+	GCTGAC??	GCTGCTGG	0.886925	28
pSOCS1	Mafb	Zipper-Type	397	404	-	GCTGAC??	GCTGCAGG	0.886925	84
pSOCS1	SP2	Zinc-coordinating	359	373	-	G?CCCGCCCCC????	TCACCTCCCTCCCAC	0.886649	115
pSOCS1	Lhx3	Helix-Turn-Helix	339	351	+	?AATTAATTA?T?	TAATTGATTAGTT	0.885933	137
pSOCS1	CEBPA	Zipper-Type	442	452	+	ATTGCA?AAT?	ATTTCAGAATA	0.885914	36
pSOCS1	THAP1	Zinc-coordinating	109	117	+	?TGCCC??A	CTTCCAACT	0.885376	371
pSOCS1	TFAP2C	Zipper-Type	499	513	+	????GCCCCAGGGC?	CGCATCCGCTGGCCT	0.885286	-25
pSOCS1	KLF5	Zinc-coordinating	467	476	+	GCCCC?CCC?	GCCCCGCCGT	0.885186	12
pSOCS1	NFIC	Other	251	256	+	TTGGC?	TTGGAG	0.885066	232
pSOCS1	NFIC	Other	121	126	+	TTGGC?	TTGGAG	0.885066	362
pSOCS1	Stat5a::Stat5b	Other	246	256	+	??TTCC?AGAA	TATTTTTGGAG	0.885006	232
pSOCS1	Erg	Winged Helix-Turn-Helix	498	508	-	ACAGGAAGT??	AGCGGATGCGG	0.88491	-20
pSOCS1	FOXC1	Winged Helix-Turn-Helix	470	477	+	?????GTA	CCGCCGTA	0.884819	11
pSOCS1	CEBPB	Zipper-Type	441	451	+	?ATTGCACAAT	TATTTCAGAAT	0.884712	37
pSOCS1	EGR1	Zinc-coordinating	123	136	-	?C?CCGCCCCCGC?	CCTGCGCCCACTCC	0.884643	352
pSOCS1	Foxq1	Winged Helix-Turn-Helix	345	355	+	?ATTGTTTATT	ATTAGTTTATA	0.883803	133
pSOCS1	RORA_1	Zinc-coordinating	380	389	+	AT??AGGTCA	GACTGGGTCA	0.883773	99
pSOCS1	Arnt::Ahr	Zipper-Type	310	315	+	?GCGTG	TGCTTG	0.883758	173
pSOCS1	THAP1	Zinc-coordinating	358	366	-	?TGCCC??A	CCTCCCACC	0.883417	122
pSOCS1	EGR1	Zinc-coordinating	404	417	+	?C?CCGCCCCCGC?	CTGCTTCTCCCTGG	0.883249	71
pSOCS1	NFIC	Other	159	164	-	TTGGC?	ATGGCA	0.88311	324
pSOCS1	MZF1_1-4	Zinc-coordinating	327	332	+	?GGGGA	TTGGGA	0.883045	156
pSOCS1	MZF1_1-4	Zinc-coordinating	14	19	-	?GGGGA	TTGGGA	0.883045	469
pSOCS1	NFE2L1::MafG	Zipper-Type	481	486	+	?ATGAC	ACTGAC	0.882721	2
pSOCS1	MZF1_1-4	Zinc-coordinating	376	381	+	?GGGGA	GGAGGA	0.882648	107
pSOCS1	TBP	Beta-sheet	349	363	+	?TATAAAA???????	GTTTATAATGGTGGG	0.882541	125
pSOCS1	Spi1	Winged Helix-Turn-Helix	62	76	+	??AAAGAGGAAGTG?	GGGTGGGGGAAGGTG	0.882389	412
pSOCS1	FOXC1	Winged Helix-Turn-Helix	269	276	+	?????GTA	TAACAGTA	0.882084	212
pSOCS1	E2F1	Winged Helix-Turn-Helix	356	366	+	?GGGCGGGAG?	ATGGTGGGAGG	0.88129	122
pSOCS1	SP2	Zinc-coordinating	9	23	+	G?CCCGCCCCC????	TGCCCTCCCAACTGC	0.88074	465
pSOCS1	Prrx2	Helix-Turn-Helix	354	358	-	AATTA	CATTA	0.880505	130
pSOCS1	Prrx2	Helix-Turn-Helix	229	233	-	AATTA	CATTA	0.880505	255
pSOCS1	HOXA5	Helix-Turn-Helix	344	351	-	C??TAATT	AACTAATC	0.880107	137
pSOCS1	MAFF	Zipper-Type	337	354	-	?CT?A?TCAGCA??TT??	ATAAACTAATCAATTATT	0.880027	134
pSOCS1	THAP1	Zinc-coordinating	125	133	-	?TGCCC??A	GCGCCCACT	0.880019	355
pSOCS1	Foxq1	Winged Helix-Turn-Helix	333	343	-	?ATTGTTTATT	AATTATTTATT	0.879997	145
pSOCS1	Pax2	Helix-Turn-Helix	477	484	+	?GTCACG?	AGCCACTG	0.879991	4
pSOCS1	FOXA1	Winged Helix-Turn-Helix	344	358	+	????TGTTTAC?TT?	GATTAGTTTATAATG	0.879799	130
pSOCS1	SOX10	Other Alpha-Helix	427	432	+	C?TTGT	CGGTGT	0.879797	56
pSOCS1	STAT1	Ig-fold	454	464	+	?TTCC?GGAAA	CTGCTGGAAAG	0.879744	24
pSOCS1	STAT3	Ig-fold	324	334	+	?TTCTGGGAA?	AAATTGGGAAA	0.879666	154
pSOCS1	NHLH1	Zipper-Type	303	314	-	?CGCAGCTGCG?	AAGCAACTGCTC	0.87788	174
pSOCS1	Stat4	Other	196	209	+	?TTCCAGGAAA???	CAGCAGGGAAACTG	0.877704	279
pSOCS1	ESR2	Zinc-coordinating	129	143	-	AGGTCAC??TG?CC?	AAGTGACCCTGCGCC	0.877365	345
pSOCS1	MAFK	Zipper-Type	54	68	-	???A?TCAGCA??TT	CCCACCCAGCAGAGT	0.87719	420
pSOCS1	MEF2A	Other Alpha-Helix	442	456	+	??CTAAAAATAG???	ATTTCAGAATAGCTG	0.876932	32
pSOCS1	ELK1	Winged Helix-Turn-Helix	257	266	-	???CCGGAAG	AAGTCTGAAG	0.876842	222
pSOCS1	EBF1	Zipper-Type	409	419	+	?TCCCCAGGGA	TCTCCCTGGGA	0.87669	69
pSOCS1	NFIC	Other	293	298	-	TTGGC?	TTGGAC	0.876337	190
pSOCS1	Hoxc9	Helix-Turn-Helix	338	350	-	?GCCATAAATCA?	ACTAATCAATTAT	0.875943	138
pSOCS1	ELK1	Winged Helix-Turn-Helix	454	463	+	???CCGGAAG	CTGCTGGAAA	0.875833	25
pSOCS1	BRCA1	Other	93	99	-	?CAAC?C	ACAAAGC	0.875832	389
pSOCS1	RFX5	Winged Helix-Turn-Helix	27	41	-	???CCTGGCAACAG?	AGCACCAGGACCCGG	0.875696	447
pSOCS1	En1	Helix-Turn-Helix	272	282	+	?AGT?GT???C	CAGTAGTAGAC	0.875686	206
pSOCS1	ELF5	Winged Helix-Turn-Helix	328	336	-	?A?TTCCT?	TATTTCCCA	0.875358	152
pSOCS1	FOSL2	Zipper-Type	382	392	-	?GATGACTCA?	GAATGACCCAG	0.8753	96
pSOCS1	FOXL1	Winged Helix-Turn-Helix	240	247	+	???A?ATA	GCTAAATA	0.875154	241
pSOCS1	Sox17	Other Alpha-Helix	92	100	+	??CATTGTC	TGCTTTGTC	0.875059	388
pSOCS1	Myog	Zipper-Type	449	459	+	?ACAGCTG???	AATAGCTGCTG	0.874971	29
pSOCS1	Myog	Zipper-Type	219	229	-	?ACAGCTG???	AACAGCTACTG	0.874971	259
pSOCS1	ELF5	Winged Helix-Turn-Helix	152	160	+	?A?TTCCT?	AGGTTCCTG	0.874807	328
pSOCS1	Nkx3-2	Helix-Turn-Helix	478	486	-	?TAAGTGG?	GTCAGTGGC	0.874557	2
pSOCS1	EGR1	Zinc-coordinating	498	511	+	?C?CCGCCCCCGC?	CCGCATCCGCTGGC	0.874491	-23
pSOCS1	SOX10	Other Alpha-Helix	119	124	+	C?TTGT	CATTGG	0.873828	364
pSOCS1	E2F1	Winged Helix-Turn-Helix	154	164	-	?GGGCGGGAG?	ATGGCAGGAAC	0.873217	324
pSOCS1	ELF5	Winged Helix-Turn-Helix	107	115	+	?A?TTCCT?	AACTTCCAA	0.873061	373
pSOCS1	NHLH1	Zipper-Type	398	409	+	?CGCAGCTGCG?	CTGCAGCTGCTT	0.87282	79
pSOCS1	Erg	Winged Helix-Turn-Helix	66	76	+	ACAGGAAGT??	GGGGGAAGGTG	0.872796	412
pSOCS1	RFX5	Winged Helix-Turn-Helix	168	182	-	???CCTGGCAACAG?	CATCTCAGGGCCTGC	0.872748	306
pSOCS1	JUNB	Zipper-Type	382	392	-	???TGACTCA?	GAATGACCCAG	0.872661	96
pSOCS1	EHF	Winged Helix-Turn-Helix	161	168	+	CCTTCCTG	CCATCCTG	0.872554	320
pSOCS1	THAP1	Zinc-coordinating	326	334	-	?TGCCC??A	TTTCCCAAT	0.872481	154
pSOCS1	EHF	Winged Helix-Turn-Helix	363	370	-	CCTTCCTG	CCTCCCTC	0.872292	118
pSOCS1	EHF	Winged Helix-Turn-Helix	147	154	-	CCTTCCTG	CCTTCCAC	0.872292	334
pSOCS1	EHF	Winged Helix-Turn-Helix	67	74	-	CCTTCCTG	CCTTCCCC	0.872292	414
pSOCS1	THAP1	Zinc-coordinating	354	362	-	?TGCCC??A	CCACCATTA	0.872169	126
pSOCS1	THAP1	Zinc-coordinating	465	473	+	?TGCCC??A	CCGCCCCGC	0.872043	15
pSOCS1	Nobox	Helix-Turn-Helix	229	236	+	TAATTG??	TAATGATC	0.871778	252
pSOCS1	MZF1_5-13	Zinc-coordinating	63	72	+	??AGGGGGAA	GGTGGGGGAA	0.871708	416
pSOCS1	NFATC2	Ig-fold	329	335	-	TTTTCCA	ATTTCCC	0.871178	153
pSOCS1	KLF5	Zinc-coordinating	364	373	-	GCCCC?CCC?	TCACCTCCCT	0.870968	115
pSOCS1	AR	Zinc-coordinating	48	62	-	AAGAACA???TGT?C	CAGCAGAGTCTGAAC	0.8709	426
pSOCS1	BRCA1	Other	112	118	+	?CAAC?C	CCAACTG	0.870877	370
pSOCS1	BRCA1	Other	16	22	+	?CAAC?C	CCAACTG	0.870877	466
pSOCS1	RUNX1	Ig-fold	495	505	-	??CTGTGGTTT	GGATGCGGTCT	0.870639	-17
pSOCS1	Atoh1	Zipper-Type	504	511	+	CAGATGGC	CCGCTGGC	0.870594	-23
pSOCS1	KLF5	Zinc-coordinating	9	18	+	GCCCC?CCC?	TGCCCTCCCA	0.870591	470
pSOCS1	TFAP2C	Zipper-Type	449	463	+	????GCCCCAGGGC?	AATAGCTGCTGGAAA	0.870322	25
pSOCS1	Myog	Zipper-Type	399	409	+	?ACAGCTG???	TGCAGCTGCTT	0.870075	79
pSOCS1	SRY	Other Alpha-Helix	265	273	-	??AAACAAT	TGTTACAAA	0.869664	215
pSOCS1	HNF4G	Zinc-coordinating	144	158	+	???G??CAAAGT?CA	TCAGTGGAAGGTTCC	0.86952	330
pSOCS1	Tcf12	Zipper-Type	449	459	+	?ACAGCTG???	AATAGCTGCTG	0.86935	29
pSOCS1	Tcf12	Zipper-Type	219	229	-	?ACAGCTG???	AACAGCTACTG	0.86935	259
pSOCS1	NRF1	Other	21	31	-	GCGC?TGCGC?	CCCGGCGTGCA	0.869173	457
pSOCS1	NFE2L1::MafG	Zipper-Type	211	216	-	?ATGAC	GATAAC	0.868945	272
pSOCS1	JUN::FOS	Zipper-Type	228	234	+	TGACTCA	TTAATGA	0.868914	254
pSOCS1	SP2	Zinc-coordinating	56	70	-	G?CCCGCCCCC????	CCCCCACCCAGCAGA	0.868815	418
pSOCS1	BRCA1	Other	195	201	+	?CAAC?C	ACAGCAG	0.867913	287
pSOCS1	Pdx1	Helix-Turn-Helix	353	358	+	CTAATT	ATAATG	0.867567	130
pSOCS1	RFX5	Winged Helix-Turn-Helix	224	238	-	???CCTGGCAACAG?	AGGATCATTAACAGC	0.867475	250
pSOCS1	NR3C1	Zinc-coordinating	47	61	-	AG?ACA?AATGT?CT	AGCAGAGTCTGAACT	0.867355	427
pSOCS1	BATF::JUN	Zipper-Type	383	393	-	???ATGA?TCA	TGAATGACCCA	0.867335	95
pSOCS1	PRDM1	Zinc-coordinating	196	210	+	?GAAAGTGAAAGT??	CAGCAGGGAAACTGC	0.867303	278
pSOCS1	Tcf3	Other Alpha-Helix	15	25	+	??CAGCTGC??	CCCAACTGCAC	0.866796	463
pSOCS1	Meis1	Helix-Turn-Helix	156	170	+	AGCTGTCA?TC????	TCCTGCCATCCTGCA	0.866624	318
pSOCS1	Ets1	Winged Helix-Turn-Helix	158	172	+	?CCACTTCCTGT???	CTGCCATCCTGCAGG	0.866476	316
pSOCS1	ELF5	Winged Helix-Turn-Helix	200	208	-	?A?TTCCT?	AGTTTCCCT	0.866194	280
pSOCS1	ARID3A	Helix-Turn-Helix	334	339	+	ATTAAA	ATAAAT	0.866166	149
pSOCS1	FOXO3	Winged Helix-Turn-Helix	240	247	+	TGTAAACA	GCTAAATA	0.866137	241
pSOCS1	BRCA1	Other	306	312	-	?CAAC?C	GCAACTG	0.865999	176
pSOCS1	FEV	Winged Helix-Turn-Helix	328	335	+	CAGGAAAT	TGGGAAAT	0.865635	153
pSOCS1	SRY	Other Alpha-Helix	349	357	+	??AAACAAT	GTTTATAAT	0.865544	131
pSOCS1	Myog	Zipper-Type	303	313	-	?ACAGCTG???	AGCAACTGCTC	0.865348	175
pSOCS1	JUND	Zipper-Type	381	391	+	??TGACTCAT?	ACTGGGTCATT	0.865068	97
pSOCS1	SP2	Zinc-coordinating	62	76	-	G?CCCGCCCCC????	CACCTTCCCCCACCC	0.865028	412
pSOCS1	EGR1	Zinc-coordinating	80	93	+	?C?CCGCCCCCGC?	GTGAAACCTCCTTG	0.864977	395
pSOCS1	Mafb	Zipper-Type	500	507	-	GCTGAC??	GCGGATGC	0.864743	-19
pSOCS1	Atoh1	Zipper-Type	401	408	+	CAGATGGC	CAGCTGCT	0.864727	80
pSOCS1	HNF1A	Helix-Turn-Helix	330	343	-	GGTTAAT?ATTA?C	AATTATTTATTTCC	0.864616	145
pSOCS1	ZNF263	Zinc-coordinating	363	383	+	GGAGGAGGA?G?GGAGGAGG?	GAGGGAGGTGAATGGAGGACT	0.864527	105
pSOCS1	Stat6	Other	140	154	+	???TTCCT?AGAA??	ACTTTCAGTGGAAGG	0.864501	334
pSOCS1	CEBPA	Zipper-Type	76	86	-	ATTGCA?AAT?	GTTTCACAGCC	0.864456	402
pSOCS1	HNF4G	Zinc-coordinating	260	274	-	???G??CAAAGT?CA	CTGTTACAAAGTCTG	0.864359	214
pSOCS1	Nkx3-2	Helix-Turn-Helix	421	429	-	?TAAGTGG?	CCGAGTGAG	0.864338	59
pSOCS1	Sox2	Other Alpha-Helix	93	100	+	CCTTTGTT	GCTTTGTC	0.864231	388
pSOCS1	SPIB	Winged Helix-Turn-Helix	327	333	+	AG?GGAA	TTGGGAA	0.864086	155
pSOCS1	Mafb	Zipper-Type	403	410	+	GCTGAC??	GCTGCTTC	0.86396	78
pSOCS1	MZF1_1-4	Zinc-coordinating	414	419	+	?GGGGA	CTGGGA	0.863832	69
pSOCS1	Zfx	Zinc-coordinating	23	36	+	???GCC??GGCCT?	CACGCCGGGTCCTG	0.863577	452
pSOCS1	E2F4	Winged Helix-Turn-Helix	361	371	+	?GGCGGGAA??	GGGAGGGAGGT	0.863248	117
pSOCS1	TP63	Zinc-coordinating	299	318	-	???CATG??CA??CATGC??	GGGCAAGCAACTGCTCGCTT	0.863203	170
pSOCS1	TFAP2C	Zipper-Type	170	184	-	????GCCCCAGGGC?	AGCATCTCAGGGCCT	0.863201	304
pSOCS1	AR	Zinc-coordinating	377	391	+	AAGAACA???TGT?C	GAGGACTGGGTCATT	0.863121	97
pSOCS1	Bcl6	Zinc-coordinating	453	466	+	?TTCCT?GAAAGC?	GCTGCTGGAAAGCC	0.862872	22
pSOCS1	Spz1	Other	403	413	-	AGGGTAACAGC	GGAGAAGCAGC	0.8627	75
pSOCS1	Klf1	Zinc-coordinating	360	370	-	?GCCACACCCA	CCTCCCTCCCA	0.862394	118
pSOCS1	Myog	Zipper-Type	304	314	+	?ACAGCTG???	AGCAGTTGCTT	0.862228	174
pSOCS1	Klf1	Zinc-coordinating	8	18	+	?GCCACACCCA	GTGCCCTCCCA	0.861908	470
pSOCS1	ELF5	Winged Helix-Turn-Helix	231	239	+	?A?TTCCT?	ATGATCCTT	0.8617	249
pSOCS1	TFAP2C	Zipper-Type	162	176	-	????GCCCCAGGGC?	AGGGCCTGCAGGATG	0.861642	312
pSOCS1	FOXO3	Winged Helix-Turn-Helix	348	355	-	TGTAAACA	TATAAACT	0.861456	133
pSOCS1	HIF1A::ARNT	Zipper-Type	183	190	+	??ACGTG?	CTCCGTGG	0.861281	298
pSOCS1	EGR2	Zinc-coordinating	495	509	+	???CC?CCCAC?C??	AGACCGCATCCGCTG	0.861256	-21
pSOCS1	CEBPB	Zipper-Type	77	87	-	?ATTGCACAAT	GGTTTCACAGC	0.861102	401
pSOCS1	Mafb	Zipper-Type	516	523	+	GCTGAC??	GCTGTAGG	0.861099	-35
pSOCS1	Klf4	Zinc-coordinating	467	476	-	?GGG?GGGGC	ACGGCGGGGC	0.861019	12
pSOCS1	Pax2	Helix-Turn-Helix	420	427	+	?GTCACG?	TCTCACTC	0.86079	61
pSOCS1	SOX10	Other Alpha-Helix	279	284	-	C?TTGT	CAGTCT	0.860357	204
pSOCS1	TP53	Zinc-coordinating	168	182	+	ACATG?CCAGACATG	GCAGGCCCTGAGATG	0.860262	306
pSOCS1	Myog	Zipper-Type	452	462	+	?ACAGCTG???	AGCTGCTGGAA	0.860189	26
pSOCS1	Nobox	Helix-Turn-Helix	354	361	+	TAATTG??	TAATGGTG	0.860125	127
pSOCS1	Atoh1	Zipper-Type	196	203	+	CAGATGGC	CAGCAGGG	0.85982	285
pSOCS1	E2F4	Winged Helix-Turn-Helix	357	367	+	?GGCGGGAA??	TGGTGGGAGGG	0.859801	121
pSOCS1	BATF::JUN	Zipper-Type	379	389	+	???ATGA?TCA	GGACTGGGTCA	0.859766	99
pSOCS1	RFX5	Winged Helix-Turn-Helix	481	495	-	???CCTGGCAACAG?	TTCCATAGCGTCAGT	0.859734	-7
pSOCS1	EGR2	Zinc-coordinating	183	197	-	???CC?CCCAC?C??	TGTGAGCCCACGGAG	0.859719	291
pSOCS1	NKX3-1	Helix-Turn-Helix	335	341	-	ATACTTA	TTATTTA	0.859571	147
pSOCS1	Pax2	Helix-Turn-Helix	480	487	-	?GTCACG?	CGTCAGTG	0.8594	1
pSOCS1	NRF1	Other	127	137	-	GCGC?TGCGC?	CCCTGCGCCCA	0.859305	351
pSOCS1	JUN::FOS	Zipper-Type	383	389	-	TGACTCA	TGACCCA	0.859217	99
pSOCS1	REL	Ig-fold	384	393	+	?GGG?TTTCC	GGGTCATTCA	0.859131	95
pSOCS1	NFIC	Other	314	319	-	TTGGC?	TGGGCA	0.858792	169
pSOCS1	En1	Helix-Turn-Helix	275	285	+	?AGT?GT???C	TAGTAGACTGC	0.858482	203
pSOCS1	USF1	Zipper-Type	69	79	+	??CACGTGACC	GGAAGGTGGCT	0.858117	409
pSOCS1	NFATC2	Ig-fold	201	207	-	TTTTCCA	GTTTCCC	0.857699	281
pSOCS1	THAP1	Zinc-coordinating	12	20	+	?TGCCC??A	CCTCCCAAC	0.857578	468
pSOCS1	THAP1	Zinc-coordinating	372	380	-	?TGCCC??A	CCTCCATTC	0.857516	108
pSOCS1	SRY	Other Alpha-Helix	330	338	+	??AAACAAT	GGAAATAAA	0.857471	150
pSOCS1	CEBPA	Zipper-Type	326	336	+	ATTGCA?AAT?	ATTGGGAAATA	0.85745	152
pSOCS1	ELK1	Winged Helix-Turn-Helix	41	50	-	???CCGGAAG	AACTCGGACA	0.857397	438
pSOCS1	ZNF354C	Zinc-coordinating	147	152	-	?TCCAC	TTCCAC	0.857361	336
pSOCS1	FOXC1	Winged Helix-Turn-Helix	263	270	+	?????GTA	ACTTTGTA	0.857329	218
pSOCS1	ELK4	Winged Helix-Turn-Helix	151	161	+	?CACTTCCGG?	AAGGTTCCTGC	0.857271	327
pSOCS1	Stat5a::Stat5b	Other	117	127	-	??TTCC?AGAA	ACTCCAATGCA	0.857258	361
pSOCS1	SOX9	Other Alpha-Helix	339	347	+	CCATTGTT?	TAATTGATT	0.857256	141
pSOCS1	Tcfcp2l1	Other	116	129	-	CCAG?T??A?CCAG	CCACTCCAATGCAG	0.857029	359
pSOCS1	KLF5	Zinc-coordinating	121	130	-	GCCCC?CCC?	CCCACTCCAA	0.856929	358
pSOCS1	SP1	Zinc-coordinating	467	477	+	?CCCCGCCCCC	GCCCCGCCGTA	0.856919	11
pSOCS1	SP2	Zinc-coordinating	122	136	-	G?CCCGCCCCC????	CCTGCGCCCACTCCA	0.856909	352
pSOCS1	E2F6	Winged Helix-Turn-Helix	197	207	+	GGGCGGGAA??	AGCAGGGAAAC	0.856888	281
pSOCS1	Tcf3	Other Alpha-Helix	219	229	-	??CAGCTGC??	AACAGCTACTG	0.856468	259
pSOCS1	Tcf3	Other Alpha-Helix	449	459	+	??CAGCTGC??	AATAGCTGCTG	0.856468	29
pSOCS1	JUND	Zipper-Type	381	391	-	??TGACTCAT?	AATGACCCAGT	0.856317	97
pSOCS1	YY1	Zinc-coordinating	446	457	+	CAA?ATGGC?GC	CAGAATAGCTGC	0.856162	31
pSOCS1	Rxra	Zinc-coordinating	7	17	-	CA?AGGTCA??	GGGAGGGCACT	0.85576	471
pSOCS1	USF1	Zipper-Type	136	146	-	??CACGTGACC	TGAAAGTGACC	0.855698	342
pSOCS1	THAP1	Zinc-coordinating	170	178	+	?TGCCC??A	AGGCCCTGA	0.855647	310
pSOCS1	Spz1	Other	200	210	+	AGGGTAACAGC	AGGGAAACTGC	0.855419	278
pSOCS1	GABPA	Winged Helix-Turn-Helix	497	507	-	CCGGAAGTG??	GCGGATGCGGT	0.855382	-19
pSOCS1	Nr5a2	Zinc-coordinating	168	182	-	?AG?TCAAGGTCA??	CATCTCAGGGCCTGC	0.855276	306
pSOCS1	Lhx3	Helix-Turn-Helix	340	352	-	?AATTAATTA?T?	AAACTAATCAATT	0.855189	136
pSOCS1	FOXL1	Winged Helix-Turn-Helix	445	452	+	???A?ATA	TCAGAATA	0.855041	36
pSOCS1	Nkx3-2	Helix-Turn-Helix	217	225	+	?TAAGTGG?	CTCAGTAGC	0.854869	263
pSOCS1	MZF1_1-4	Zinc-coordinating	359	364	+	?GGGGA	GTGGGA	0.854823	124
pSOCS1	RFX5	Winged Helix-Turn-Helix	410	424	+	???CCTGGCAACAG?	CTCCCTGGGATCTCA	0.854655	64
pSOCS1	NRF1	Other	461	471	+	GCGC?TGCGC?	AAAGCCGCCCC	0.85451	17
pSOCS1	CDX2	Helix-Turn-Helix	329	339	+	??GCCATAAAA	GGGAAATAAAT	0.854347	149
pSOCS1	KLF5	Zinc-coordinating	127	136	-	GCCCC?CCC?	CCTGCGCCCA	0.854345	352
pSOCS1	NFKB1	Ig-fold	36	46	+	GGGA?TTTCC?	GGTGCTGTCCG	0.854293	442
pSOCS1	Atoh1	Zipper-Type	166	173	+	CAGATGGC	CTGCAGGC	0.854067	315
pSOCS1	Atoh1	Zipper-Type	396	403	-	CAGATGGC	CTGCAGGC	0.854067	85
pSOCS1	RELA	Ig-fold	459	468	-	GGGAATTTCC	GCGGCTTTCC	0.854007	20
pSOCS1	CDX2	Helix-Turn-Helix	349	359	-	??GCCATAAAA	CCATTATAAAC	0.853899	129
pSOCS1	Spi1	Winged Helix-Turn-Helix	151	165	-	??AAAGAGGAAGTG?	GATGGCAGGAACCTT	0.853868	323
pSOCS1	Myog	Zipper-Type	194	204	+	?ACAGCTG???	CACAGCAGGGA	0.85376	284
pSOCS1	Nr1h3::Rxra	Zinc-coordinating	132	150	-	TGACCT??AGT?ACCT???	CCACTGAAAGTGACCCTGC	0.853582	338
pSOCS1	Prrx2	Helix-Turn-Helix	340	344	+	AATTA	AATTG	0.853527	144
pSOCS1	Prrx2	Helix-Turn-Helix	325	329	+	AATTA	AATTG	0.853527	159
pSOCS1	E2F4	Winged Helix-Turn-Helix	153	163	-	?GGCGGGAA??	TGGCAGGAACC	0.853497	325
pSOCS1	Myod1	Zipper-Type	446	458	-	??CAGCTGT????	AGCAGCTATTCTG	0.853397	30
pSOCS1	AR	Zinc-coordinating	91	105	-	AAGAACA???TGT?C	TAGAAGACAAAGCAA	0.853368	383
pSOCS1	Foxq1	Winged Helix-Turn-Helix	340	350	+	?ATTGTTTATT	AATTGATTAGT	0.852784	138
pSOCS1	Tcf12	Zipper-Type	304	314	+	?ACAGCTG???	AGCAGTTGCTT	0.852711	174
pSOCS1	Myod1	Zipper-Type	301	313	-	??CAGCTGT????	AGCAACTGCTCGC	0.852665	175
pSOCS1	Myb	Helix-Turn-Helix	105	114	+	??AACTG?CA	AAAACTTCCA	0.852487	374
pSOCS1	Myod1	Zipper-Type	55	67	+	??CAGCTGT????	CTCTGCTGGGTGG	0.852372	421
pSOCS1	PRDM1	Zinc-coordinating	365	379	+	?GAAAGTGAAAGT??	GGGAGGTGAATGGAG	0.852365	109
pSOCS1	E2F4	Winged Helix-Turn-Helix	128	138	+	?GGCGGGAA??	GGGCGCAGGGT	0.852308	350
pSOCS1	Stat5a::Stat5b	Other	486	496	-	??TTCC?AGAA	CTTCCATAGCG	0.852255	-8
pSOCS1	NFATC2	Ig-fold	108	114	+	TTTTCCA	ACTTCCA	0.852209	374
pSOCS1	KLF5	Zinc-coordinating	356	365	-	GCCCC?CCC?	CTCCCACCAT	0.852112	123
pSOCS1	BRCA1	Other	454	460	-	?CAAC?C	CCAGCAG	0.851987	28
pSOCS1	BRCA1	Other	57	63	-	?CAAC?C	CCAGCAG	0.851987	425
pSOCS1	SOX9	Other Alpha-Helix	336	344	-	CCATTGTT?	CAATTATTT	0.851683	144
pSOCS1	JUNB	Zipper-Type	384	394	+	???TGACTCA?	GGGTCATTCAG	0.851677	94
pSOCS1	NHLH1	Zipper-Type	303	314	+	?CGCAGCTGCG?	GAGCAGTTGCTT	0.85166	174
pSOCS1	Spi1	Winged Helix-Turn-Helix	371	385	+	??AAAGAGGAAGTG?	TGAATGGAGGACTGG	0.851634	103
pSOCS1	Myod1	Zipper-Type	1	13	+	??CAGCTGT????	TGCAGCAGTGCCC	0.851603	475
pSOCS1	FOS	Zipper-Type	381	391	+	??TGA?TCAT?	ACTGGGTCATT	0.851598	97
pSOCS1	ZNF263	Zinc-coordinating	355	375	+	GGAGGAGGA?G?GGAGGAGG?	AATGGTGGGAGGGAGGTGAAT	0.851544	113
pSOCS1	ESR2	Zinc-coordinating	135	149	+	AGGTCAC??TG?CC?	GGGTCACTTTCAGTG	0.851228	339
pSOCS1	POU2F2	Helix-Turn-Helix	318	330	-	???ATTTGCATAT	CCAATTTGCACTG	0.851003	158
pSOCS1	SP1	Zinc-coordinating	126	136	-	?CCCCGCCCCC	CCTGCGCCCAC	0.850993	352
pSOCS1	HOXA5	Helix-Turn-Helix	119	126	-	C??TAATT	CTCCAATG	0.85087	362
pSOCS1	Spi1	Winged Helix-Turn-Helix	404	418	-	??AAAGAGGAAGTG?	CCCAGGGAGAAGCAG	0.850843	70
pSOCS1	NFKB1	Ig-fold	458	468	-	GGGA?TTTCC?	GCGGCTTTCCA	0.85072	20
pSOCS1	FOXO3	Winged Helix-Turn-Helix	329	336	+	TGTAAACA	GGGAAATA	0.85051	152
pSOCS1	FOXO3	Winged Helix-Turn-Helix	201	208	+	TGTAAACA	GGGAAACT	0.85051	280
pSOCS1	SOX9	Other Alpha-Helix	269	277	-	CCATTGTT?	CTACTGTTA	0.850474	211
pSOCS1	TCF7L2	Other Alpha-Helix	75	88	-	??A?ATCAAAG???	AGGTTTCACAGCCA	0.850466	400
pSOCS1	En1	Helix-Turn-Helix	372	382	+	?AGT?GT???C	GAATGGAGGAC	0.850405	106
pSOCS1	Myog	Zipper-Type	448	458	-	?ACAGCTG???	AGCAGCTATTC	0.850383	30
pSOCS1	Ddit3::Cebpa	Zipper-Type	439	450	-	???TGCAAT?CC	TTCTGAAATAGC	0.850333	38
pSOCS1	Tcf12	Zipper-Type	452	462	+	?ACAGCTG???	AGCTGCTGGAA	0.850273	26
pSOCS1	GATA3	Zinc-coordinating	94	101	-	AGATAAGA	AGACAAAG	0.85025	387
pSOCS1	Lhx3	Helix-Turn-Helix	331	343	+	?AATTAATTA?T?	GAAATAAATAATT	0.849979	145
pSOCS1	FOXA1	Winged Helix-Turn-Helix	330	344	-	????TGTTTAC?TT?	CAATTATTTATTTCC	0.849721	144
pSOCS1	EBF1	Zipper-Type	55	65	+	?TCCCCAGGGA	CTCTGCTGGGT	0.849317	423
pSOCS1	Stat4	Other	151	164	-	?TTCCAGGAAA???	ATGGCAGGAACCTT	0.849069	324
pSOCS1	CEBPB	Zipper-Type	325	335	+	?ATTGCACAAT	AATTGGGAAAT	0.848984	153
pSOCS1	ELF5	Winged Helix-Turn-Helix	499	507	+	?A?TTCCT?	CGCATCCGC	0.848874	-19
pSOCS1	SRY	Other Alpha-Helix	267	275	+	??AAACAAT	TGTAACAGT	0.848804	213
pSOCS1	Myog	Zipper-Type	220	230	+	?ACAGCTG???	AGTAGCTGTTA	0.848674	258
pSOCS1	Pax2	Helix-Turn-Helix	287	294	+	?GTCACG?	AATCGTGT	0.848599	194
pSOCS1	STAT1	Ig-fold	154	164	-	?TTCC?GGAAA	ATGGCAGGAAC	0.848594	324
pSOCS1	En1	Helix-Turn-Helix	209	219	+	?AGT?GT???C	GCGTTATCCTC	0.848462	269
pSOCS1	Myb	Helix-Turn-Helix	203	212	+	??AACTG?CA	GAAACTGCGT	0.84843	276
pSOCS1	Erg	Winged Helix-Turn-Helix	210	220	-	ACAGGAAGT??	TGAGGATAACG	0.848421	268
pSOCS1	NR2C2	Zinc-coordinating	359	373	+	?G?GGTCAGAGGTCA	GTGGGAGGGAGGTGA	0.848384	115
pSOCS1	Stat5a::Stat5b	Other	454	464	-	??TTCC?AGAA	CTTTCCAGCAG	0.848284	24
pSOCS1	Atoh1	Zipper-Type	452	459	-	CAGATGGC	CAGCAGCT	0.8482	29
pSOCS1	Klf1	Zinc-coordinating	405	415	+	?GCCACACCCA	TGCTTCTCCCT	0.848087	73
pSOCS1	INSM1	Zinc-coordinating	61	72	+	TGTCAGGGGGCG	TGGGTGGGGGAA	0.84798	416
pSOCS1	STAT3	Ig-fold	347	357	+	?TTCTGGGAA?	TAGTTTATAAT	0.847954	131
pSOCS1	EBF1	Zipper-Type	170	180	+	?TCCCCAGGGA	AGGCCCTGAGA	0.847416	308
pSOCS1	ZNF263	Zinc-coordinating	66	86	+	GGAGGAGGA?G?GGAGGAGG?	GGGGGAAGGTGGCTGTGAAAC	0.847406	402
pSOCS1	TEAD1	Helix-Turn-Helix	145	156	-	CACATTCCTC?G	AACCTTCCACTG	0.847263	332
pSOCS1	SPIB	Winged Helix-Turn-Helix	489	495	+	AG?GGAA	TATGGAA	0.847195	-7
pSOCS1	BRCA1	Other	2	8	+	?CAAC?C	GCAGCAG	0.847109	480
pSOCS1	STAT1	Ig-fold	453	463	+	?TTCC?GGAAA	GCTGCTGGAAA	0.847075	25
pSOCS1	THAP1	Zinc-coordinating	488	496	-	?TGCCC??A	CTTCCATAG	0.846956	-8
pSOCS1	SPIB	Winged Helix-Turn-Helix	200	206	+	AG?GGAA	AGGGAAA	0.846933	282
pSOCS1	FOSL2	Zipper-Type	384	394	+	?GATGACTCA?	GGGTCATTCAG	0.846856	94
pSOCS1	Sox17	Other Alpha-Helix	323	331	+	??CATTGTC	CAAATTGGG	0.846784	157
pSOCS1	Nr2e3	Zinc-coordinating	151	157	-	CAAGCTT	GAACCTT	0.846615	331
pSOCS1	Myod1	Zipper-Type	449	461	-	??CAGCTGT????	TCCAGCAGCTATT	0.846507	27
pSOCS1	HOXA5	Helix-Turn-Helix	321	328	+	C??TAATT	TGCAAATT	0.846253	160
pSOCS1	MAFK	Zipper-Type	306	320	-	???A?TCAGCA??TT	CTGGGCAAGCAACTG	0.846228	168
pSOCS1	Tcf3	Other Alpha-Helix	111	121	+	??CAGCTGC??	TCCAACTGCAT	0.846223	367
pSOCS1	RELA	Ig-fold	202	211	-	GGGAATTTCC	CGCAGTTTCC	0.846206	277
pSOCS1	E2F6	Winged Helix-Turn-Helix	7	17	-	GGGCGGGAA??	GGGAGGGCACT	0.846077	471
pSOCS1	HNF4G	Zinc-coordinating	232	246	-	???G??CAAAGT?CA	ATTTAGCAAGGATCA	0.846069	242
pSOCS1	REL	Ig-fold	492	501	-	?GGG?TTTCC	GCGGTCTTCC	0.845936	-13
pSOCS1	FOXL1	Winged Helix-Turn-Helix	246	253	-	???A?ATA	CAAAAATA	0.845927	235
pSOCS1	TFAP2A	Zipper-Type	163	177	-	????GCCTCAGGGCA	CAGGGCCTGCAGGAT	0.845794	311
pSOCS1	Gfi1b	Zinc-coordinating	388	398	+	AAATCACAGC?	CATTCAGAGCC	0.845782	90
pSOCS1	CEBPB	Zipper-Type	311	321	+	?ATTGCACAAT	GCTTGCCCAGT	0.845549	167
pSOCS1	EGR1	Zinc-coordinating	398	411	+	?C?CCGCCCCCGC?	CTGCAGCTGCTTCT	0.845542	77
pSOCS1	ZNF263	Zinc-coordinating	369	389	+	GGAGGAGGA?G?GGAGGAGG?	GGTGAATGGAGGACTGGGTCA	0.845505	99
pSOCS1	Stat6	Other	438	452	+	???TTCCT?AGAA??	TGCTATTTCAGAATA	0.845302	36
pSOCS1	FOXA1	Winged Helix-Turn-Helix	306	320	+	????TGTTTAC?TT?	CAGTTGCTTGCCCAG	0.845264	168
pSOCS1	ZNF263	Zinc-coordinating	360	380	+	GGAGGAGGA?G?GGAGGAGG?	TGGGAGGGAGGTGAATGGAGG	0.845249	108
pSOCS1	NR3C1	Zinc-coordinating	36	50	-	AG?ACA?AATGT?CT	AACTCGGACAGCACC	0.844974	438
pSOCS1	NRF1	Other	507	517	-	GCGC?TGCGC?	GCCTAGGCCAG	0.844941	-29
pSOCS1	Myod1	Zipper-Type	304	316	+	??CAGCTGT????	AGCAGTTGCTTGC	0.844762	172
pSOCS1	SOX10	Other Alpha-Helix	447	452	-	C?TTGT	TATTCT	0.844762	36
pSOCS1	THAP1	Zinc-coordinating	59	67	-	?TGCCC??A	CCACCCAGC	0.844739	421
pSOCS1	Gata4	Zinc-coordinating	94	104	+	?CTTATCT???	CTTTGTCTTCT	0.844672	384
pSOCS1	HLF	Zipper-Type	76	87	-	?GTTACG?AAT?	GGTTTCACAGCC	0.844505	401
pSOCS1	Nkx2-5 (var.2)	Helix-Turn-Helix	174	184	-	A?CCACTCAAG	AGCATCTCAGG	0.844501	304
pSOCS1	PPARG::RXRA	Zinc-coordinating	126	140	+	?T?GG?CAAAGGTCA	GTGGGCGCAGGGTCA	0.844409	348
pSOCS1	FOSL1	Zipper-Type	381	391	-	?GTGACTCAT?	AATGACCCAGT	0.843659	97
pSOCS1	KLF5	Zinc-coordinating	75	84	-	GCCCC?CCC?	TTCACAGCCA	0.84357	404
pSOCS1	SREBF1	Zipper-Type	187	196	-	?TCACCCCA?	GTGAGCCCAC	0.843542	292
pSOCS1	Myod1	Zipper-Type	220	232	+	??CAGCTGT????	AGTAGCTGTTAAT	0.843496	256
pSOCS1	REL	Ig-fold	149	158	-	?GGG?TTTCC	GGAACCTTCC	0.843483	330
pSOCS1	MZF1_1-4	Zinc-coordinating	368	373	+	?GGGGA	AGGTGA	0.843352	115
pSOCS1	TFAP2C	Zipper-Type	292	306	-	????GCCCCAGGGC?	GCTCGCTTTTGGACA	0.843342	182
pSOCS1	Nkx3-2	Helix-Turn-Helix	273	281	+	?TAAGTGG?	AGTAGTAGA	0.843243	207
pSOCS1	NR4A2	Zinc-coordinating	507	514	-	AAGGTCAC	TAGGCCAG	0.84317	-26
pSOCS1	ZNF354C	Zinc-coordinating	34	39	-	?TCCAC	CACCAG	0.843121	449
pSOCS1	SREBF1	Zipper-Type	356	365	-	?TCACCCCA?	CTCCCACCAT	0.84302	123
pSOCS1	HNF4G	Zinc-coordinating	290	304	+	???G??CAAAGT?CA	CGTGTCCAAAAGCGA	0.843005	184
pSOCS1	NR3C1	Zinc-coordinating	201	215	-	AG?ACA?AATGT?CT	ATAACGCAGTTTCCC	0.842679	273
pSOCS1	JUN (var.2)	Zipper-Type	377	390	+	?????ATGACTCA?	GAGGACTGGGTCAT	0.84267	98
pSOCS1	Pax2	Helix-Turn-Helix	340	347	-	?GTCACG?	AATCAATT	0.842526	141
pSOCS1	Nkx2-5	Helix-Turn-Helix	353	359	+	TTAATTG	ATAATGG	0.842521	129
pSOCS1	EGR1	Zinc-coordinating	467	480	+	?C?CCGCCCCCGC?	GCCCCGCCGTAGCC	0.842496	8
pSOCS1	CEBPA	Zipper-Type	262	272	-	ATTGCA?AAT?	GTTACAAAGTC	0.84234	216
pSOCS1	Stat5a::Stat5b	Other	411	421	-	??TTCC?AGAA	GATCCCAGGGA	0.842323	67
pSOCS1	Tcf12	Zipper-Type	15	25	+	?ACAGCTG???	CCCAACTGCAC	0.842248	463
pSOCS1	Spi1	Winged Helix-Turn-Helix	485	499	+	??AAAGAGGAAGTG?	ACGCTATGGAAGACC	0.842184	-11
pSOCS1	EGR1	Zinc-coordinating	125	138	-	?C?CCGCCCCCGC?	ACCCTGCGCCCACT	0.84137	350
pSOCS1	JUNB	Zipper-Type	380	390	+	???TGACTCA?	GACTGGGTCAT	0.841323	98
pSOCS1	EGR1	Zinc-coordinating	360	373	-	?C?CCGCCCCCGC?	TCACCTCCCTCCCA	0.841278	115
pSOCS1	YY1	Zinc-coordinating	352	363	+	CAA?ATGGC?GC	TATAATGGTGGG	0.841014	125
pSOCS1	T	Beta-Hairpin-Ribbon	221	231	+	CTAGGTGTGAA	GTAGCTGTTAA	0.84095	257
pSOCS1	Nr1h3::Rxra	Zinc-coordinating	187	205	-	TGACCT??AGT?ACCT???	TTCCCTGCTGTGAGCCCAC	0.840868	283
pSOCS1	Foxd3	Winged Helix-Turn-Helix	336	347	+	GAATGTTT?TTT	AAATAATTGATT	0.840867	141
pSOCS1	KLF5	Zinc-coordinating	514	523	-	GCCCC?CCC?	CCTACAGCCT	0.840814	-35
pSOCS1	Zfx	Zinc-coordinating	169	182	-	???GCC??GGCCT?	CATCTCAGGGCCTG	0.840727	306
pSOCS1	BATF::JUN	Zipper-Type	331	341	+	???ATGA?TCA	GAAATAAATAA	0.840717	147
pSOCS1	HOXA5	Helix-Turn-Helix	441	448	-	C??TAATT	CTGAAATA	0.840679	40
pSOCS1	Crx	Helix-Turn-Helix	339	349	+	AAG?GGATTAG	TAATTGATTAG	0.840662	139
pSOCS1	RFX5	Winged Helix-Turn-Helix	33	47	-	???CCTGGCAACAG?	TCGGACAGCACCAGG	0.840661	441
pSOCS1	Pax2	Helix-Turn-Helix	430	437	+	?GTCACG?	TGTCTCTT	0.840587	51
pSOCS1	CEBPB	Zipper-Type	263	273	-	?ATTGCACAAT	TGTTACAAAGT	0.840541	215
pSOCS1	Gata4	Zinc-coordinating	210	220	+	?CTTATCT???	CGTTATCCTCA	0.840454	268
pSOCS1	PBX1	Helix-Turn-Helix	337	348	-	?CATCAATCAA?	TAATCAATTATT	0.840435	140
pSOCS1	Tcf12	Zipper-Type	448	458	-	?ACAGCTG???	AGCAGCTATTC	0.840415	30
pSOCS1	Tcf12	Zipper-Type	194	204	+	?ACAGCTG???	CACAGCAGGGA	0.840347	284
pSOCS1	KLF5	Zinc-coordinating	154	163	+	GCCCC?CCC?	GTTCCTGCCA	0.840251	325
pSOCS1	STAT1	Ig-fold	247	257	-	?TTCC?GGAAA	GCTCCAAAAAT	0.840183	231
pSOCS1	THAP1	Zinc-coordinating	409	417	+	?TGCCC??A	TCTCCCTGG	0.839868	71
pSOCS1	Tcf12	Zipper-Type	220	230	+	?ACAGCTG???	AGTAGCTGTTA	0.839847	258
pSOCS1	NR4A2	Zinc-coordinating	8	15	-	AAGGTCAC	GAGGGCAC	0.839838	473
pSOCS1	ZNF354C	Zinc-coordinating	477	482	+	?TCCAC	AGCCAC	0.839774	6
pSOCS1	ZNF354C	Zinc-coordinating	74	79	-	?TCCAC	AGCCAC	0.839774	409
pSOCS1	Sox3	Other Alpha-Helix	89	98	+	CCTTTGTTT?	CCTTGCTTTG	0.839735	390
pSOCS1	MAFF	Zipper-Type	52	69	-	?CT?A?TCAGCA??TT??	CCCCACCCAGCAGAGTCT	0.839733	419
pSOCS1	Myod1	Zipper-Type	66	78	-	??CAGCTGT????	GCCACCTTCCCCC	0.839668	410
pSOCS1	Crx	Helix-Turn-Helix	460	470	-	AAG?GGATTAG	GGGCGGCTTTC	0.839524	18
pSOCS1	MAFK	Zipper-Type	451	465	-	???A?TCAGCA??TT	GCTTTCCAGCAGCTA	0.839405	23
pSOCS1	Nobox	Helix-Turn-Helix	335	342	+	TAATTG??	TAAATAAT	0.839363	146
pSOCS1	Nobox	Helix-Turn-Helix	242	249	+	TAATTG??	TAAATATT	0.839363	239
pSOCS1	ARID3A	Helix-Turn-Helix	227	232	-	ATTAAA	ATTAAC	0.839307	256
pSOCS1	THAP1	Zinc-coordinating	20	28	+	?TGCCC??A	CTGCACGCC	0.8393	460
pSOCS1	NFATC2	Ig-fold	212	218	+	TTTTCCA	TTATCCT	0.839176	270
pSOCS1	Sox5	Other Alpha-Helix	341	347	+	ATTGTT?	ATTGATT	0.838936	141
pSOCS1	Sox5	Other Alpha-Helix	269	275	-	ATTGTT?	ACTGTTA	0.838936	213
pSOCS1	E2F6	Winged Helix-Turn-Helix	62	72	+	GGGCGGGAA??	GGGTGGGGGAA	0.838896	416
pSOCS1	NR2C2	Zinc-coordinating	63	77	+	?G?GGTCAGAGGTCA	GGTGGGGGAAGGTGG	0.838727	411
pSOCS1	NRF1	Other	466	476	-	GCGC?TGCGC?	ACGGCGGGGCG	0.838549	12
pSOCS1	NFKB1	Ig-fold	176	186	+	GGGA?TTTCC?	TGAGATGCTCC	0.838497	302
pSOCS1	NFIC	Other	327	332	+	TTGGC?	TTGGGA	0.838482	156
pSOCS1	NFIC	Other	14	19	-	TTGGC?	TTGGGA	0.838482	469
pSOCS1	Pax2	Helix-Turn-Helix	30	37	+	?GTCACG?	GGTCCTGG	0.838455	451
pSOCS1	EGR1	Zinc-coordinating	51	64	+	?C?CCGCCCCCGC?	CAGACTCTGCTGGG	0.838398	424
pSOCS1	Stat5a::Stat5b	Other	409	419	+	??TTCC?AGAA	TCTCCCTGGGA	0.838316	69
pSOCS1	Mafb	Zipper-Type	369	376	+	GCTGAC??	GGTGAATG	0.838135	112
pSOCS1	Tcf3	Other Alpha-Helix	68	78	-	??CAGCTGC??	GCCACCTTCCC	0.838044	410
pSOCS1	PAX5	Helix-Turn-Helix	49	67	-	??G?GCAGC?AAGCGTGAC	CCACCCAGCAGAGTCTGAA	0.837912	421
pSOCS1	Stat5a::Stat5b	Other	108	118	+	??TTCC?AGAA	ACTTCCAACTG	0.837854	370
pSOCS1	FOXP2	Winged Helix-Turn-Helix	346	356	-	??GTAAACA??	TTATAAACTAA	0.837803	132
pSOCS1	Gfi1	Zinc-coordinating	340	349	-	?AAATCAC?G	CTAATCAATT	0.837664	139
pSOCS1	MZF1_5-13	Zinc-coordinating	496	505	-	??AGGGGGAA	GGATGCGGTC	0.837613	-17
pSOCS1	Tcf3	Other Alpha-Helix	303	313	-	??CAGCTGC??	AGCAACTGCTC	0.837472	175
pSOCS1	SP1	Zinc-coordinating	406	416	+	?CCCCGCCCCC	GCTTCTCCCTG	0.837391	72
pSOCS1	En1	Helix-Turn-Helix	286	296	+	?AGT?GT???C	TAATCGTGTCC	0.837225	192
pSOCS1	ZNF263	Zinc-coordinating	354	374	+	GGAGGAGGA?G?GGAGGAGG?	TAATGGTGGGAGGGAGGTGAA	0.837203	114
pSOCS1	ELK1	Winged Helix-Turn-Helix	109	118	-	???CCGGAAG	CAGTTGGAAG	0.837193	370
pSOCS1	E2F1	Winged Helix-Turn-Helix	250	260	-	?GGGCGGGAG?	GAAGCTCCAAA	0.836835	228
pSOCS1	Nr1h3::Rxra	Zinc-coordinating	222	240	+	TGACCT??AGT?ACCT???	TAGCTGTTAATGATCCTTG	0.836784	248
pSOCS1	Nobox	Helix-Turn-Helix	337	344	-	TAATTG??	CAATTATT	0.836763	144
pSOCS1	Nr1h3::Rxra	Zinc-coordinating	171	189	+	TGACCT??AGT?ACCT???	GGCCCTGAGATGCTCCGTG	0.836679	299
pSOCS1	ELK4	Winged Helix-Turn-Helix	159	169	+	?CACTTCCGG?	TGCCATCCTGC	0.836668	319
pSOCS1	SP2	Zinc-coordinating	118	132	-	G?CCCGCCCCC????	CGCCCACTCCAATGC	0.836625	356
pSOCS1	JUND	Zipper-Type	385	395	+	??TGACTCAT?	GGTCATTCAGA	0.836622	93
pSOCS1	SP1	Zinc-coordinating	355	365	-	?CCCCGCCCCC	CTCCCACCATT	0.836511	123
pSOCS1	ELK1	Winged Helix-Turn-Helix	443	452	-	???CCGGAAG	TATTCTGAAA	0.836149	36
pSOCS1	Myog	Zipper-Type	69	79	+	?ACAGCTG???	GGAAGGTGGCT	0.836125	409
pSOCS1	FOXA1	Winged Helix-Turn-Helix	430	444	+	????TGTTTAC?TT?	TGTCTCTTTGCTATT	0.836119	44
pSOCS1	NR3C1	Zinc-coordinating	378	392	-	AG?ACA?AATGT?CT	GAATGACCCAGTCCT	0.836061	96
pSOCS1	Ets1	Winged Helix-Turn-Helix	150	164	+	?CCACTTCCTGT???	GAAGGTTCCTGCCAT	0.836028	324
pSOCS1	TCF7L2	Other Alpha-Helix	432	445	-	??A?ATCAAAG???	AAATAGCAAAGAGA	0.835981	43
pSOCS1	E2F6	Winged Helix-Turn-Helix	11	21	-	GGGCGGGAA??	AGTTGGGAGGG	0.83585	467
pSOCS1	Stat5a::Stat5b	Other	312	322	+	??TTCC?AGAA	CTTGCCCAGTG	0.835706	166
pSOCS1	MAFF	Zipper-Type	93	110	+	?CT?A?TCAGCA??TT??	GCTTTGTCTTCTAAAACT	0.835518	378
pSOCS1	ZNF263	Zinc-coordinating	361	381	+	GGAGGAGGA?G?GGAGGAGG?	GGGAGGGAGGTGAATGGAGGA	0.835421	107
pSOCS1	THAP1	Zinc-coordinating	291	299	+	?TGCCC??A	GTGTCCAAA	0.835385	189
pSOCS1	E2F6	Winged Helix-Turn-Helix	145	155	+	GGGCGGGAA??	CAGTGGAAGGT	0.835346	333
pSOCS1	Myb	Helix-Turn-Helix	222	231	-	??AACTG?CA	TTAACAGCTA	0.835112	257
pSOCS1	ESRRA	Zinc-coordinating	44	54	+	CCAAGGTCAC?	CCGAGTTCAGA	0.835089	434
pSOCS1	En1	Helix-Turn-Helix	336	346	+	?AGT?GT???C	AAATAATTGAT	0.835045	142
pSOCS1	Hand1::Tcfe2a	Zipper-Type	113	122	+	?GTCTGG?AT	CAACTGCATT	0.834886	366
pSOCS1	SP1	Zinc-coordinating	154	164	+	?CCCCGCCCCC	GTTCCTGCCAT	0.834852	324
pSOCS1	Gfi1	Zinc-coordinating	335	344	+	?AAATCAC?G	TAAATAATTG	0.834842	144
pSOCS1	Myb	Helix-Turn-Helix	75	84	-	??AACTG?CA	TTCACAGCCA	0.83468	404
pSOCS1	Arnt::Ahr	Zipper-Type	288	293	+	?GCGTG	ATCGTG	0.834591	195
pSOCS1	CEBPA	Zipper-Type	63	73	-	ATTGCA?AAT?	CTTCCCCCACC	0.83458	415
pSOCS1	Nr1h3::Rxra	Zinc-coordinating	117	135	+	TGACCT??AGT?ACCT???	TGCATTGGAGTGGGCGCAG	0.834451	353
pSOCS1	JUN::FOS	Zipper-Type	371	377	+	TGACTCA	TGAATGG	0.834415	111
pSOCS1	Tcf3	Other Alpha-Helix	451	461	-	??CAGCTGC??	TCCAGCAGCTA	0.834301	27
pSOCS1	THAP1	Zinc-coordinating	212	220	+	?TGCCC??A	TTATCCTCA	0.83425	268
pSOCS1	CEBPB	Zipper-Type	237	247	-	?ATTGCACAAT	TATTTAGCAAG	0.834163	241
pSOCS1	ZNF354C	Zinc-coordinating	382	387	-	?TCCAC	ACCCAG	0.834158	101
pSOCS1	ZNF354C	Zinc-coordinating	60	65	-	?TCCAC	ACCCAG	0.834158	423
pSOCS1	Tcf3	Other Alpha-Helix	304	314	+	??CAGCTGC??	AGCAGTTGCTT	0.834147	174
pSOCS1	TCF7L2	Other Alpha-Helix	45	58	+	??A?ATCAAAG???	CGAGTTCAGACTCT	0.834139	430
pSOCS1	SREBF2	Zipper-Type	187	196	+	ATGGGGTGAT	GTGGGCTCAC	0.834011	292
pSOCS1	Nkx3-2	Helix-Turn-Helix	316	324	+	?TAAGTGG?	CCCAGTGCA	0.833894	164
pSOCS1	HNF4G	Zinc-coordinating	127	141	+	???G??CAAAGT?CA	TGGGCGCAGGGTCAC	0.83384	347
pSOCS1	Tcfcp2l1	Other	507	520	-	CCAG?T??A?CCAG	ACAGCCTAGGCCAG	0.833789	-32
pSOCS1	SP1	Zinc-coordinating	67	77	-	?CCCCGCCCCC	CCACCTTCCCC	0.833723	411
pSOCS1	THAP1	Zinc-coordinating	32	40	-	?TGCCC??A	GCACCAGGA	0.833692	448
pSOCS1	Rxra	Zinc-coordinating	230	240	-	CA?AGGTCA??	CAAGGATCATT	0.83367	248
pSOCS1	NR3C1	Zinc-coordinating	203	217	+	AG?ACA?AATGT?CT	GAAACTGCGTTATCC	0.833467	271
pSOCS1	Nr5a2	Zinc-coordinating	128	142	+	?AG?TCAAGGTCA??	GGGCGCAGGGTCACT	0.833455	346
pSOCS1	TFAP2C	Zipper-Type	52	66	+	????GCCCCAGGGC?	AGACTCTGCTGGGTG	0.833415	422
pSOCS1	Lhx3	Helix-Turn-Helix	332	344	-	?AATTAATTA?T?	CAATTATTTATTT	0.833398	144
pSOCS1	EGR1	Zinc-coordinating	495	508	+	?C?CCGCCCCCGC?	AGACCGCATCCGCT	0.833368	-20
pSOCS1	EGR1	Zinc-coordinating	117	130	-	?C?CCGCCCCCGC?	CCCACTCCAATGCA	0.833344	358
pSOCS1	TCF7L2	Other Alpha-Helix	261	274	-	??A?ATCAAAG???	CTGTTACAAAGTCT	0.833261	214
pSOCS1	PRDM1	Zinc-coordinating	63	77	+	?GAAAGTGAAAGT??	GGTGGGGGAAGGTGG	0.833221	411
pSOCS1	FOXL1	Winged Helix-Turn-Helix	329	336	+	???A?ATA	GGGAAATA	0.833188	152
pSOCS1	FOXF2	Winged Helix-Turn-Helix	329	342	+	??A?CGTAAACAA?	GGGAAATAAATAAT	0.833042	146
pSOCS1	ESR2	Zinc-coordinating	66	80	+	AGGTCAC??TG?CC?	GGGGGAAGGTGGCTG	0.832999	408
pSOCS1	NHLH1	Zipper-Type	54	65	-	?CGCAGCTGCG?	ACCCAGCAGAGT	0.832906	423
pSOCS1	Nkx3-2	Helix-Turn-Helix	137	145	-	?TAAGTGG?	GAAAGTGAC	0.832852	343
pSOCS1	MEF2C	Other Alpha-Helix	283	297	-	???CTAAAAATAG??	TGGACACGATTAGCA	0.832824	191
pSOCS1	NFKB1	Ig-fold	201	211	-	GGGA?TTTCC?	CGCAGTTTCCC	0.832758	277
pSOCS1	PPARG::RXRA	Zinc-coordinating	359	373	+	?T?GG?CAAAGGTCA	GTGGGAGGGAGGTGA	0.832636	115
pSOCS1	JUN (var.2)	Zipper-Type	382	395	-	?????ATGACTCA?	TCTGAATGACCCAG	0.832624	93
pSOCS1	REL	Ig-fold	81	90	-	?GGG?TTTCC	GGAGGTTTCA	0.83259	398
pSOCS1	NFYB	Other Alpha-Helix	117	131	-	???????CCAATCAG	GCCCACTCCAATGCA	0.832496	357
pSOCS1	ESR2	Zinc-coordinating	47	61	+	AGGTCAC??TG?CC?	AGTTCAGACTCTGCT	0.832461	427
pSOCS1	JUN::FOS	Zipper-Type	343	349	-	TGACTCA	CTAATCA	0.832437	139
pSOCS1	JUN::FOS	Zipper-Type	483	489	+	TGACTCA	TGACGCT	0.832434	-1
pSOCS1	En1	Helix-Turn-Helix	354	364	+	?AGT?GT???C	TAATGGTGGGA	0.832397	124
pSOCS1	Nr5a2	Zinc-coordinating	506	520	-	?AG?TCAAGGTCA??	ACAGCCTAGGCCAGC	0.832334	-32
pSOCS1	TAL1::TCF3	Zipper-Type	447	458	+	??ACCATCTG?T	AGAATAGCTGCT	0.832165	30
pSOCS1	Myog	Zipper-Type	365	375	+	?ACAGCTG???	GGGAGGTGAAT	0.832035	113
pSOCS1	KLF5	Zinc-coordinating	65	74	-	GCCCC?CCC?	CCTTCCCCCA	0.832035	414
pSOCS1	Hand1::Tcfe2a	Zipper-Type	454	463	+	?GTCTGG?AT	CTGCTGGAAA	0.832027	25
pSOCS1	Klf1	Zinc-coordinating	364	374	-	?GCCACACCCA	TTCACCTCCCT	0.831893	114
pSOCS1	E2F4	Winged Helix-Turn-Helix	465	475	-	?GGCGGGAA??	CGGCGGGGCGG	0.831764	13
pSOCS1	SMAD2::SMAD3::SMAD4	Zinc-coordinating	188	200	+	?TGTCTG?CACCT	TGGGCTCACAGCA	0.831743	288
pSOCS1	THAP1	Zinc-coordinating	249	257	-	?TGCCC??A	GCTCCAAAA	0.831708	231
pSOCS1	HNF4A	Zinc-coordinating	259	273	+	?TG?ACTTTG??C??	TCAGACTTTGTAACA	0.831704	215
pSOCS1	HOXA5	Helix-Turn-Helix	336	343	+	C??TAATT	AAATAATT	0.831674	145
pSOCS1	CEBPA	Zipper-Type	481	491	-	ATTGCA?AAT?	ATAGCGTCAGT	0.831584	-3
pSOCS1	FOXA1	Winged Helix-Turn-Helix	326	340	-	????TGTTTAC?TT?	TATTTATTTCCCAAT	0.831584	148
pSOCS1	Hand1::Tcfe2a	Zipper-Type	155	164	+	?GTCTGG?AT	TTCCTGCCAT	0.831551	324
pSOCS1	EGR1	Zinc-coordinating	67	80	-	?C?CCGCCCCCGC?	CAGCCACCTTCCCC	0.831518	408
pSOCS1	SP1	Zinc-coordinating	66	76	-	?CCCCGCCCCC	CACCTTCCCCC	0.831478	412
pSOCS1	Klf4	Zinc-coordinating	360	369	+	?GGG?GGGGC	TGGGAGGGAG	0.831414	119
pSOCS1	CEBPA	Zipper-Type	312	322	+	ATTGCA?AAT?	CTTGCCCAGTG	0.831399	166
pSOCS1	TP63	Zinc-coordinating	394	413	-	???CATG??CA??CATGC??	GGAGAAGCAGCTGCAGGCTC	0.831345	75
pSOCS1	ZEB1	Zinc-coordinating	367	375	-	?C?CACCTG	ATTCACCTC	0.831291	113
pSOCS1	FOXL1	Winged Helix-Turn-Helix	489	496	-	???A?ATA	CTTCCATA	0.831131	-8
pSOCS1	Myb	Helix-Turn-Helix	221	230	+	??AACTG?CA	GTAGCTGTTA	0.831107	258
pSOCS1	Ddit3::Cebpa	Zipper-Type	78	89	+	???TGCAAT?CC	CTGTGAAACCTC	0.830904	399
pSOCS1	Gfi1b	Zinc-coordinating	338	348	-	AAATCACAGC?	TAATCAATTAT	0.830842	140
pSOCS1	NR3C1	Zinc-coordinating	378	392	+	AG?ACA?AATGT?CT	AGGACTGGGTCATTC	0.830525	96
pSOCS1	Klf4	Zinc-coordinating	9	18	-	?GGG?GGGGC	TGGGAGGGCA	0.830503	470
pSOCS1	NR3C1	Zinc-coordinating	203	217	-	AG?ACA?AATGT?CT	GGATAACGCAGTTTC	0.830374	271
pSOCS1	TP63	Zinc-coordinating	20	39	-	???CATG??CA??CATGC??	CACCAGGACCCGGCGTGCAG	0.830233	449
pSOCS1	JUND (var.2)	Zipper-Type	415	429	-	????ATGA?GTCAT?	CCGAGTGAGATCCCA	0.830186	59
pSOCS1	En1	Helix-Turn-Helix	121	131	+	?AGT?GT???C	TTGGAGTGGGC	0.830152	357
pSOCS1	NR2F1	Zinc-coordinating	145	158	-	TGACCTTTG??C?T	GGAACCTTCCACTG	0.830152	330
pSOCS1	FOXL1	Winged Helix-Turn-Helix	441	448	-	???A?ATA	CTGAAATA	0.830146	40
pSOCS1	SOX9	Other Alpha-Helix	351	359	-	CCATTGTT?	CCATTATAA	0.830129	129
pSOCS1	SPIB	Winged Helix-Turn-Helix	328	334	+	AG?GGAA	TGGGAAA	0.830041	154
pSOCS1	EBF1	Zipper-Type	216	226	-	?TCCCCAGGGA	AGCTACTGAGG	0.829927	262
pSOCS1	GABPA	Winged Helix-Turn-Helix	150	160	-	CCGGAAGTG??	CAGGAACCTTC	0.829899	328
pSOCS1	ZNF263	Zinc-coordinating	362	382	+	GGAGGAGGA?G?GGAGGAGG?	GGAGGGAGGTGAATGGAGGAC	0.82988	106
pSOCS1	Myod1	Zipper-Type	362	374	-	??CAGCTGT????	TTCACCTCCCTCC	0.829798	114
pSOCS1	CEBPB	Zipper-Type	64	74	-	?ATTGCACAAT	CCTTCCCCCAC	0.829774	414
pSOCS1	THAP1	Zinc-coordinating	40	48	+	?TGCCC??A	CTGTCCGAG	0.829755	440
pSOCS1	Tcfcp2l1	Other	404	417	-	CCAG?T??A?CCAG	CCAGGGAGAAGCAG	0.829545	71
pSOCS1	POU2F2	Helix-Turn-Helix	332	344	-	???ATTTGCATAT	CAATTATTTATTT	0.829533	144
pSOCS1	FOXH1	Winged Helix-Turn-Helix	307	317	-	???AATCCACA	GGCAAGCAACT	0.829498	171
pSOCS1	REL	Ig-fold	149	158	+	?GGG?TTTCC	GGAAGGTTCC	0.829477	330
pSOCS1	THAP1	Zinc-coordinating	145	153	-	?TGCCC??A	CTTCCACTG	0.829474	335
pSOCS1	NFATC2	Ig-fold	408	414	+	TTTTCCA	TTCTCCC	0.829393	74
pSOCS1	HOXA5	Helix-Turn-Helix	337	344	-	C??TAATT	CAATTATT	0.829387	144
pSOCS1	HOXA5	Helix-Turn-Helix	226	233	+	C??TAATT	TGTTAATG	0.829374	255
pSOCS1	NR3C1	Zinc-coordinating	83	97	-	AG?ACA?AATGT?CT	AAAGCAAGGAGGTTT	0.829101	391
pSOCS1	ELK1	Winged Helix-Turn-Helix	142	151	-	???CCGGAAG	TCCACTGAAA	0.828999	337
pSOCS1	ARID3A	Helix-Turn-Helix	352	357	-	ATTAAA	ATTATA	0.828947	131
pSOCS1	ARID3A	Helix-Turn-Helix	333	338	+	ATTAAA	AATAAA	0.828947	150
pSOCS1	CDX2	Helix-Turn-Helix	227	237	-	??GCCATAAAA	GGATCATTAAC	0.828829	251
pSOCS1	Ddit3::Cebpa	Zipper-Type	6	17	+	???TGCAAT?CC	CAGTGCCCTCCC	0.828744	471
pSOCS1	Ets1	Winged Helix-Turn-Helix	209	223	+	?CCACTTCCTGT???	GCGTTATCCTCAGTA	0.82869	265
pSOCS1	FOXD1	Winged Helix-Turn-Helix	241	248	+	GTAAACA?	CTAAATAT	0.828662	240
pSOCS1	JUND (var.2)	Zipper-Type	380	394	-	????ATGA?GTCAT?	CTGAATGACCCAGTC	0.828583	94
pSOCS1	EGR1	Zinc-coordinating	358	371	-	?C?CCGCCCCCGC?	ACCTCCCTCCCACC	0.828579	117
pSOCS1	STAT1	Ig-fold	410	420	-	?TTCC?GGAAA	ATCCCAGGGAG	0.828452	68
pSOCS1	Myod1	Zipper-Type	449	461	+	??CAGCTGT????	AATAGCTGCTGGA	0.828439	27
pSOCS1	FOSL1	Zipper-Type	381	391	+	?GTGACTCAT?	ACTGGGTCATT	0.828225	97
pSOCS1	MZF1_5-13	Zinc-coordinating	512	521	+	??AGGGGGAA	CTAGGCTGTA	0.828109	-33
pSOCS1	NRF1	Other	23	33	-	GCGC?TGCGC?	GACCCGGCGTG	0.827946	455
pSOCS1	Klf1	Zinc-coordinating	466	476	+	?GCCACACCCA	CGCCCCGCCGT	0.827937	12
pSOCS1	RORA_2	Zinc-coordinating	377	390	+	??TAA?TAGGTCA?	GAGGACTGGGTCAT	0.827852	98
pSOCS1	HLF	Zipper-Type	325	336	-	?GTTACG?AAT?	TATTTCCCAATT	0.82762	152
pSOCS1	RXR::RAR_DR5	Zinc-coordinating	135	151	+	AGGTCA???AGAGGTCA	GGGTCACTTTCAGTGGA	0.827613	337
pSOCS1	Nobox	Helix-Turn-Helix	343	350	+	TAATTG??	TGATTAGT	0.827543	138
pSOCS1	CEBPB	Zipper-Type	482	492	-	?ATTGCACAAT	CATAGCGTCAG	0.827427	-4
pSOCS1	Myb	Helix-Turn-Helix	514	523	-	??AACTG?CA	CCTACAGCCT	0.82727	-35
pSOCS1	SMAD2::SMAD3::SMAD4	Zinc-coordinating	357	369	-	?TGTCTG?CACCT	CTCCCTCCCACCA	0.827228	119
pSOCS1	Foxd3	Winged Helix-Turn-Helix	341	352	+	GAATGTTT?TTT	ATTGATTAGTTT	0.827217	136
pSOCS1	STAT3	Ig-fold	410	420	+	?TTCTGGGAA?	CTCCCTGGGAT	0.827182	68
pSOCS1	FOXH1	Winged Helix-Turn-Helix	330	340	+	???AATCCACA	GGAAATAAATA	0.827168	148
pSOCS1	HNF4G	Zinc-coordinating	181	195	-	???G??CAAAGT?CA	TGAGCCCACGGAGCA	0.827017	293
pSOCS1	THAP1	Zinc-coordinating	186	194	-	?TGCCC??A	GAGCCCACG	0.82699	294
pSOCS1	HNF1A	Helix-Turn-Helix	226	239	+	GGTTAAT?ATTA?C	TGTTAATGATCCTT	0.826963	249
pSOCS1	HNF4A	Zinc-coordinating	39	53	-	?TG?ACTTTG??C??	CTGAACTCGGACAGC	0.82696	435
pSOCS1	THAP1	Zinc-coordinating	72	80	-	?TGCCC??A	CAGCCACCT	0.826956	408
pSOCS1	ESR2	Zinc-coordinating	429	443	+	AGGTCAC??TG?CC?	GTGTCTCTTTGCTAT	0.82692	45
pSOCS1	KLF5	Zinc-coordinating	377	386	-	GCCCC?CCC?	CCCAGTCCTC	0.826765	102
pSOCS1	TFAP2A	Zipper-Type	161	175	+	????GCCTCAGGGCA	CCATCCTGCAGGCCC	0.826757	313
pSOCS1	NRF1	Other	458	468	-	GCGC?TGCGC?	GCGGCTTTCCA	0.826745	20
pSOCS1	ELF5	Winged Helix-Turn-Helix	490	498	-	?A?TTCCT?	GTCTTCCAT	0.826673	-10
pSOCS1	ELF5	Winged Helix-Turn-Helix	211	219	+	?A?TTCCT?	GTTATCCTC	0.826644	269
pSOCS1	NHLH1	Zipper-Type	54	65	+	?CGCAGCTGCG?	ACTCTGCTGGGT	0.826627	423
pSOCS1	Foxd3	Winged Helix-Turn-Helix	243	254	+	GAATGTTT?TTT	AAATATTTTTGG	0.826621	234
pSOCS1	ZNF263	Zinc-coordinating	67	87	+	GGAGGAGGA?G?GGAGGAGG?	GGGGAAGGTGGCTGTGAAACC	0.826585	401
pSOCS1	NR3C1	Zinc-coordinating	29	43	-	AG?ACA?AATGT?CT	ACAGCACCAGGACCC	0.826562	445
pSOCS1	ELK1	Winged Helix-Turn-Helix	487	496	+	???CCGGAAG	GCTATGGAAG	0.826503	-8
pSOCS1	REL	Ig-fold	202	211	-	?GGG?TTTCC	CGCAGTTTCC	0.826385	277
pSOCS1	ESR2	Zinc-coordinating	378	392	-	AGGTCAC??TG?CC?	GAATGACCCAGTCCT	0.826303	96
pSOCS1	ELF5	Winged Helix-Turn-Helix	160	168	+	?A?TTCCT?	GCCATCCTG	0.826228	320
pSOCS1	SP2	Zinc-coordinating	467	481	+	G?CCCGCCCCC????	GCCCCGCCGTAGCCA	0.826175	7
pSOCS1	NR3C1	Zinc-coordinating	421	435	+	AG?ACA?AATGT?CT	CTCACTCGGTGTCTC	0.826161	53
pSOCS1	Myog	Zipper-Type	501	511	-	?ACAGCTG???	GCCAGCGGATG	0.825974	-23
pSOCS1	NR2C2	Zinc-coordinating	105	119	-	?G?GGTCAGAGGTCA	GCAGTTGGAAGTTTT	0.825814	369
pSOCS1	SP1	Zinc-coordinating	128	138	-	?CCCCGCCCCC	ACCCTGCGCCC	0.825811	350
pSOCS1	ESR2	Zinc-coordinating	74	88	-	AGGTCAC??TG?CC?	AGGTTTCACAGCCAC	0.825769	400
pSOCS1	Hoxc9	Helix-Turn-Helix	76	88	+	?GCCATAAATCA?	GGCTGTGAAACCT	0.82567	400
pSOCS1	EGR1	Zinc-coordinating	144	157	-	?C?CCGCCCCCGC?	GAACCTTCCACTGA	0.825635	331
pSOCS1	SP1	Zinc-coordinating	122	132	-	?CCCCGCCCCC	CGCCCACTCCA	0.825634	356
pSOCS1	ELK1	Winged Helix-Turn-Helix	162	171	-	???CCGGAAG	CTGCAGGATG	0.825626	317
pSOCS1	RUNX2	Other	67	81	+	????T?TGTGGTTT?	GGGGAAGGTGGCTGT	0.82556	407
pSOCS1	Sox17	Other Alpha-Helix	270	278	-	??CATTGTC	ACTACTGTT	0.825512	210
pSOCS1	FOXP1	Winged Helix-Turn-Helix	329	343	+	???A?GTAAACAAA?	GGGAAATAAATAATT	0.825488	145
pSOCS1	RUNX1	Ig-fold	92	102	+	??CTGTGGTTT	TGCTTTGTCTT	0.825401	386
pSOCS1	E2F4	Winged Helix-Turn-Helix	62	72	+	?GGCGGGAA??	GGGTGGGGGAA	0.825369	416
pSOCS1	FOXA1	Winged Helix-Turn-Helix	237	251	-	????TGTTTAC?TT?	AAAATATTTAGCAAG	0.825086	237
pSOCS1	ZNF354C	Zinc-coordinating	502	507	+	?TCCAC	ATCCGC	0.825082	-19
pSOCS1	ZNF354C	Zinc-coordinating	370	375	-	?TCCAC	ATTCAC	0.825082	113
pSOCS1	ZNF354C	Zinc-coordinating	214	219	+	?TCCAC	ATCCTC	0.825082	269
pSOCS1	Hoxc9	Helix-Turn-Helix	223	235	+	?GCCATAAATCA?	AGCTGTTAATGAT	0.825055	253
pSOCS1	Klf4	Zinc-coordinating	364	373	+	?GGG?GGGGC	AGGGAGGTGA	0.825034	115
pSOCS1	Pax2	Helix-Turn-Helix	78	85	-	?GTCACG?	TTTCACAG	0.824987	403
pSOCS1	TFAP2C	Zipper-Type	407	421	+	????GCCCCAGGGC?	CTTCTCCCTGGGATC	0.824951	67
pSOCS1	Mafb	Zipper-Type	39	46	+	GCTGAC??	GCTGTCCG	0.824851	442
pSOCS1	MZF1_5-13	Zinc-coordinating	354	363	+	??AGGGGGAA	TAATGGTGGG	0.824835	125
pSOCS1	NFATC2	Ig-fold	328	334	-	TTTTCCA	TTTCCCA	0.824612	154
pSOCS1	FOXD1	Winged Helix-Turn-Helix	334	341	+	GTAAACA?	ATAAATAA	0.824521	147
pSOCS1	Tcfcp2l1	Other	317	330	+	CCAG?T??A?CCAG	CCAGTGCAAATTGG	0.824492	158
pSOCS1	SREBF1	Zipper-Type	192	201	+	?TCACCCCA?	CTCACAGCAG	0.824342	287
pSOCS1	En1	Helix-Turn-Helix	229	239	+	?AGT?GT???C	TAATGATCCTT	0.824321	249
pSOCS1	JUN::FOS	Zipper-Type	1	7	+	TGACTCA	TGCAGCA	0.824288	481
pSOCS1	RFX5	Winged Helix-Turn-Helix	214	228	+	???CCTGGCAACAG?	ATCCTCAGTAGCTGT	0.824237	260
pSOCS1	AR	Zinc-coordinating	200	214	+	AAGAACA???TGT?C	AGGGAAACTGCGTTA	0.824086	274
pSOCS1	MZF1_5-13	Zinc-coordinating	64	73	+	??AGGGGGAA	GTGGGGGAAG	0.824013	415
pSOCS1	DUX4	Helix-Turn-Helix	339	349	-	TAAT??AATCA	CTAATCAATTA	0.823978	139
pSOCS1	ZNF263	Zinc-coordinating	358	378	+	GGAGGAGGA?G?GGAGGAGG?	GGTGGGAGGGAGGTGAATGGA	0.823975	110
pSOCS1	Crx	Helix-Turn-Helix	231	241	-	AAG?GGATTAG	GCAAGGATCAT	0.823831	247
pSOCS1	ELF5	Winged Helix-Turn-Helix	84	92	+	?A?TTCCT?	AACCTCCTT	0.823811	396
pSOCS1	EGR1	Zinc-coordinating	135	148	+	?C?CCGCCCCCGC?	GGGTCACTTTCAGT	0.823682	340
pSOCS1	TFAP2C	Zipper-Type	409	423	-	????GCCCCAGGGC?	GAGATCCCAGGGAGA	0.823667	65
pSOCS1	FOXP1	Winged Helix-Turn-Helix	431	445	-	???A?GTAAACAAA?	AAATAGCAAAGAGAC	0.823665	43
pSOCS1	JUN	Zipper-Type	479	491	+	???ATGATGTCAT	CCACTGACGCTAT	0.823618	-3
pSOCS1	ELF5	Winged Helix-Turn-Helix	147	155	-	?A?TTCCT?	ACCTTCCAC	0.823556	333
pSOCS1	FOXP2	Winged Helix-Turn-Helix	95	105	-	??GTAAACA??	TAGAAGACAAA	0.823474	383
pSOCS1	CEBPA	Zipper-Type	236	246	-	ATTGCA?AAT?	ATTTAGCAAGG	0.823422	242
pSOCS1	DUX4	Helix-Turn-Helix	204	214	-	TAAT??AATCA	TAACGCAGTTT	0.823283	274
pSOCS1	Foxa2	Winged Helix-Turn-Helix	329	340	-	TGTTTAC?TAG?	TATTTATTTCCC	0.823223	148
pSOCS1	Zfx	Zinc-coordinating	507	520	-	???GCC??GGCCT?	ACAGCCTAGGCCAG	0.823181	-32
pSOCS1	Nkx2-5 (var.2)	Helix-Turn-Helix	389	399	-	A?CCACTCAAG	AGGCTCTGAAT	0.822997	89
pSOCS1	HOXA5	Helix-Turn-Helix	140	147	-	C??TAATT	CTGAAAGT	0.822961	341
pSOCS1	Nkx2-5	Helix-Turn-Helix	143	149	+	TTAATTG	TTCAGTG	0.822896	339
pSOCS1	TFAP2C	Zipper-Type	180	194	+	????GCCCCAGGGC?	ATGCTCCGTGGGCTC	0.822888	294
pSOCS1	Lhx3	Helix-Turn-Helix	335	347	+	?AATTAATTA?T?	TAAATAATTGATT	0.822869	141
pSOCS1	MZF1_5-13	Zinc-coordinating	62	71	+	??AGGGGGAA	GGGTGGGGGA	0.822694	417
pSOCS1	PAX5	Helix-Turn-Helix	461	479	+	??G?GCAGC?AAGCGTGAC	AAAGCCGCCCCGCCGTAGC	0.822587	9
pSOCS1	ZEB1	Zinc-coordinating	14	22	+	?C?CACCTG	TCCCAACTG	0.822514	466
pSOCS1	USF2	Zipper-Type	69	79	+	G?CATGTGAC?	GGAAGGTGGCT	0.822449	409
pSOCS1	STAT3	Ig-fold	262	272	+	?TTCTGGGAA?	GACTTTGTAAC	0.822345	216
pSOCS1	EGR1	Zinc-coordinating	70	83	-	?C?CCGCCCCCGC?	TCACAGCCACCTTC	0.822204	405
pSOCS1	Myb	Helix-Turn-Helix	400	409	+	??AACTG?CA	GCAGCTGCTT	0.822197	79
pSOCS1	STAT3	Ig-fold	441	451	-	?TTCTGGGAA?	ATTCTGAAATA	0.82217	37
pSOCS1	EGR1	Zinc-coordinating	509	522	-	?C?CCGCCCCCGC?	CTACAGCCTAGGCC	0.822108	-34
pSOCS1	Nkx2-5 (var.2)	Helix-Turn-Helix	142	152	-	A?CCACTCAAG	TTCCACTGAAA	0.821939	336
pSOCS1	EBF1	Zipper-Type	313	323	+	?TCCCCAGGGA	TTGCCCAGTGC	0.821881	165
pSOCS1	MEF2C	Other Alpha-Helix	223	237	-	???CTAAAAATAG??	GGATCATTAACAGCT	0.821848	251
pSOCS1	FLI1	Winged Helix-Turn-Helix	210	220	-	?CAGGAAGTGG	TGAGGATAACG	0.821791	268
pSOCS1	Foxd3	Winged Helix-Turn-Helix	336	347	-	GAATGTTT?TTT	AATCAATTATTT	0.821763	141
pSOCS1	MZF1_5-13	Zinc-coordinating	465	474	-	??AGGGGGAA	GGCGGGGCGG	0.82175	14
pSOCS1	ZNF354C	Zinc-coordinating	374	379	-	?TCCAC	CTCCAT	0.821666	109
pSOCS1	ZNF354C	Zinc-coordinating	251	256	-	?TCCAC	CTCCAA	0.821666	232
pSOCS1	ZNF354C	Zinc-coordinating	121	126	-	?TCCAC	CTCCAA	0.821666	362
pSOCS1	Spi1	Winged Helix-Turn-Helix	358	372	+	??AAAGAGGAAGTG?	GGTGGGAGGGAGGTG	0.821618	116
pSOCS1	Myog	Zipper-Type	15	25	+	?ACAGCTG???	CCCAACTGCAC	0.82161	463
pSOCS1	Nkx2-5 (var.2)	Helix-Turn-Helix	189	199	+	A?CCACTCAAG	GGGCTCACAGC	0.821551	289
pSOCS1	NR3C1	Zinc-coordinating	129	143	+	AG?ACA?AATGT?CT	GGCGCAGGGTCACTT	0.82152	345
pSOCS1	Spi1	Winged Helix-Turn-Helix	195	209	+	??AAAGAGGAAGTG?	ACAGCAGGGAAACTG	0.821024	279
pSOCS1	Stat5a::Stat5b	Other	440	450	+	??TTCC?AGAA	CTATTTCAGAA	0.821002	38
pSOCS1	NFIC	Other	188	193	+	TTGGC?	TGGGCT	0.820898	295
pSOCS1	Rfx1	Winged Helix-Turn-Helix	194	207	+	GT??CCATGGCAAC	CACAGCAGGGAAAC	0.820824	281
pSOCS1	AR	Zinc-coordinating	401	415	-	AAGAACA???TGT?C	AGGGAGAAGCAGCTG	0.820793	73
pSOCS1	HNF1B	Helix-Turn-Helix	335	346	+	TTAATATTTAAC	TAAATAATTGAT	0.820746	142
pSOCS1	EGR1	Zinc-coordinating	373	386	-	?C?CCGCCCCCGC?	CCCAGTCCTCCATT	0.82073	102
pSOCS1	ESR2	Zinc-coordinating	72	86	-	AGGTCAC??TG?CC?	GTTTCACAGCCACCT	0.820725	402
pSOCS1	ESR2	Zinc-coordinating	72	86	+	AGGTCAC??TG?CC?	AGGTGGCTGTGAAAC	0.82071	402
pSOCS1	NR3C1	Zinc-coordinating	429	443	-	AG?ACA?AATGT?CT	ATAGCAAAGAGACAC	0.8207	45
pSOCS1	Spi1	Winged Helix-Turn-Helix	142	156	+	??AAAGAGGAAGTG?	TTTCAGTGGAAGGTT	0.820407	332
pSOCS1	Rxra	Zinc-coordinating	506	516	-	CA?AGGTCA??	CCTAGGCCAGC	0.820395	-28
pSOCS1	ZEB1	Zinc-coordinating	398	406	+	?C?CACCTG	CTGCAGCTG	0.820351	82
pSOCS1	JUN	Zipper-Type	381	393	-	???ATGATGTCAT	TGAATGACCCAGT	0.820347	95
pSOCS1	Tcf3	Other Alpha-Helix	499	509	+	??CAGCTGC??	CGCATCCGCTG	0.820328	-21
pSOCS1	MZF1_5-13	Zinc-coordinating	58	67	+	??AGGGGGAA	TGCTGGGTGG	0.820166	421
pSOCS1	CDX2	Helix-Turn-Helix	341	351	-	??GCCATAAAA	AACTAATCAAT	0.8201	137
pSOCS1	Myod1	Zipper-Type	217	229	-	??CAGCTGT????	AACAGCTACTGAG	0.820013	259
pSOCS1	HSF1	Winged Helix-Turn-Helix	449	463	-	?TTCTAGAA??TTCT	TTTCCAGCAGCTATT	0.820006	25
pSOCS1	RFX5	Winged Helix-Turn-Helix	1	15	+	???CCTGGCAACAG?	TGCAGCAGTGCCCTC	0.819975	473
pSOCS1	TFAP2C	Zipper-Type	189	203	-	????GCCCCAGGGC?	CCCTGCTGTGAGCCC	0.819968	285
pSOCS1	NR2C2	Zinc-coordinating	355	369	+	?G?GGTCAGAGGTCA	AATGGTGGGAGGGAG	0.819891	119
pSOCS1	Sox3	Other Alpha-Helix	444	453	-	CCTTTGTTT?	CTATTCTGAA	0.819884	35
pSOCS1	STAT3	Ig-fold	154	164	-	?TTCTGGGAA?	ATGGCAGGAAC	0.819882	324
pSOCS1	ZNF263	Zinc-coordinating	357	377	+	GGAGGAGGA?G?GGAGGAGG?	TGGTGGGAGGGAGGTGAATGG	0.819466	111
pSOCS1	TP53	Zinc-coordinating	90	104	-	ACATG?CCAGACATG	AGAAGACAAAGCAAG	0.819454	384
pSOCS1	RFX5	Winged Helix-Turn-Helix	218	232	-	???CCTGGCAACAG?	ATTAACAGCTACTGA	0.819441	256
pSOCS1	FOS	Zipper-Type	381	391	-	??TGA?TCAT?	AATGACCCAGT	0.819268	97
pSOCS1	E2F3	Winged Helix-Turn-Helix	155	169	+	CTCCCGCCC?C?C??	TTCCTGCCATCCTGC	0.819258	319
pSOCS1	EGR1	Zinc-coordinating	294	307	-	?C?CCGCCCCCGC?	TGCTCGCTTTTGGA	0.819193	181
pSOCS1	GATA2	Zinc-coordinating	341	354	-	???TTCTTATCT??	ATAAACTAATCAAT	0.819155	134
pSOCS1	SPIB	Winged Helix-Turn-Helix	155	161	-	AG?GGAA	GCAGGAA	0.819153	327
pSOCS1	ZNF354C	Zinc-coordinating	20	25	+	?TCCAC	CTGCAC	0.81913	463
pSOCS1	HNF1A	Helix-Turn-Helix	333	346	+	GGTTAAT?ATTA?C	AATAAATAATTGAT	0.819123	142
pSOCS1	NHLH1	Zipper-Type	14	25	+	?CGCAGCTGCG?	TCCCAACTGCAC	0.819082	463
pSOCS1	STAT3	Ig-fold	100	110	+	?TTCTGGGAA?	CTTCTAAAACT	0.819002	378
pSOCS1	EBF1	Zipper-Type	193	203	-	?TCCCCAGGGA	CCCTGCTGTGA	0.81892	285
pSOCS1	HNF4G	Zinc-coordinating	431	445	-	???G??CAAAGT?CA	AAATAGCAAAGAGAC	0.818848	43
pSOCS1	Tcf12	Zipper-Type	69	79	+	?ACAGCTG???	GGAAGGTGGCT	0.818848	409
pSOCS1	Nkx2-5	Helix-Turn-Helix	225	231	-	TTAATTG	TTAACAG	0.81884	257
pSOCS1	MEF2C	Other Alpha-Helix	385	399	-	???CTAAAAATAG??	AGGCTCTGAATGACC	0.818715	89
pSOCS1	NRF1	Other	185	195	+	GCGC?TGCGC?	CCGTGGGCTCA	0.818673	293
pSOCS1	TCF7L2	Other Alpha-Helix	386	399	+	??A?ATCAAAG???	GTCATTCAGAGCCT	0.818588	89
pSOCS1	Myb	Helix-Turn-Helix	430	439	-	??AACTG?CA	CAAAGAGACA	0.818557	49
pSOCS1	RELA	Ig-fold	416	425	-	GGGAATTTCC	GTGAGATCCC	0.818142	63
pSOCS1	Gfi1b	Zinc-coordinating	476	486	+	AAATCACAGC?	TAGCCACTGAC	0.818127	2
pSOCS1	MEF2C	Other Alpha-Helix	245	259	-	???CTAAAAATAG??	AAGCTCCAAAAATAT	0.81809	229
pSOCS1	Lhx3	Helix-Turn-Helix	343	355	+	?AATTAATTA?T?	TGATTAGTTTATA	0.81803	133
pSOCS1	Myb	Helix-Turn-Helix	142	151	-	??AACTG?CA	TCCACTGAAA	0.818005	337
pSOCS1	HLF	Zipper-Type	441	452	+	?GTTACG?AAT?	TATTTCAGAATA	0.817949	36
pSOCS1	SRF	Other Alpha-Helix	319	336	-	??T??CCAAATAAGG?AA	TATTTCCCAATTTGCACT	0.817918	152
pSOCS1	HNF4A	Zinc-coordinating	231	245	+	?TG?ACTTTG??C??	ATGATCCTTGCTAAA	0.817844	243
pSOCS1	Klf4	Zinc-coordinating	127	136	+	?GGG?GGGGC	TGGGCGCAGG	0.817736	352
pSOCS1	Nobox	Helix-Turn-Helix	240	247	-	TAATTG??	TATTTAGC	0.817695	241
pSOCS1	JUNB	Zipper-Type	227	237	-	???TGACTCA?	GGATCATTAAC	0.817679	251
pSOCS1	Sox3	Other Alpha-Helix	368	377	-	CCTTTGTTT?	CCATTCACCT	0.817608	111
pSOCS1	HNF4G	Zinc-coordinating	9	23	-	???G??CAAAGT?CA	GCAGTTGGGAGGGCA	0.817584	465
pSOCS1	TCF7L2	Other Alpha-Helix	188	201	+	??A?ATCAAAG???	TGGGCTCACAGCAG	0.817581	287
pSOCS1	EGR1	Zinc-coordinating	363	376	-	?C?CCGCCCCCGC?	CATTCACCTCCCTC	0.817465	112
pSOCS1	ZNF263	Zinc-coordinating	359	379	+	GGAGGAGGA?G?GGAGGAGG?	GTGGGAGGGAGGTGAATGGAG	0.817174	109
pSOCS1	CREB1	Zipper-Type	366	373	+	TGACGTCA	GGAGGTGA	0.817161	115
pSOCS1	HNF4G	Zinc-coordinating	38	52	+	???G??CAAAGT?CA	TGCTGTCCGAGTTCA	0.817152	436
pSOCS1	Klf1	Zinc-coordinating	121	131	-	?GCCACACCCA	GCCCACTCCAA	0.817071	357
pSOCS1	NFATC2	Ig-fold	148	154	-	TTTTCCA	CCTTCCA	0.816924	334
pSOCS1	NFE2L1::MafG	Zipper-Type	353	358	-	?ATGAC	CATTAT	0.816739	130
pSOCS1	HNF4G	Zinc-coordinating	317	331	+	???G??CAAAGT?CA	CCAGTGCAAATTGGG	0.816714	157
pSOCS1	Gata4	Zinc-coordinating	406	416	+	?CTTATCT???	GCTTCTCCCTG	0.81661	72
pSOCS1	Zfx	Zinc-coordinating	377	390	-	???GCC??GGCCT?	ATGACCCAGTCCTC	0.816497	98
pSOCS1	Meis1	Helix-Turn-Helix	223	237	+	AGCTGTCA?TC????	AGCTGTTAATGATCC	0.816483	251
pSOCS1	Ddit3::Cebpa	Zipper-Type	416	427	-	???TGCAAT?CC	GAGTGAGATCCC	0.816379	61
pSOCS1	HNF4A	Zinc-coordinating	180	194	+	?TG?ACTTTG??C??	ATGCTCCGTGGGCTC	0.816317	294
pSOCS1	SOX10	Other Alpha-Helix	479	484	-	C?TTGT	CAGTGG	0.816261	4
pSOCS1	SOX10	Other Alpha-Helix	145	150	+	C?TTGT	CAGTGG	0.816261	338
pSOCS1	HLF	Zipper-Type	262	273	-	?GTTACG?AAT?	TGTTACAAAGTC	0.816226	215
pSOCS1	Tcf12	Zipper-Type	365	375	+	?ACAGCTG???	GGGAGGTGAAT	0.816183	113
pSOCS1	PPARG::RXRA	Zinc-coordinating	64	78	+	?T?GG?CAAAGGTCA	GTGGGGGAAGGTGGC	0.816143	410
pSOCS1	TCF7L2	Other Alpha-Helix	440	453	+	??A?ATCAAAG???	CTATTTCAGAATAG	0.816121	35
pSOCS1	Sox5	Other Alpha-Helix	247	253	+	ATTGTT?	ATTTTTG	0.816055	235
pSOCS1	FLI1	Winged Helix-Turn-Helix	151	161	-	?CAGGAAGTGG	GCAGGAACCTT	0.815949	327
pSOCS1	RFX5	Winged Helix-Turn-Helix	9	23	+	???CCTGGCAACAG?	TGCCCTCCCAACTGC	0.8159	465
pSOCS1	HNF4G	Zinc-coordinating	126	140	+	???G??CAAAGT?CA	GTGGGCGCAGGGTCA	0.815887	348
pSOCS1	NRF1	Other	462	472	+	GCGC?TGCGC?	AAGCCGCCCCG	0.815884	16
pSOCS1	ZNF263	Zinc-coordinating	407	427	-	GGAGGAGGA?G?GGAGGAGG?	GAGTGAGATCCCAGGGAGAAG	0.815828	61
pSOCS1	BATF::JUN	Zipper-Type	48	58	+	???ATGA?TCA	GTTCAGACTCT	0.815813	430
pSOCS1	CDX2	Helix-Turn-Helix	264	274	-	??GCCATAAAA	CTGTTACAAAG	0.815669	214
pSOCS1	NRF1	Other	504	514	+	GCGC?TGCGC?	CCGCTGGCCTA	0.815628	-26
pSOCS1	Foxo1	Winged Helix-Turn-Helix	345	355	+	TCCTGTTTAC?	ATTAGTTTATA	0.815585	133
pSOCS1	NRF1	Other	464	474	+	GCGC?TGCGC?	GCCGCCCCGCC	0.815533	14
pSOCS1	DUX4	Helix-Turn-Helix	495	505	+	TAAT??AATCA	AGACCGCATCC	0.81553	-17
pSOCS1	JUN (var.2)	Zipper-Type	381	394	+	?????ATGACTCA?	ACTGGGTCATTCAG	0.815514	94
pSOCS1	EBF1	Zipper-Type	54	64	-	?TCCCCAGGGA	CCCAGCAGAGT	0.815492	424
pSOCS1	Mafb	Zipper-Type	481	488	+	GCTGAC??	ACTGACGC	0.815484	0
pSOCS1	Hand1::Tcfe2a	Zipper-Type	379	388	+	?GTCTGG?AT	GGACTGGGTC	0.815379	100
pSOCS1	THAP1	Zinc-coordinating	292	300	+	?TGCCC??A	TGTCCAAAA	0.815378	188
pSOCS1	NRF1	Other	399	409	-	GCGC?TGCGC?	AAGCAGCTGCA	0.815227	79
pSOCS1	NFIC	Other	490	495	+	TTGGC?	ATGGAA	0.815219	-7
pSOCS1	Esrrb	Zinc-coordinating	9	20	-	????CAAGGTCA	GTTGGGAGGGCA	0.815184	468
pSOCS1	Stat5a::Stat5b	Other	29	39	+	??TTCC?AGAA	GGGTCCTGGTG	0.815172	449
pSOCS1	RUNX2	Other	475	489	-	????T?TGTGGTTT?	AGCGTCAGTGGCTAC	0.81515	-1
pSOCS1	HLF	Zipper-Type	205	216	-	?GTTACG?AAT?	GATAACGCAGTT	0.815084	272
pSOCS1	ELK1	Winged Helix-Turn-Helix	478	487	+	???CCGGAAG	GCCACTGACG	0.814915	1
pSOCS1	Stat6	Other	442	456	-	???TTCCT?AGAA??	CAGCTATTCTGAAAT	0.814904	32
pSOCS1	EGR1	Zinc-coordinating	73	86	-	?C?CCGCCCCCGC?	GTTTCACAGCCACC	0.814859	402
pSOCS1	BRCA1	Other	268	274	+	?CAAC?C	GTAACAG	0.814847	214
pSOCS1	ELF5	Winged Helix-Turn-Helix	67	75	-	?A?TTCCT?	ACCTTCCCC	0.814825	413
pSOCS1	HOXA5	Helix-Turn-Helix	175	182	+	C??TAATT	CTGAGATG	0.814729	306
pSOCS1	Erg	Winged Helix-Turn-Helix	87	97	-	ACAGGAAGT??	AAAGCAAGGAG	0.814625	391
pSOCS1	EBF1	Zipper-Type	14	24	-	?TCCCCAGGGA	TGCAGTTGGGA	0.814335	464
pSOCS1	TFAP2A	Zipper-Type	160	174	+	????GCCTCAGGGCA	GCCATCCTGCAGGCC	0.81425	314
pSOCS1	EBF1	Zipper-Type	31	41	-	?TCCCCAGGGA	AGCACCAGGAC	0.814249	447
pSOCS1	Tcf3	Other Alpha-Helix	452	462	+	??CAGCTGC??	AGCTGCTGGAA	0.814238	26
pSOCS1	THAP1	Zinc-coordinating	489	497	-	?TGCCC??A	TCTTCCATA	0.814148	-9
pSOCS1	E2F3	Winged Helix-Turn-Helix	351	365	-	CTCCCGCCC?C?C??	CTCCCACCATTATAA	0.814101	123
pSOCS1	STAT1	Ig-fold	410	420	+	?TTCC?GGAAA	CTCCCTGGGAT	0.813983	68
pSOCS1	EBF1	Zipper-Type	248	258	-	?TCCCCAGGGA	AGCTCCAAAAA	0.813982	230
pSOCS1	Rxra	Zinc-coordinating	312	322	-	CA?AGGTCA??	CACTGGGCAAG	0.813865	166
pSOCS1	MZF1_5-13	Zinc-coordinating	324	333	+	??AGGGGGAA	AAATTGGGAA	0.813856	155
pSOCS1	Esrrb	Zinc-coordinating	41	52	+	????CAAGGTCA	TGTCCGAGTTCA	0.813851	436
pSOCS1	Ddit3::Cebpa	Zipper-Type	156	167	+	???TGCAAT?CC	TCCTGCCATCCT	0.813834	321
pSOCS1	Bhlhe40	Zipper-Type	15	25	+	??CACGTGC??	CCCAACTGCAC	0.813776	463
pSOCS1	EGR1	Zinc-coordinating	119	132	-	?C?CCGCCCCCGC?	CGCCCACTCCAATG	0.813734	356
pSOCS1	ELK1	Winged Helix-Turn-Helix	325	334	+	???CCGGAAG	AATTGGGAAA	0.813559	154
pSOCS1	Bhlhe40	Zipper-Type	303	313	-	??CACGTGC??	AGCAACTGCTC	0.813552	175
pSOCS1	FOXL1	Winged Helix-Turn-Helix	348	355	+	???A?ATA	AGTTTATA	0.813515	133
pSOCS1	JUND	Zipper-Type	226	236	-	??TGACTCAT?	GATCATTAACA	0.813511	252
pSOCS1	STAT3	Ig-fold	99	109	-	?TTCTGGGAA?	GTTTTAGAAGA	0.813497	379
pSOCS1	ESR2	Zinc-coordinating	499	513	-	AGGTCAC??TG?CC?	AGGCCAGCGGATGCG	0.813497	-25
pSOCS1	TFAP2A	Zipper-Type	394	408	-	????GCCTCAGGGCA	AGCAGCTGCAGGCTC	0.813468	80
pSOCS1	Arnt::Ahr	Zipper-Type	184	189	+	?GCGTG	TCCGTG	0.813437	299
pSOCS1	Arnt::Ahr	Zipper-Type	61	66	+	?GCGTG	TGGGTG	0.813437	422
pSOCS1	EGR2	Zinc-coordinating	80	94	+	???CC?CCCAC?C??	GTGAAACCTCCTTGC	0.813434	394
pSOCS1	ESR2	Zinc-coordinating	150	164	-	AGGTCAC??TG?CC?	ATGGCAGGAACCTTC	0.813422	324
pSOCS1	BRCA1	Other	34	40	-	?CAAC?C	GCACCAG	0.813387	448
pSOCS1	Erg	Winged Helix-Turn-Helix	151	161	-	ACAGGAAGT??	GCAGGAACCTT	0.813205	327
pSOCS1	HNF4G	Zinc-coordinating	476	490	-	???G??CAAAGT?CA	TAGCGTCAGTGGCTA	0.813126	-2
pSOCS1	NRF1	Other	2	12	+	GCGC?TGCGC?	GCAGCAGTGCC	0.81312	476
pSOCS1	AR	Zinc-coordinating	428	442	-	AAGAACA???TGT?C	TAGCAAAGAGACACC	0.813043	46
pSOCS1	Spi1	Winged Helix-Turn-Helix	354	368	+	??AAAGAGGAAGTG?	TAATGGTGGGAGGGA	0.813042	120
pSOCS1	Nkx3-2	Helix-Turn-Helix	4	12	+	?TAAGTGG?	AGCAGTGCC	0.81301	476
pSOCS1	PAX5	Helix-Turn-Helix	419	437	-	??G?GCAGC?AAGCGTGAC	AAGAGACACCGAGTGAGAT	0.812987	51
pSOCS1	Foxa2	Winged Helix-Turn-Helix	236	247	-	TGTTTAC?TAG?	TATTTAGCAAGG	0.812874	241
pSOCS1	TFAP2A	Zipper-Type	392	406	+	????GCCTCAGGGCA	CAGAGCCTGCAGCTG	0.812807	82
pSOCS1	JUN (var.2)	Zipper-Type	329	342	+	?????ATGACTCA?	GGGAAATAAATAAT	0.81266	146
pSOCS1	NFIC	Other	74	79	+	TTGGC?	GTGGCT	0.812579	409
pSOCS1	NFIC	Other	477	482	-	TTGGC?	GTGGCT	0.812579	6
pSOCS1	SP1	Zinc-coordinating	373	383	-	?CCCCGCCCCC	AGTCCTCCATT	0.812567	105
pSOCS1	FOXC1	Winged Helix-Turn-Helix	272	279	+	?????GTA	CAGTAGTA	0.812557	209
pSOCS1	Gata1	Zinc-coordinating	93	103	+	T?CTTATCT?T	GCTTTGTCTTC	0.812512	385
pSOCS1	ESRRA	Zinc-coordinating	7	17	-	CCAAGGTCAC?	GGGAGGGCACT	0.81248	471
pSOCS1	Erg	Winged Helix-Turn-Helix	362	372	+	ACAGGAAGT??	GGAGGGAGGTG	0.812472	116
pSOCS1	TCF7L2	Other Alpha-Helix	254	267	+	??A?ATCAAAG???	GAGCTTCAGACTTT	0.812332	221
pSOCS1	FEV	Winged Helix-Turn-Helix	85	92	-	CAGGAAAT	AAGGAGGT	0.812288	396
pSOCS1	ESR2	Zinc-coordinating	74	88	+	AGGTCAC??TG?CC?	GTGGCTGTGAAACCT	0.812287	400
pSOCS1	Nkx2-5 (var.2)	Helix-Turn-Helix	10	20	+	A?CCACTCAAG	GCCCTCCCAAC	0.812199	468
pSOCS1	NRF1	Other	74	84	+	GCGC?TGCGC?	GTGGCTGTGAA	0.81216	404
pSOCS1	EGR1	Zinc-coordinating	184	197	-	?C?CCGCCCCCGC?	TGTGAGCCCACGGA	0.81215	291
pSOCS1	NFKB1	Ig-fold	148	158	-	GGGA?TTTCC?	GGAACCTTCCA	0.812107	330
pSOCS1	NR3C1	Zinc-coordinating	179	193	-	AG?ACA?AATGT?CT	AGCCCACGGAGCATC	0.812097	295
pSOCS1	USF1	Zipper-Type	286	296	+	??CACGTGACC	TAATCGTGTCC	0.81203	192
pSOCS1	ELK1	Winged Helix-Turn-Helix	196	205	+	???CCGGAAG	CAGCAGGGAA	0.811999	283
pSOCS1	Esrrb	Zinc-coordinating	66	77	+	????CAAGGTCA	GGGGGAAGGTGG	0.811859	411
pSOCS1	SRF	Other Alpha-Helix	437	454	-	??T??CCAAATAAGG?AA	GCTATTCTGAAATAGCAA	0.811854	34
pSOCS1	NHLH1	Zipper-Type	193	204	+	?CGCAGCTGCG?	TCACAGCAGGGA	0.81185	284
pSOCS1	Arnt::Ahr	Zipper-Type	208	213	+	?GCGTG	TGCGTT	0.811781	275
pSOCS1	NRF1	Other	67	77	-	GCGC?TGCGC?	CCACCTTCCCC	0.811765	411
pSOCS1	NFIC	Other	127	132	+	TTGGC?	TGGGCG	0.811749	356
pSOCS1	Bhlhe40	Zipper-Type	398	408	-	??CACGTGC??	AGCAGCTGCAG	0.81165	80
pSOCS1	HSF1	Winged Helix-Turn-Helix	149	163	-	?TTCTAGAA??TTCT	TGGCAGGAACCTTCC	0.811617	325
pSOCS1	HOXA5	Helix-Turn-Helix	449	456	-	C??TAATT	CAGCTATT	0.811521	32
pSOCS1	HOXA5	Helix-Turn-Helix	272	279	+	C??TAATT	CAGTAGTA	0.811521	209
pSOCS1	Sox3	Other Alpha-Helix	95	104	+	CCTTTGTTT?	TTTGTCTTCT	0.811495	384
pSOCS1	Stat5a::Stat5b	Other	101	111	-	??TTCC?AGAA	AAGTTTTAGAA	0.811442	377
pSOCS1	RFX2	Winged Helix-Turn-Helix	479	497	-	GTT?CCATGGCAAC?G???	TCTTCCATAGCGTCAGTGG	0.811437	-9
pSOCS1	Myog	Zipper-Type	498	508	-	?ACAGCTG???	AGCGGATGCGG	0.811409	-20
pSOCS1	EBF1	Zipper-Type	13	23	+	?TCCCCAGGGA	CTCCCAACTGC	0.811297	465
pSOCS1	E2F6	Winged Helix-Turn-Helix	124	134	+	GGGCGGGAA??	GAGTGGGCGCA	0.811114	354
pSOCS1	NR2C2	Zinc-coordinating	62	76	+	?G?GGTCAGAGGTCA	GGGTGGGGGAAGGTG	0.811083	412
pSOCS1	Zfx	Zinc-coordinating	164	177	+	???GCC??GGCCT?	TCCTGCAGGCCCTG	0.811011	311
pSOCS1	Foxa2	Winged Helix-Turn-Helix	317	328	-	TGTTTAC?TAG?	AATTTGCACTGG	0.810926	160
pSOCS1	TFAP2C	Zipper-Type	125	139	+	????GCCCCAGGGC?	AGTGGGCGCAGGGTC	0.810911	349
pSOCS1	DUX4	Helix-Turn-Helix	204	214	+	TAAT??AATCA	AAACTGCGTTA	0.810898	274
pSOCS1	Myb	Helix-Turn-Helix	303	312	-	??AACTG?CA	GCAACTGCTC	0.810731	176
pSOCS1	GABPA	Winged Helix-Turn-Helix	67	77	+	CCGGAAGTG??	GGGGAAGGTGG	0.810658	411
pSOCS1	E2F6	Winged Helix-Turn-Helix	402	412	-	GGGCGGGAA??	GAGAAGCAGCT	0.810603	76
pSOCS1	Stat5a::Stat5b	Other	197	207	-	??TTCC?AGAA	GTTTCCCTGCT	0.81058	281
pSOCS1	HNF4G	Zinc-coordinating	253	267	-	???G??CAAAGT?CA	AAAGTCTGAAGCTCC	0.810545	221
pSOCS1	E2F6	Winged Helix-Turn-Helix	325	335	+	GGGCGGGAA??	AATTGGGAAAT	0.810506	153
pSOCS1	ELK1	Winged Helix-Turn-Helix	501	510	-	???CCGGAAG	CCAGCGGATG	0.810501	-22
pSOCS1	NFATC2	Ig-fold	375	381	-	TTTTCCA	TCCTCCA	0.810424	107
pSOCS1	JUND (var.2)	Zipper-Type	183	197	+	????ATGA?GTCAT?	CTCCGTGGGCTCACA	0.810315	291
pSOCS1	RFX2	Winged Helix-Turn-Helix	69	87	-	GTT?CCATGGCAAC?G???	GGTTTCACAGCCACCTTCC	0.810266	401
pSOCS1	TP63	Zinc-coordinating	166	185	+	???CATG??CA??CATGC??	CTGCAGGCCCTGAGATGCTC	0.810252	303
pSOCS1	Sox3	Other Alpha-Helix	434	443	+	CCTTTGTTT?	TCTTTGCTAT	0.810233	45
pSOCS1	STAT3	Ig-fold	291	301	-	?TTCTGGGAA?	CTTTTGGACAC	0.810224	187
pSOCS1	BRCA1	Other	248	254	-	?CAAC?C	CCAAAAA	0.810043	234
pSOCS1	FOS	Zipper-Type	385	395	-	??TGA?TCAT?	TCTGAATGACC	0.810043	93
pSOCS1	Klf4	Zinc-coordinating	462	471	-	?GGG?GGGGC	GGGGCGGCTT	0.809978	17
pSOCS1	Bhlhe40	Zipper-Type	364	374	-	??CACGTGC??	TTCACCTCCCT	0.80995	114
pSOCS1	Gfi1b	Zinc-coordinating	47	57	-	AAATCACAGC?	GAGTCTGAACT	0.809915	431
pSOCS1	HNF1A	Helix-Turn-Helix	344	357	+	GGTTAAT?ATTA?C	GATTAGTTTATAAT	0.809915	131
pSOCS1	E2F3	Winged Helix-Turn-Helix	421	435	+	CTCCCGCCC?C?C??	CTCACTCGGTGTCTC	0.809842	53
pSOCS1	NR3C1	Zinc-coordinating	298	312	+	AG?ACA?AATGT?CT	AAAGCGAGCAGTTGC	0.809828	176
pSOCS1	ZNF263	Zinc-coordinating	84	104	-	GGAGGAGGA?G?GGAGGAGG?	AGAAGACAAAGCAAGGAGGTT	0.809769	384
pSOCS1	STAT3	Ig-fold	410	420	-	?TTCTGGGAA?	ATCCCAGGGAG	0.809754	68
pSOCS1	Gata4	Zinc-coordinating	438	448	+	?CTTATCT???	TGCTATTTCAG	0.809737	40
pSOCS1	Meis1	Helix-Turn-Helix	186	200	-	AGCTGTCA?TC????	TGCTGTGAGCCCACG	0.809652	288
pSOCS1	Tcf12	Zipper-Type	498	508	-	?ACAGCTG???	AGCGGATGCGG	0.809618	-20
pSOCS1	STAT3	Ig-fold	247	257	+	?TTCTGGGAA?	ATTTTTGGAGC	0.809618	231
pSOCS1	SOX10	Other Alpha-Helix	435	440	+	C?TTGT	CTTTGC	0.809577	48
pSOCS1	SOX10	Other Alpha-Helix	295	300	-	C?TTGT	TTTTGG	0.809577	188
pSOCS1	SOX10	Other Alpha-Helix	249	254	+	C?TTGT	TTTTGG	0.809577	234
pSOCS1	Erg	Winged Helix-Turn-Helix	199	209	+	ACAGGAAGT??	CAGGGAAACTG	0.809567	279
pSOCS1	Stat5a::Stat5b	Other	153	163	+	??TTCC?AGAA	GGTTCCTGCCA	0.809523	325
pSOCS1	THAP1	Zinc-coordinating	456	464	-	?TGCCC??A	CTTTCCAGC	0.809476	24
pSOCS1	Nr1h3::Rxra	Zinc-coordinating	316	334	-	TGACCT??AGT?ACCT???	TTTCCCAATTTGCACTGGG	0.809464	154
pSOCS1	MAFF	Zipper-Type	32	49	-	?CT?A?TCAGCA??TT??	ACTCGGACAGCACCAGGA	0.809432	439
pSOCS1	FOXH1	Winged Helix-Turn-Helix	340	350	-	???AATCCACA	ACTAATCAATT	0.809379	138
pSOCS1	STAT3	Ig-fold	264	274	-	?TTCTGGGAA?	CTGTTACAAAG	0.809342	214
pSOCS1	Pax2	Helix-Turn-Helix	162	169	+	?GTCACG?	CATCCTGC	0.809339	319
pSOCS1	Crx	Helix-Turn-Helix	285	295	-	AAG?GGATTAG	GACACGATTAG	0.809275	193
pSOCS1	STAT1	Ig-fold	100	110	+	?TTCC?GGAAA	CTTCTAAAACT	0.809232	378
pSOCS1	SOX10	Other Alpha-Helix	271	276	-	C?TTGT	TACTGT	0.809203	212
pSOCS1	STAT3	Ig-fold	143	153	+	?TTCTGGGAA?	TTCAGTGGAAG	0.809184	335
pSOCS1	STAT3	Ig-fold	214	224	-	?TTCTGGGAA?	CTACTGAGGAT	0.809172	264
pSOCS1	JUN::FOS	Zipper-Type	218	224	-	TGACTCA	CTACTGA	0.809141	264
pSOCS1	ELF5	Winged Helix-Turn-Helix	408	416	+	?A?TTCCT?	TTCTCCCTG	0.809066	72
pSOCS1	EGR1	Zinc-coordinating	267	280	-	?C?CCGCCCCCGC?	CTACTACTGTTACA	0.809041	208
pSOCS1	TBP	Beta-sheet	351	365	+	?TATAAAA???????	TTATAATGGTGGGAG	0.809021	123
pSOCS1	NFATC2	Ig-fold	267	273	-	TTTTCCA	TGTTACA	0.808967	215
pSOCS1	INSM1	Zinc-coordinating	68	79	+	TGTCAGGGGGCG	GGGAAGGTGGCT	0.808952	409
pSOCS1	NR4A2	Zinc-coordinating	212	219	-	AAGGTCAC	GAGGATAA	0.808909	269
pSOCS1	BATF::JUN	Zipper-Type	422	432	-	???ATGA?TCA	ACACCGAGTGA	0.808896	56
pSOCS1	En1	Helix-Turn-Helix	202	212	-	?AGT?GT???C	ACGCAGTTTCC	0.808896	276
pSOCS1	HNF4G	Zinc-coordinating	105	119	-	???G??CAAAGT?CA	GCAGTTGGAAGTTTT	0.80888	369
pSOCS1	RFX5	Winged Helix-Turn-Helix	407	421	-	???CCTGGCAACAG?	GATCCCAGGGAGAAG	0.808853	67
pSOCS1	RFX5	Winged Helix-Turn-Helix	183	197	+	???CCTGGCAACAG?	CTCCGTGGGCTCACA	0.808812	291
pSOCS1	HNF4G	Zinc-coordinating	45	59	+	???G??CAAAGT?CA	CGAGTTCAGACTCTG	0.808725	429
pSOCS1	Nr2e3	Zinc-coordinating	105	111	+	CAAGCTT	AAAACTT	0.808685	377
pSOCS1	EGR1	Zinc-coordinating	362	375	-	?C?CCGCCCCCGC?	ATTCACCTCCCTCC	0.808592	113
pSOCS1	CDX2	Helix-Turn-Helix	98	108	+	??GCCATAAAA	GTCTTCTAAAA	0.808588	380
pSOCS1	MZF1_5-13	Zinc-coordinating	362	371	+	??AGGGGGAA	GGAGGGAGGT	0.808463	117
pSOCS1	JUND (var.2)	Zipper-Type	478	492	+	????ATGA?GTCAT?	GCCACTGACGCTATG	0.808421	-4
pSOCS1	JUN	Zipper-Type	413	425	+	???ATGATGTCAT	CCTGGGATCTCAC	0.808372	63
pSOCS1	Nr1h3::Rxra	Zinc-coordinating	138	156	+	TGACCT??AGT?ACCT???	TCACTTTCAGTGGAAGGTT	0.808342	332
pSOCS1	REL	Ig-fold	252	261	+	?GGG?TTTCC	TGGAGCTTCA	0.808337	227
pSOCS1	FOSL2	Zipper-Type	227	237	-	?GATGACTCA?	GGATCATTAAC	0.808337	251
pSOCS1	Tcf3	Other Alpha-Helix	448	458	-	??CAGCTGC??	AGCAGCTATTC	0.808323	30
pSOCS1	Foxd3	Winged Helix-Turn-Helix	246	257	+	GAATGTTT?TTT	TATTTTTGGAGC	0.808321	231
pSOCS1	NR3C1	Zinc-coordinating	153	167	-	AG?ACA?AATGT?CT	AGGATGGCAGGAACC	0.808262	321
pSOCS1	Klf4	Zinc-coordinating	406	415	-	?GGG?GGGGC	AGGGAGAAGC	0.808208	73
pSOCS1	RFX5	Winged Helix-Turn-Helix	130	144	+	???CCTGGCAACAG?	GCGCAGGGTCACTTT	0.808167	344
pSOCS1	Tcf3	Other Alpha-Helix	502	512	+	??CAGCTGC??	ATCCGCTGGCC	0.808165	-24
pSOCS1	NR2C2	Zinc-coordinating	38	52	+	?G?GGTCAGAGGTCA	TGCTGTCCGAGTTCA	0.808045	436
pSOCS1	Tcf3	Other Alpha-Helix	31	41	-	??CAGCTGC??	AGCACCAGGAC	0.808033	447
pSOCS1	SP1	Zinc-coordinating	155	165	+	?CCCCGCCCCC	TTCCTGCCATC	0.807993	323
pSOCS1	THAP1	Zinc-coordinating	300	308	-	?TGCCC??A	CTGCTCGCT	0.807934	180
pSOCS1	TBP	Beta-sheet	332	346	+	?TATAAAA???????	AAATAAATAATTGAT	0.807928	142
pSOCS1	Gata1	Zinc-coordinating	330	340	-	T?CTTATCT?T	TATTTATTTCC	0.807912	148
pSOCS1	FOXP1	Winged Helix-Turn-Helix	94	108	-	???A?GTAAACAAA?	TTTTAGAAGACAAAG	0.807908	380
pSOCS1	Nr5a2	Zinc-coordinating	259	273	-	?AG?TCAAGGTCA??	TGTTACAAAGTCTGA	0.807879	215
pSOCS1	NR3C1	Zinc-coordinating	252	266	-	AG?ACA?AATGT?CT	AAGTCTGAAGCTCCA	0.807855	222
pSOCS1	STAT3	Ig-fold	238	248	+	?TTCTGGGAA?	TTGCTAAATAT	0.807781	240
pSOCS1	Mafb	Zipper-Type	472	479	+	GCTGAC??	GCCGTAGC	0.807724	9
pSOCS1	TP53	Zinc-coordinating	302	316	-	ACATG?CCAGACATG	GCAAGCAACTGCTCG	0.807665	172
pSOCS1	Gfi1b	Zinc-coordinating	390	400	-	AAATCACAGC?	CAGGCTCTGAA	0.807639	88
pSOCS1	Lhx3	Helix-Turn-Helix	332	344	+	?AATTAATTA?T?	AAATAAATAATTG	0.807401	144
pSOCS1	FOXH1	Winged Helix-Turn-Helix	348	358	-	???AATCCACA	CATTATAAACT	0.807394	130
pSOCS1	Nfe2l2	Zipper-Type	131	145	-	?A??ATGACTCAGCA	GAAAGTGACCCTGCG	0.807355	343
pSOCS1	PAX5	Helix-Turn-Helix	487	505	-	??G?GCAGC?AAGCGTGAC	GGATGCGGTCTTCCATAGC	0.807246	-17
pSOCS1	ELF1	Winged Helix-Turn-Helix	84	96	-	?AA?CAGGAAGTG	AAGCAAGGAGGTT	0.807215	392
pSOCS1	SP2	Zinc-coordinating	66	80	-	G?CCCGCCCCC????	CAGCCACCTTCCCCC	0.807186	408
pSOCS1	ARID3A	Helix-Turn-Helix	436	441	-	ATTAAA	AGCAAA	0.807161	47
pSOCS1	HOXA5	Helix-Turn-Helix	340	347	-	C??TAATT	AATCAATT	0.80712	141
pSOCS1	Myb	Helix-Turn-Helix	451	460	-	??AACTG?CA	CCAGCAGCTA	0.806915	28
pSOCS1	Pax2	Helix-Turn-Helix	336	343	-	?GTCACG?	AATTATTT	0.806892	145
pSOCS1	THAP1	Zinc-coordinating	38	46	-	?TGCCC??A	CGGACAGCA	0.806889	442
pSOCS1	MZF1_5-13	Zinc-coordinating	366	375	+	??AGGGGGAA	GGAGGTGAAT	0.806873	113
pSOCS1	Tcfcp2l1	Other	34	47	-	CCAG?T??A?CCAG	TCGGACAGCACCAG	0.806866	441
pSOCS1	Nobox	Helix-Turn-Helix	324	331	+	TAATTG??	AAATTGGG	0.806862	157
pSOCS1	SREBF2	Zipper-Type	356	365	+	ATGGGGTGAT	ATGGTGGGAG	0.806798	123
pSOCS1	EGR2	Zinc-coordinating	124	138	-	???CC?CCCAC?C??	ACCCTGCGCCCACTC	0.806766	350
pSOCS1	NHLH1	Zipper-Type	448	459	-	?CGCAGCTGCG?	CAGCAGCTATTC	0.806712	29
pSOCS1	Tcf3	Other Alpha-Helix	110	120	-	??CAGCTGC??	TGCAGTTGGAA	0.806711	368
pSOCS1	Bhlhe40	Zipper-Type	68	78	-	??CACGTGC??	GCCACCTTCCC	0.806706	410
pSOCS1	FOXI1	Winged Helix-Turn-Helix	340	351	+	???TGTTTGTTT	AATTGATTAGTT	0.806699	137
pSOCS1	Spi1	Winged Helix-Turn-Helix	61	75	+	??AAAGAGGAAGTG?	TGGGTGGGGGAAGGT	0.806666	413
pSOCS1	Pax2	Helix-Turn-Helix	289	296	-	?GTCACG?	GGACACGA	0.806666	192
pSOCS1	SOX10	Other Alpha-Helix	495	500	-	C?TTGT	CGGTCT	0.806634	-12
pSOCS1	SOX10	Other Alpha-Helix	289	294	+	C?TTGT	TCGTGT	0.806634	194
pSOCS1	Stat5a::Stat5b	Other	12	22	+	??TTCC?AGAA	CCTCCCAACTG	0.806538	466
pSOCS1	Crx	Helix-Turn-Helix	186	196	+	AAG?GGATTAG	CGTGGGCTCAC	0.806518	292
pSOCS1	SOX9	Other Alpha-Helix	93	101	+	CCATTGTT?	GCTTTGTCT	0.80646	387
pSOCS1	Nr1h3::Rxra	Zinc-coordinating	279	297	-	TGACCT??AGT?ACCT???	TGGACACGATTAGCAGTCT	0.806425	191
pSOCS1	ELK1	Winged Helix-Turn-Helix	197	206	+	???CCGGAAG	AGCAGGGAAA	0.806409	282
pSOCS1	FOXA1	Winged Helix-Turn-Helix	187	201	-	????TGTTTAC?TT?	CTGCTGTGAGCCCAC	0.806322	287
pSOCS1	INSM1	Zinc-coordinating	501	512	-	TGTCAGGGGGCG	GGCCAGCGGATG	0.806252	-24
pSOCS1	SOX9	Other Alpha-Helix	445	453	-	CCATTGTT?	CTATTCTGA	0.806237	35
pSOCS1	HIF1A::ARNT	Zipper-Type	287	294	+	??ACGTG?	AATCGTGT	0.806198	194
pSOCS1	STAT3	Ig-fold	12	22	-	?TTCTGGGAA?	CAGTTGGGAGG	0.806012	466
pSOCS1	FOXH1	Winged Helix-Turn-Helix	146	156	-	???AATCCACA	AACCTTCCACT	0.805992	332
pSOCS1	Nkx2-5 (var.2)	Helix-Turn-Helix	457	467	-	A?CCACTCAAG	CGGCTTTCCAG	0.805985	21
pSOCS1	STAT3	Ig-fold	247	257	-	?TTCTGGGAA?	GCTCCAAAAAT	0.805952	231
pSOCS1	NRF1	Other	287	297	+	GCGC?TGCGC?	AATCGTGTCCA	0.805728	191
pSOCS1	NR3C1	Zinc-coordinating	38	52	+	AG?ACA?AATGT?CT	TGCTGTCCGAGTTCA	0.805622	436
pSOCS1	Nkx2-5 (var.2)	Helix-Turn-Helix	3	13	-	A?CCACTCAAG	GGGCACTGCTG	0.805607	475
pSOCS1	FOXH1	Winged Helix-Turn-Helix	368	378	-	???AATCCACA	TCCATTCACCT	0.805566	110
pSOCS1	NRF1	Other	1	11	-	GCGC?TGCGC?	GCACTGCTGCA	0.805399	477
pSOCS1	Hoxa9	Helix-Turn-Helix	100	110	+	?CCATAAATCA	CTTCTAAAACT	0.805326	378
pSOCS1	MZF1_1-4	Zinc-coordinating	328	333	+	?GGGGA	TGGGAA	0.805323	155
pSOCS1	MZF1_1-4	Zinc-coordinating	314	319	-	?GGGGA	TGGGCA	0.805323	169
pSOCS1	Tcfcp2l1	Other	90	103	-	CCAG?T??A?CCAG	GAAGACAAAGCAAG	0.80527	385
pSOCS1	Hand1::Tcfe2a	Zipper-Type	490	499	-	?GTCTGG?AT	GGTCTTCCAT	0.805267	-11
pSOCS1	Pax2	Helix-Turn-Helix	229	236	-	?GTCACG?	GATCATTA	0.805167	252
pSOCS1	Ddit3::Cebpa	Zipper-Type	112	123	-	???TGCAAT?CC	CAATGCAGTTGG	0.805156	365
pSOCS1	FLI1	Winged Helix-Turn-Helix	87	97	-	?CAGGAAGTGG	AAAGCAAGGAG	0.805138	391
pSOCS1	FOXA1	Winged Helix-Turn-Helix	225	239	+	????TGTTTAC?TT?	CTGTTAATGATCCTT	0.805066	249
pSOCS1	SP2	Zinc-coordinating	462	476	+	G?CCCGCCCCC????	AAGCCGCCCCGCCGT	0.804976	12
pSOCS1	FOXI1	Winged Helix-Turn-Helix	239	250	-	???TGTTTGTTT	AAATATTTAGCA	0.804964	238
pSOCS1	Pdx1	Helix-Turn-Helix	241	246	+	CTAATT	CTAAAT	0.804866	242
pSOCS1	Foxo1	Winged Helix-Turn-Helix	201	211	-	TCCTGTTTAC?	CGCAGTTTCCC	0.804783	277
pSOCS1	SOX10	Other Alpha-Helix	353	358	-	C?TTGT	CATTAT	0.804712	130
pSOCS1	MAFF	Zipper-Type	304	321	-	?CT?A?TCAGCA??TT??	ACTGGGCAAGCAACTGCT	0.804633	167
pSOCS1	ZNF263	Zinc-coordinating	102	122	-	GGAGGAGGA?G?GGAGGAGG?	AATGCAGTTGGAAGTTTTAGA	0.80463	366
pSOCS1	Myog	Zipper-Type	193	203	-	?ACAGCTG???	CCCTGCTGTGA	0.804578	285
pSOCS1	Foxo1	Winged Helix-Turn-Helix	94	104	+	TCCTGTTTAC?	CTTTGTCTTCT	0.804554	384
pSOCS1	Tcf12	Zipper-Type	501	511	-	?ACAGCTG???	GCCAGCGGATG	0.804528	-23
pSOCS1	E2F6	Winged Helix-Turn-Helix	408	418	-	GGGCGGGAA??	CCCAGGGAGAA	0.804443	70
pSOCS1	STAT3	Ig-fold	443	453	+	?TTCTGGGAA?	TTTCAGAATAG	0.804433	35
pSOCS1	Myog	Zipper-Type	54	64	-	?ACAGCTG???	CCCAGCAGAGT	0.804412	424
pSOCS1	NFKB1	Ig-fold	80	90	-	GGGA?TTTCC?	GGAGGTTTCAC	0.804357	398
pSOCS1	BATF::JUN	Zipper-Type	343	353	-	???ATGA?TCA	TAAACTAATCA	0.804336	135
pSOCS1	FOXH1	Winged Helix-Turn-Helix	276	286	-	???AATCCACA	AGCAGTCTACT	0.804282	202
pSOCS1	JUN::FOS	Zipper-Type	255	261	-	TGACTCA	TGAAGCT	0.804269	227
pSOCS1	THAP1	Zinc-coordinating	376	384	-	?TGCCC??A	CAGTCCTCC	0.804262	104
pSOCS1	BRCA1	Other	209	215	-	?CAAC?C	ATAACGC	0.804254	273
pSOCS1	Tcfcp2l1	Other	403	416	+	CCAG?T??A?CCAG	GCTGCTTCTCCCTG	0.804167	72
pSOCS1	En1	Helix-Turn-Helix	3	13	+	?AGT?GT???C	CAGCAGTGCCC	0.804138	475
pSOCS1	STAT3	Ig-fold	237	247	-	?TTCTGGGAA?	TATTTAGCAAG	0.804072	241
pSOCS1	Meis1	Helix-Turn-Helix	427	441	+	AGCTGTCA?TC????	CGGTGTCTCTTTGCT	0.803981	47
pSOCS1	Tcf3	Other Alpha-Helix	32	42	+	??CAGCTGC??	TCCTGGTGCTG	0.803931	446
pSOCS1	FLI1	Winged Helix-Turn-Helix	66	76	+	?CAGGAAGTGG	GGGGGAAGGTG	0.803908	412
pSOCS1	ESR2	Zinc-coordinating	66	80	-	AGGTCAC??TG?CC?	CAGCCACCTTCCCCC	0.803896	408
pSOCS1	NFE2L1::MafG	Zipper-Type	174	179	+	?ATGAC	CCTGAG	0.803872	309
pSOCS1	HIF1A::ARNT	Zipper-Type	366	373	+	??ACGTG?	GGAGGTGA	0.803867	115
pSOCS1	Klf1	Zinc-coordinating	82	92	+	?GCCACACCCA	GAAACCTCCTT	0.803828	396
pSOCS1	SPIB	Winged Helix-Turn-Helix	66	72	+	AG?GGAA	GGGGGAA	0.803755	416
pSOCS1	Myod1	Zipper-Type	402	414	+	??CAGCTGT????	AGCTGCTTCTCCC	0.803695	74
pSOCS1	STAT3	Ig-fold	100	110	-	?TTCTGGGAA?	AGTTTTAGAAG	0.803679	378
pSOCS1	Tcfcp2l1	Other	317	330	-	CCAG?T??A?CCAG	CCAATTTGCACTGG	0.803621	158
pSOCS1	Myod1	Zipper-Type	452	464	+	??CAGCTGT????	AGCTGCTGGAAAG	0.803601	24
pSOCS1	Pdx1	Helix-Turn-Helix	440	445	+	CTAATT	CTATTT	0.803599	43
pSOCS1	Pdx1	Helix-Turn-Helix	323	328	+	CTAATT	CAAATT	0.803599	160
pSOCS1	Pdx1	Helix-Turn-Helix	325	330	-	CTAATT	CCAATT	0.803599	158
pSOCS1	Esrrb	Zinc-coordinating	362	373	+	????CAAGGTCA	GGAGGGAGGTGA	0.803599	115
pSOCS1	FOS	Zipper-Type	333	343	-	??TGA?TCAT?	AATTATTTATT	0.803511	145
pSOCS1	TCF7L2	Other Alpha-Helix	138	151	-	??A?ATCAAAG???	TCCACTGAAAGTGA	0.80351	337
pSOCS1	ZNF263	Zinc-coordinating	368	388	+	GGAGGAGGA?G?GGAGGAGG?	AGGTGAATGGAGGACTGGGTC	0.803319	100
pSOCS1	Stat6	Other	139	153	+	???TTCCT?AGAA??	CACTTTCAGTGGAAG	0.803306	335
pSOCS1	En1	Helix-Turn-Helix	35	45	+	?AGT?GT???C	TGGTGCTGTCC	0.8033	443
pSOCS1	Bcl6	Zinc-coordinating	237	250	+	?TTCCT?GAAAGC?	CTTGCTAAATATTT	0.803299	238
pSOCS1	Spi1	Winged Helix-Turn-Helix	452	466	+	??AAAGAGGAAGTG?	AGCTGCTGGAAAGCC	0.803265	22
pSOCS1	SOX9	Other Alpha-Helix	369	377	-	CCATTGTT?	CCATTCACC	0.803219	111
pSOCS1	TBP	Beta-sheet	327	341	-	?TATAAAA???????	TTATTTATTTCCCAA	0.803076	147
pSOCS1	ZNF263	Zinc-coordinating	348	368	+	GGAGGAGGA?G?GGAGGAGG?	AGTTTATAATGGTGGGAGGGA	0.803009	120
pSOCS1	Ddit3::Cebpa	Zipper-Type	16	27	-	???TGCAAT?CC	GCGTGCAGTTGG	0.802954	461
pSOCS1	MEF2A	Other Alpha-Helix	239	253	+	??CTAAAAATAG???	TGCTAAATATTTTTG	0.802916	235
pSOCS1	NR3C1	Zinc-coordinating	47	61	+	AG?ACA?AATGT?CT	AGTTCAGACTCTGCT	0.802904	427
pSOCS1	Gfi1b	Zinc-coordinating	256	266	-	AAATCACAGC?	AAGTCTGAAGC	0.802899	222
pSOCS1	Tcf3	Other Alpha-Helix	364	374	-	??CAGCTGC??	TTCACCTCCCT	0.802767	114
pSOCS1	En1	Helix-Turn-Helix	351	361	+	?AGT?GT???C	TTATAATGGTG	0.802718	127
pSOCS1	Myod1	Zipper-Type	502	514	+	??CAGCTGT????	ATCCGCTGGCCTA	0.802689	-26
pSOCS1	Nobox	Helix-Turn-Helix	330	337	-	TAATTG??	TTATTTCC	0.802628	151
pSOCS1	DUX4	Helix-Turn-Helix	113	123	+	TAAT??AATCA	CAACTGCATTG	0.802505	365
pSOCS1	En1	Helix-Turn-Helix	426	436	+	?AGT?GT???C	TCGGTGTCTCT	0.802471	52
pSOCS1	ZNF263	Zinc-coordinating	432	452	-	GGAGGAGGA?G?GGAGGAGG?	TATTCTGAAATAGCAAAGAGA	0.802401	36
pSOCS1	EGR1	Zinc-coordinating	406	419	+	?C?CCGCCCCCGC?	GCTTCTCCCTGGGA	0.802391	69
pSOCS1	FOXP1	Winged Helix-Turn-Helix	345	359	-	???A?GTAAACAAA?	CCATTATAAACTAAT	0.802384	129
pSOCS1	Mafb	Zipper-Type	209	216	-	GCTGAC??	GATAACGC	0.802382	272
pSOCS1	STAT1	Ig-fold	196	206	+	?TTCC?GGAAA	CAGCAGGGAAA	0.802215	282
pSOCS1	NRF1	Other	499	509	-	GCGC?TGCGC?	CAGCGGATGCG	0.802205	-21
pSOCS1	Foxa2	Winged Helix-Turn-Helix	348	359	+	TGTTTAC?TAG?	AGTTTATAATGG	0.802193	129
pSOCS1	Bhlhe40	Zipper-Type	399	409	+	??CACGTGC??	TGCAGCTGCTT	0.802153	79
pSOCS1	MAFF	Zipper-Type	449	466	-	?CT?A?TCAGCA??TT??	GGCTTTCCAGCAGCTATT	0.802077	22
pSOCS1	Sox5	Other Alpha-Helix	351	357	-	ATTGTT?	ATTATAA	0.802004	131
pSOCS1	Tcf3	Other Alpha-Helix	220	230	+	??CAGCTGC??	AGTAGCTGTTA	0.801972	258
pSOCS1	TBP	Beta-sheet	344	358	-	?TATAAAA???????	CATTATAAACTAATC	0.80193	130
pSOCS1	ZNF354C	Zinc-coordinating	315	320	+	?TCCAC	GCCCAG	0.80188	168
pSOCS1	YY1	Zinc-coordinating	70	81	+	CAA?ATGGC?GC	GAAGGTGGCTGT	0.801643	407
pSOCS1	EBF1	Zipper-Type	292	302	+	?TCCCCAGGGA	TGTCCAAAAGC	0.801638	186
pSOCS1	FEV	Winged Helix-Turn-Helix	108	115	-	CAGGAAAT	TTGGAAGT	0.801605	373
pSOCS1	Rfx1	Winged Helix-Turn-Helix	453	466	-	GT??CCATGGCAAC	GGCTTTCCAGCAGC	0.801582	22
pSOCS1	STAT3	Ig-fold	442	452	+	?TTCTGGGAA?	ATTTCAGAATA	0.801508	36
pSOCS1	Mafb	Zipper-Type	240	247	+	GCTGAC??	GCTAAATA	0.801485	241
pSOCS1	RUNX1	Ig-fold	412	422	+	??CTGTGGTTT	CCCTGGGATCT	0.801442	66
pSOCS1	ELK1	Winged Helix-Turn-Helix	64	73	+	???CCGGAAG	GTGGGGGAAG	0.801418	415
pSOCS1	NHLH1	Zipper-Type	401	412	-	?CGCAGCTGCG?	GAGAAGCAGCTG	0.801417	76
pSOCS1	Gfi1b	Zinc-coordinating	213	223	+	AAATCACAGC?	TATCCTCAGTA	0.801403	265
pSOCS1	ESR2	Zinc-coordinating	442	456	+	AGGTCAC??TG?CC?	ATTTCAGAATAGCTG	0.801361	32
pSOCS1	EGR2	Zinc-coordinating	143	157	-	???CC?CCCAC?C??	GAACCTTCCACTGAA	0.80136	331
pSOCS1	Sox6	Other Alpha-Helix	434	443	+	CCATTGTTTT	TCTTTGCTAT	0.801354	45
pSOCS1	NFE2L1::MafG	Zipper-Type	421	426	-	?ATGAC	AGTGAG	0.801272	62
pSOCS1	SRF	Other Alpha-Helix	317	334	+	??T??CCAAATAAGG?AA	CCAGTGCAAATTGGGAAA	0.801246	154
pSOCS1	Arnt::Ahr	Zipper-Type	423	428	-	?GCGTG	CGAGTG	0.801201	60
pSOCS1	ZEB1	Zinc-coordinating	199	207	-	?C?CACCTG	GTTTCCCTG	0.801184	281
pSOCS1	Stat5a::Stat5b	Other	196	206	-	??TTCC?AGAA	TTTCCCTGCTG	0.801151	282
pSOCS1	Nobox	Helix-Turn-Helix	223	230	-	TAATTG??	TAACAGCT	0.801071	258
pSOCS1	NFE2::MAF	Zipper-Type	434	448	-	ATGACTCAGCA??T?	CTGAAATAGCAAAGA	0.801017	40
pSOCS1	Hltf	Zinc-coordinating	343	352	-	??CCTT?T??	AAACTAATCA	0.801013	136
pSOCS1	AR	Zinc-coordinating	46	60	+	AAGAACA???TGT?C	GAGTTCAGACTCTGC	0.800854	428
pSOCS1	Pou5f1::Sox2	Helix-Turn-Helix	94	108	+	CTTTGT?ATGCAAAT	CTTTGTCTTCTAAAA	0.80084	380
pSOCS1	BRCA1	Other	504	510	-	?CAAC?C	CCAGCGG	0.800835	-22
pSOCS1	NFE2L1::MafG	Zipper-Type	31	36	-	?ATGAC	CAGGAC	0.800826	452
pSOCS1	Gata4	Zinc-coordinating	329	339	-	?CTTATCT???	ATTTATTTCCC	0.800575	149
pSOCS1	JUN	Zipper-Type	184	196	+	???ATGATGTCAT	TCCGTGGGCTCAC	0.800544	292
pSOCS1	Tcfcp2l1	Other	60	73	-	CCAG?T??A?CCAG	CTTCCCCCACCCAG	0.800544	415
pSOCS1	RFX5	Winged Helix-Turn-Helix	221	235	-	???CCTGGCAACAG?	ATCATTAACAGCTAC	0.80047	253
pSOCS1	NR4A2	Zinc-coordinating	367	374	+	AAGGTCAC	GAGGTGAA	0.800435	114
pSOCS1	RUNX2	Other	494	508	-	????T?TGTGGTTT?	AGCGGATGCGGTCTT	0.800392	-20
pSOCS1	JUND (var.2)	Zipper-Type	412	426	+	????ATGA?GTCAT?	CCCTGGGATCTCACT	0.800385	62
pSOCS1	Rxra	Zinc-coordinating	16	26	+	CA?AGGTCA??	CCAACTGCACG	0.800363	462
pSOCS1	Nkx2-5	Helix-Turn-Helix	447	453	+	TTAATTG	AGAATAG	0.800293	35
pSOCS1	ZNF263	Zinc-coordinating	319	339	+	GGAGGAGGA?G?GGAGGAGG?	AGTGCAAATTGGGAAATAAAT	0.800223	149
pSOCS1	Bcl6	Zinc-coordinating	97	110	-	?TTCCT?GAAAGC?	AGTTTTAGAAGACA	0.80019	378
pSOCS1	Nr1h3::Rxra	Zinc-coordinating	212	230	+	TGACCT??AGT?ACCT???	TTATCCTCAGTAGCTGTTA	0.800039	258
pSOCS1	Nr1h3::Rxra	Zinc-coordinating	365	383	-	TGACCT??AGT?ACCT???	AGTCCTCCATTCACCTCCC	0.800027	105

## Sheet: pSOCS1
Promoter sequence used for scan:
>SOCS1_PROMOTER_REGION_
TGCAGCAGTGCCCTCCCAACTGCACGCCGGGTCCTGGTGCTGTCCGAGTTCAGACTCTGC
TGGGTGGGGGAAGGTGGCTGTGAAACCTCCTTGCTTTGTCTTCTAAAACTTCCAACTGCA
TTGGAGTGGGCGCAGGGTCACTTTCAGTGGAAGGTTCCTGCCATCCTGCAGGCCCTGAGA
TGCTCCGTGGGCTCACAGCAGGGAAACTGCGTTATCCTCAGTAGCTGTTAATGATCCTTG
CTAAATATTTTTGGAGCTTCAGACTTTGTAACAGTAGTAGACTGCTAATCGTGTCCAAAA
GCGAGCAGTTGCTTGCCCAGTGCAAATTGGGAAATAAATAATTGATTAGTTTATAATGGT
GGGAGGGAGGTGAATGGAGGACTGGGTCATTCAGAGCCTGCAGCTGCTTCTCCCTGGGAT
CTCACTCGGTGTCTCTTTGCTATTTCAGAATAGCTGCTGGAAAGCCGCCCCGCCGTAGCC
ACTGACGCTATGGAAGACCGCATCCGCTGGCCTAGGCTGTAGG
