# Supplementary material for: Constitutively elevated levels of SOCS1 suppress innate responses in DF-1 immortalised chicken fibroblast cells
Source: Sci Rep. 2017 Dec 13;7:17485. doi: 10.1038/s41598-017-17730-2 (PMC5727488; doi:10.1038/s41598-017-17730-2)
Supplement: Supplementary file 5 — Supplementary Table 5 [file 41598_2017_17730_MOESM5_ESM.xls]

## Sheet: E-MTAB-3711.sdrf.txt
Source Name	Characteristics[organism]	Characteristics[cell type]	Material Type	Characteristics[time]	Unit[time unit]	Protocol REF	Protocol REF	Protocol REF	Extract Name	Protocol REF	Labeled Extract Name	Label	Protocol REF	Assay Name	Technology Type	Array Design REF	Term Source REF	Protocol REF	Array Data File	Comment [ArrayExpress FTP file]	Protocol REF	Derived Array Data File	Comment [Derived ArrayExpress FTP file]	Factor Value[compound]	Factor Value[dose]	Unit[concentration unit]
Mock-treated A	Gallus gallus	Chicken embryo fibroblasts	cell	6	hour	P-MTAB-45524	P-MTAB-45525	P-MTAB-45526	Mock-treated A	P-MTAB-45527	Mock-treated A:biotin	biotin	P-MTAB-45528	NML2011070401	array assay	A-AFFY-103	ArrayExpress	P-MTAB-45529	NML2011070401.CEL	ftp://ftp.ebi.ac.uk/pub/databases/microarray/data/experiment/MTAB/E-MTAB-3711/E-MTAB-3711.raw.1.zip	P-MTAB-45530	NML2011070401.rma.chp	ftp://ftp.ebi.ac.uk/pub/databases/microarray/data/experiment/MTAB/E-MTAB-3711/E-MTAB-3711.processed.1.zip	none
Mock-treated B	Gallus gallus	Chicken embryo fibroblasts	cell	6	hour	P-MTAB-45524	P-MTAB-45525	P-MTAB-45526	Mock-treated B	P-MTAB-45527	Mock-treated B:biotin	biotin	P-MTAB-45528	NML2011070413	array assay	A-AFFY-103	ArrayExpress	P-MTAB-45529	NML2011070413.CEL	ftp://ftp.ebi.ac.uk/pub/databases/microarray/data/experiment/MTAB/E-MTAB-3711/E-MTAB-3711.raw.1.zip	P-MTAB-45530	NML2011070413.rma.chp	ftp://ftp.ebi.ac.uk/pub/databases/microarray/data/experiment/MTAB/E-MTAB-3711/E-MTAB-3711.processed.1.zip	none
Mock-treated C	Gallus gallus	Chicken embryo fibroblasts	cell	6	hour	P-MTAB-45524	P-MTAB-45525	P-MTAB-45526	Mock-treated C	P-MTAB-45527	Mock-treated C:biotin	biotin	P-MTAB-45528	NML2011070501	array assay	A-AFFY-103	ArrayExpress	P-MTAB-45529	NML2011070501.CEL	ftp://ftp.ebi.ac.uk/pub/databases/microarray/data/experiment/MTAB/E-MTAB-3711/E-MTAB-3711.raw.1.zip	P-MTAB-45530	NML2011070501.rma.chp	ftp://ftp.ebi.ac.uk/pub/databases/microarray/data/experiment/MTAB/E-MTAB-3711/E-MTAB-3711.processed.1.zip	none
IFN1-stimulated A	Gallus gallus	Chicken embryo fibroblasts	cell	6	hour	P-MTAB-45524	P-MTAB-45525	P-MTAB-45526	IFN1-stimulated A	P-MTAB-45527	IFN1-stimulated A:biotin	biotin	P-MTAB-45528	NML2011070502	array assay	A-AFFY-103	ArrayExpress	P-MTAB-45529	NML2011070502.CEL	ftp://ftp.ebi.ac.uk/pub/databases/microarray/data/experiment/MTAB/E-MTAB-3711/E-MTAB-3711.raw.1.zip	P-MTAB-45530	NML2011070502.rma.chp	ftp://ftp.ebi.ac.uk/pub/databases/microarray/data/experiment/MTAB/E-MTAB-3711/E-MTAB-3711.processed.1.zip	recombinant chicken IFN1	1000	unit per milliliter
IFN1-stimulated B	Gallus gallus	Chicken embryo fibroblasts	cell	6	hour	P-MTAB-45524	P-MTAB-45525	P-MTAB-45526	IFN1-stimulated B	P-MTAB-45527	IFN1-stimulated B:biotin	biotin	P-MTAB-45528	NML2011070402	array assay	A-AFFY-103	ArrayExpress	P-MTAB-45529	NML2011070402.CEL	ftp://ftp.ebi.ac.uk/pub/databases/microarray/data/experiment/MTAB/E-MTAB-3711/E-MTAB-3711.raw.1.zip	P-MTAB-45530	NML2011070402.rma.chp	ftp://ftp.ebi.ac.uk/pub/databases/microarray/data/experiment/MTAB/E-MTAB-3711/E-MTAB-3711.processed.1.zip	recombinant chicken IFN1	1000	unit per milliliter
IFN1-stimulated C	Gallus gallus	Chicken embryo fibroblasts	cell	6	hour	P-MTAB-45524	P-MTAB-45525	P-MTAB-45526	IFN1-stimulated C	P-MTAB-45527	IFN1-stimulated C:biotin	biotin	P-MTAB-45528	NML2011070414	array assay	A-AFFY-103	ArrayExpress	P-MTAB-45529	NML2011070414.CEL	ftp://ftp.ebi.ac.uk/pub/databases/microarray/data/experiment/MTAB/E-MTAB-3711/E-MTAB-3711.raw.1.zip	P-MTAB-45530	NML2011070414.rma.chp	ftp://ftp.ebi.ac.uk/pub/databases/microarray/data/experiment/MTAB/E-MTAB-3711/E-MTAB-3711.processed.1.zip	recombinant chicken IFN1	1000	unit per milliliter

## Sheet: E-MTAB-4028.sdrf.txt
Source Name	Characteristics[organism]	Characteristics[cell line]	Characteristics[cell type]	Characteristics[compound]	Characteristics[dose]	Unit[concentration unit]	Characteristics[infect]	Characteristics[sampling time point]	Unit[time unit]	Material Type	Protocol REF	Protocol REF	Protocol REF	Extract Name	Protocol REF	Labeled Extract Name	Label	Protocol REF	Assay Name	Technology Type	Array Design REF	Term Source REF	Protocol REF	Array Data File	Comment [ArrayExpress FTP file]	Protocol REF	Derived Array Data File	Comment [Derived ArrayExpress FTP file]	Factor Value[cell line]	Factor Value[cell type]	Factor Value[compound]	Factor Value[infect]
CEF IBDV-infected A	Gallus gallus		embryonic fibroblast	none			Infectious Bursa Disease virus	16	hour	cell	P-MTAB-47235	P-MTAB-47236	P-MTAB-47237	CEF IBDV-infected A	P-MTAB-47238	CEF IBDV-infected A:biotin	biotin	P-MTAB-47239	NML2011030104	array assay	A-AFFY-103	ArrayExpress	P-MTAB-47240	NML2011030104.CEL	ftp://ftp.ebi.ac.uk/pub/databases/microarray/data/experiment/MTAB/E-MTAB-4028/E-MTAB-4028.raw.1.zip	P-MTAB-47241	NML2011030104.rma.chp	ftp://ftp.ebi.ac.uk/pub/databases/microarray/data/experiment/MTAB/E-MTAB-4028/E-MTAB-4028.processed.1.zip		embryonic fibroblast	none	Infectious Bursa Disease virus
CEF IBDV-infected B	Gallus gallus		embryonic fibroblast	none			Infectious Bursa Disease virus	16	hour	cell	P-MTAB-47235	P-MTAB-47236	P-MTAB-47237	CEF IBDV-infected B	P-MTAB-47238	CEF IBDV-infected B:biotin	biotin	P-MTAB-47239	NML2011030105	array assay	A-AFFY-103	ArrayExpress	P-MTAB-47240	NML2011030105.CEL	ftp://ftp.ebi.ac.uk/pub/databases/microarray/data/experiment/MTAB/E-MTAB-4028/E-MTAB-4028.raw.1.zip	P-MTAB-47241	NML2011030105.rma.chp	ftp://ftp.ebi.ac.uk/pub/databases/microarray/data/experiment/MTAB/E-MTAB-4028/E-MTAB-4028.processed.1.zip		embryonic fibroblast	none	Infectious Bursa Disease virus
CEF IBDV-infected C	Gallus gallus		embryonic fibroblast	none			Infectious Bursa Disease virus	16	hour	cell	P-MTAB-47235	P-MTAB-47236	P-MTAB-47237	CEF IBDV-infected C	P-MTAB-47238	CEF IBDV-infected C:biotin	biotin	P-MTAB-47239	NML2011030106	array assay	A-AFFY-103	ArrayExpress	P-MTAB-47240	NML2011030106.CEL	ftp://ftp.ebi.ac.uk/pub/databases/microarray/data/experiment/MTAB/E-MTAB-4028/E-MTAB-4028.raw.1.zip	P-MTAB-47241	NML2011030106.rma.chp	ftp://ftp.ebi.ac.uk/pub/databases/microarray/data/experiment/MTAB/E-MTAB-4028/E-MTAB-4028.processed.1.zip		embryonic fibroblast	none	Infectious Bursa Disease virus
CEF IFN1-stimulated A	Gallus gallus		embryonic fibroblast	recombinant chicken interferon 1	1000	unit per milliliter	none	6	hour	cell	P-MTAB-47235	P-MTAB-47236	P-MTAB-47237	CEF IFN1-stimulated A	P-MTAB-47238	CEF IFN1-stimulated A:biotin	biotin	P-MTAB-47239	NML2011070402	array assay	A-AFFY-103	ArrayExpress	P-MTAB-47240	NML2011070402.CEL	ftp://ftp.ebi.ac.uk/pub/databases/microarray/data/experiment/MTAB/E-MTAB-4028/E-MTAB-4028.raw.1.zip	P-MTAB-47241	NML2011070402.rma.chp	ftp://ftp.ebi.ac.uk/pub/databases/microarray/data/experiment/MTAB/E-MTAB-4028/E-MTAB-4028.processed.1.zip		embryonic fibroblast	recombinant chicken interferon 1	none
CEF IFN1-stimulated B	Gallus gallus		embryonic fibroblast	recombinant chicken interferon 1	1000	unit per milliliter	none	6	hour	cell	P-MTAB-47235	P-MTAB-47236	P-MTAB-47237	CEF IFN1-stimulated B	P-MTAB-47238	CEF IFN1-stimulated B:biotin	biotin	P-MTAB-47239	NML2011070414	array assay	A-AFFY-103	ArrayExpress	P-MTAB-47240	NML2011070414.CEL	ftp://ftp.ebi.ac.uk/pub/databases/microarray/data/experiment/MTAB/E-MTAB-4028/E-MTAB-4028.raw.1.zip	P-MTAB-47241	NML2011070414.rma.chp	ftp://ftp.ebi.ac.uk/pub/databases/microarray/data/experiment/MTAB/E-MTAB-4028/E-MTAB-4028.processed.1.zip		embryonic fibroblast	recombinant chicken interferon 1	none
CEF IFN1-stimulated C	Gallus gallus		embryonic fibroblast	recombinant chicken interferon 1	1000	unit per milliliter	none	6	hour	cell	P-MTAB-47235	P-MTAB-47236	P-MTAB-47237	CEF IFN1-stimulated C	P-MTAB-47238	CEF IFN1-stimulated C:biotin	biotin	P-MTAB-47239	NML2011070502	array assay	A-AFFY-103	ArrayExpress	P-MTAB-47240	NML2011070502.CEL	ftp://ftp.ebi.ac.uk/pub/databases/microarray/data/experiment/MTAB/E-MTAB-4028/E-MTAB-4028.raw.1.zip	P-MTAB-47241	NML2011070502.rma.chp	ftp://ftp.ebi.ac.uk/pub/databases/microarray/data/experiment/MTAB/E-MTAB-4028/E-MTAB-4028.processed.1.zip		embryonic fibroblast	recombinant chicken interferon 1	none
CEF Mock-infected 16h A	Gallus gallus		embryonic fibroblast	none			mock infection	16	hour	cell	P-MTAB-47235	P-MTAB-47236	P-MTAB-47237	CEF Mock-infected 16h A	P-MTAB-47238	CEF Mock-infected 16h A:biotin	biotin	P-MTAB-47239	NML2011030101	array assay	A-AFFY-103	ArrayExpress	P-MTAB-47240	NML2011030101.CEL	ftp://ftp.ebi.ac.uk/pub/databases/microarray/data/experiment/MTAB/E-MTAB-4028/E-MTAB-4028.raw.1.zip	P-MTAB-47241	NML2011030101.rma.chp	ftp://ftp.ebi.ac.uk/pub/databases/microarray/data/experiment/MTAB/E-MTAB-4028/E-MTAB-4028.processed.1.zip		embryonic fibroblast	none	mock infection
CEF Mock-infected 16h B	Gallus gallus		embryonic fibroblast	none			mock infection	16	hour	cell	P-MTAB-47235	P-MTAB-47236	P-MTAB-47237	CEF Mock-infected 16h B	P-MTAB-47238	CEF Mock-infected 16h B:biotin	biotin	P-MTAB-47239	NML2011030102	array assay	A-AFFY-103	ArrayExpress	P-MTAB-47240	NML2011030102.CEL	ftp://ftp.ebi.ac.uk/pub/databases/microarray/data/experiment/MTAB/E-MTAB-4028/E-MTAB-4028.raw.1.zip	P-MTAB-47241	NML2011030102.rma.chp	ftp://ftp.ebi.ac.uk/pub/databases/microarray/data/experiment/MTAB/E-MTAB-4028/E-MTAB-4028.processed.1.zip		embryonic fibroblast	none	mock infection
CEF Mock-infected 16h C	Gallus gallus		embryonic fibroblast	none			mock infection	16	hour	cell	P-MTAB-47235	P-MTAB-47236	P-MTAB-47237	CEF Mock-infected 16h C	P-MTAB-47238	CEF Mock-infected 16h C:biotin	biotin	P-MTAB-47239	NML2011030103	array assay	A-AFFY-103	ArrayExpress	P-MTAB-47240	NML2011030103.CEL	ftp://ftp.ebi.ac.uk/pub/databases/microarray/data/experiment/MTAB/E-MTAB-4028/E-MTAB-4028.raw.1.zip	P-MTAB-47241	NML2011030103.rma.chp	ftp://ftp.ebi.ac.uk/pub/databases/microarray/data/experiment/MTAB/E-MTAB-4028/E-MTAB-4028.processed.1.zip		embryonic fibroblast	none	mock infection
CEF Mock-treated 6h A	Gallus gallus		embryonic fibroblast	mock treatment			none	6	hour	cell	P-MTAB-47235	P-MTAB-47236	P-MTAB-47237	CEF Mock-treated 6h A	P-MTAB-47238	CEF Mock-treated 6h A:biotin	biotin	P-MTAB-47239	NML2011070401	array assay	A-AFFY-103	ArrayExpress	P-MTAB-47240	NML2011070401.CEL	ftp://ftp.ebi.ac.uk/pub/databases/microarray/data/experiment/MTAB/E-MTAB-4028/E-MTAB-4028.raw.1.zip	P-MTAB-47241	NML2011070401.rma.chp	ftp://ftp.ebi.ac.uk/pub/databases/microarray/data/experiment/MTAB/E-MTAB-4028/E-MTAB-4028.processed.1.zip		embryonic fibroblast	mock treatment	none
CEF Mock-treated 6h B	Gallus gallus		embryonic fibroblast	mock treatment			none	6	hour	cell	P-MTAB-47235	P-MTAB-47236	P-MTAB-47237	CEF Mock-treated 6h B	P-MTAB-47238	CEF Mock-treated 6h B:biotin	biotin	P-MTAB-47239	NML2011070413	array assay	A-AFFY-103	ArrayExpress	P-MTAB-47240	NML2011070413.CEL	ftp://ftp.ebi.ac.uk/pub/databases/microarray/data/experiment/MTAB/E-MTAB-4028/E-MTAB-4028.raw.1.zip	P-MTAB-47241	NML2011070413.rma.chp	ftp://ftp.ebi.ac.uk/pub/databases/microarray/data/experiment/MTAB/E-MTAB-4028/E-MTAB-4028.processed.1.zip		embryonic fibroblast	mock treatment	none
CEF Mock-treated 6h C	Gallus gallus		embryonic fibroblast	mock treatment			none	6	hour	cell	P-MTAB-47235	P-MTAB-47236	P-MTAB-47237	CEF Mock-treated 6h C	P-MTAB-47238	CEF Mock-treated 6h C:biotin	biotin	P-MTAB-47239	NML2011070501	array assay	A-AFFY-103	ArrayExpress	P-MTAB-47240	NML2011070501.CEL	ftp://ftp.ebi.ac.uk/pub/databases/microarray/data/experiment/MTAB/E-MTAB-4028/E-MTAB-4028.raw.1.zip	P-MTAB-47241	NML2011070501.rma.chp	ftp://ftp.ebi.ac.uk/pub/databases/microarray/data/experiment/MTAB/E-MTAB-4028/E-MTAB-4028.processed.1.zip		embryonic fibroblast	mock treatment	none
DF-1 IBDV-infected A	Gallus gallus	DF1	fibroblast	none			Infectious Bursa Disease virus	16	hour	cell	P-MTAB-47235	P-MTAB-47236	P-MTAB-47237	DF-1 IBDV-infected A	P-MTAB-47238	DF-1 IBDV-infected A:biotin	biotin	P-MTAB-47239	NML2011030109	array assay	A-AFFY-103	ArrayExpress	P-MTAB-47240	NML2011030109.CEL	ftp://ftp.ebi.ac.uk/pub/databases/microarray/data/experiment/MTAB/E-MTAB-4028/E-MTAB-4028.raw.1.zip	P-MTAB-47241	NML2011030109.rma.chp	ftp://ftp.ebi.ac.uk/pub/databases/microarray/data/experiment/MTAB/E-MTAB-4028/E-MTAB-4028.processed.1.zip	DF1	fibroblast	none	Infectious Bursa Disease virus
DF-1 IBDV-infected B	Gallus gallus	DF1	fibroblast	none			Infectious Bursa Disease virus	16	hour	cell	P-MTAB-47235	P-MTAB-47236	P-MTAB-47237	DF-1 IBDV-infected B	P-MTAB-47238	DF-1 IBDV-infected B:biotin	biotin	P-MTAB-47239	NML2011030111	array assay	A-AFFY-103	ArrayExpress	P-MTAB-47240	NML2011030111.CEL	ftp://ftp.ebi.ac.uk/pub/databases/microarray/data/experiment/MTAB/E-MTAB-4028/E-MTAB-4028.raw.1.zip	P-MTAB-47241	NML2011101011.rma.chp	ftp://ftp.ebi.ac.uk/pub/databases/microarray/data/experiment/MTAB/E-MTAB-4028/E-MTAB-4028.processed.1.zip	DF1	fibroblast	none	Infectious Bursa Disease virus
DF-1 IBDV-infected C	Gallus gallus	DF1	fibroblast	none			Infectious Bursa Disease virus	16	hour	cell	P-MTAB-47235	P-MTAB-47236	P-MTAB-47237	DF-1 IBDV-infected C	P-MTAB-47238	DF-1 IBDV-infected C:biotin	biotin	P-MTAB-47239	NML2011030112	array assay	A-AFFY-103	ArrayExpress	P-MTAB-47240	NML2011030112.CEL	ftp://ftp.ebi.ac.uk/pub/databases/microarray/data/experiment/MTAB/E-MTAB-4028/E-MTAB-4028.raw.1.zip	P-MTAB-47241	NML2011030112.rma.chp	ftp://ftp.ebi.ac.uk/pub/databases/microarray/data/experiment/MTAB/E-MTAB-4028/E-MTAB-4028.processed.1.zip	DF1	fibroblast	none	Infectious Bursa Disease virus
DF-1 IFN1-stimulated A	Gallus gallus	DF1	fibroblast	recombinant chicken interferon 1	1000	unit per milliliter	none	6	hour	cell	P-MTAB-47235	P-MTAB-47236	P-MTAB-47237	DF-1 IFN1-stimulated A	P-MTAB-47238	DF-1 IFN1-stimulated A:biotin	biotin	P-MTAB-47239	NML2011101010	array assay	A-AFFY-103	ArrayExpress	P-MTAB-47240	NML2011101010.CEL	ftp://ftp.ebi.ac.uk/pub/databases/microarray/data/experiment/MTAB/E-MTAB-4028/E-MTAB-4028.raw.1.zip	P-MTAB-47241	NML2011101010.rma.chp	ftp://ftp.ebi.ac.uk/pub/databases/microarray/data/experiment/MTAB/E-MTAB-4028/E-MTAB-4028.processed.1.zip	DF1	fibroblast	recombinant chicken interferon 1	none
DF-1 IFN1-stimulated B	Gallus gallus	DF1	fibroblast	recombinant chicken interferon 1	1000	unit per milliliter	none	6	hour	cell	P-MTAB-47235	P-MTAB-47236	P-MTAB-47237	DF-1 IFN1-stimulated B	P-MTAB-47238	DF-1 IFN1-stimulated B:biotin	biotin	P-MTAB-47239	NML2011101011	array assay	A-AFFY-103	ArrayExpress	P-MTAB-47240	NML2011101011.CEL	ftp://ftp.ebi.ac.uk/pub/databases/microarray/data/experiment/MTAB/E-MTAB-4028/E-MTAB-4028.raw.1.zip	P-MTAB-47241	NML2011101011.rma.chp	ftp://ftp.ebi.ac.uk/pub/databases/microarray/data/experiment/MTAB/E-MTAB-4028/E-MTAB-4028.processed.1.zip	DF1	fibroblast	recombinant chicken interferon 1	none
DF-1 IFN1-stimulated C	Gallus gallus	DF1	fibroblast	recombinant chicken interferon 1	1000	unit per milliliter	none	6	hour	cell	P-MTAB-47235	P-MTAB-47236	P-MTAB-47237	DF-1 IFN1-stimulated C	P-MTAB-47238	DF-1 IFN1-stimulated C:biotin	biotin	P-MTAB-47239	NML2011101012	array assay	A-AFFY-103	ArrayExpress	P-MTAB-47240	NML2011101012.CEL	ftp://ftp.ebi.ac.uk/pub/databases/microarray/data/experiment/MTAB/E-MTAB-4028/E-MTAB-4028.raw.1.zip	P-MTAB-47241	NML2011101012.rma.chp	ftp://ftp.ebi.ac.uk/pub/databases/microarray/data/experiment/MTAB/E-MTAB-4028/E-MTAB-4028.processed.1.zip	DF1	fibroblast	recombinant chicken interferon 1	none
DF-1 Mock-infected 16h A	Gallus gallus	DF1	fibroblast	none			mock infection	16	hour	cell	P-MTAB-47235	P-MTAB-47236	P-MTAB-47237	DF-1 Mock-infected 16h A	P-MTAB-47238	DF-1 Mock-infected 16h A:biotin	biotin	P-MTAB-47239	NML2011030107	array assay	A-AFFY-103	ArrayExpress	P-MTAB-47240	NML2011030107.CEL	ftp://ftp.ebi.ac.uk/pub/databases/microarray/data/experiment/MTAB/E-MTAB-4028/E-MTAB-4028.raw.1.zip	P-MTAB-47241	NML2011030107.rma.chp	ftp://ftp.ebi.ac.uk/pub/databases/microarray/data/experiment/MTAB/E-MTAB-4028/E-MTAB-4028.processed.1.zip	DF1	fibroblast	none	mock infection
DF-1 Mock-infected 16h B	Gallus gallus	DF1	fibroblast	none			mock infection	16	hour	cell	P-MTAB-47235	P-MTAB-47236	P-MTAB-47237	DF-1 Mock-infected 16h B	P-MTAB-47238	DF-1 Mock-infected 16h B:biotin	biotin	P-MTAB-47239	NML2011030108	array assay	A-AFFY-103	ArrayExpress	P-MTAB-47240	NML2011030108.CEL	ftp://ftp.ebi.ac.uk/pub/databases/microarray/data/experiment/MTAB/E-MTAB-4028/E-MTAB-4028.raw.1.zip	P-MTAB-47241	NML2011030108.rma.chp	ftp://ftp.ebi.ac.uk/pub/databases/microarray/data/experiment/MTAB/E-MTAB-4028/E-MTAB-4028.processed.1.zip	DF1	fibroblast	none	mock infection
DF-1 Mock-treated 6h A	Gallus gallus	DF1	fibroblast	mock treatment			none	6	hour	cell	P-MTAB-47235	P-MTAB-47236	P-MTAB-47237	DF-1 Mock-treated 6h A	P-MTAB-47238	DF-1 Mock-treated 6h A:biotin	biotin	P-MTAB-47239	NML2011101001	array assay	A-AFFY-103	ArrayExpress	P-MTAB-47240	NML2011101001.CEL	ftp://ftp.ebi.ac.uk/pub/databases/microarray/data/experiment/MTAB/E-MTAB-4028/E-MTAB-4028.raw.1.zip	P-MTAB-47241	NML2011101001.rma.chp	ftp://ftp.ebi.ac.uk/pub/databases/microarray/data/experiment/MTAB/E-MTAB-4028/E-MTAB-4028.processed.1.zip	DF1	fibroblast	mock treatment	none
DF-1 Mock-treated 6h B	Gallus gallus	DF1	fibroblast	mock treatment			none	6	hour	cell	P-MTAB-47235	P-MTAB-47236	P-MTAB-47237	DF-1 Mock-treated 6h B	P-MTAB-47238	DF-1 Mock-treated 6h B:biotin	biotin	P-MTAB-47239	NML2011101002	array assay	A-AFFY-103	ArrayExpress	P-MTAB-47240	NML2011101002.CEL	ftp://ftp.ebi.ac.uk/pub/databases/microarray/data/experiment/MTAB/E-MTAB-4028/E-MTAB-4028.raw.1.zip	P-MTAB-47241	NML2011101002.rma.chp	ftp://ftp.ebi.ac.uk/pub/databases/microarray/data/experiment/MTAB/E-MTAB-4028/E-MTAB-4028.processed.1.zip	DF1	fibroblast	mock treatment	none
DF-1 Mock-treated 6h C	Gallus gallus	DF1	fibroblast	mock treatment			none	6	hour	cell	P-MTAB-47235	P-MTAB-47236	P-MTAB-47237	DF-1 Mock-treated 6h C	P-MTAB-47238	DF-1 Mock-treated 6h C:biotin	biotin	P-MTAB-47239	NML2011101003	array assay	A-AFFY-103	ArrayExpress	P-MTAB-47240	NML2011101003.CEL	ftp://ftp.ebi.ac.uk/pub/databases/microarray/data/experiment/MTAB/E-MTAB-4028/E-MTAB-4028.raw.1.zip	P-MTAB-47241	NML2011101003.rma.chp	ftp://ftp.ebi.ac.uk/pub/databases/microarray/data/experiment/MTAB/E-MTAB-4028/E-MTAB-4028.processed.1.zip	DF1	fibroblast	mock treatment	none
